# Supplementary material for: Characterisation of the Semliki Forest Virus-host cell interactome reveals the viral capsid protein as an inhibitor of nonsense-mediated mRNA decay
Source: PLoS Pathog. 2021 May 21;17(5):e1009603. doi: 10.1371/journal.ppat.1009603 (PMC8174725; doi:10.1371/journal.ppat.1009603)
Supplement: S1 Table — Excel file with mass spec datasets of the immunoprecipitates of the 3xFLAG-tagged nsP1, nsP2, nsP3-Z, nsP4, Envelope and Capsid proteins. (XLSX) [file ppat.1009603.s006.xlsx]

## Sheet: neg nsp1vs_Untr
nsp1
GN	Protein	Median siRNA Infection Index	RnaseA- iiTop3 x	RnaseA- iiTop3 y	RnaseA- iiTop3 Abundance rel to bait (raw val)	RnaseA- iTop3 FDR	RnaseA- iiTop3 significant	RnaseA- iiTop3 Persistent Significant	RnaseA- iTop3 Saint Interactor	RnaseA+ iiTop3 x	RnaseA+ iiTop3 y	RnaseA+ iiTop3 Abundance rel to bait (raw val)	RnaseA+ iTop3 AvgP	RnaseA+ iTop3 MaxP	RnaseA+ iTop3 FDR	RnaseA+ iiTop3 significant	RnaseA+ iiTop3 Persistent Significant	RnaseA+ iTop3 Saint Interactor
ACIN1	Q9UKV3|ACINU_HUMAN	0.329205	-10.6307	6.59195	0.000200211		x	x		-4.49934	3.29107	0.000200115				x	x
ADAR	P55265|DSRAD_HUMAN	0.940422	-8.80261	6.06215	0.000151481		x	x		-1.02662	0.466785	0.000170341
ALYREF	Q86V81|THOC4_HUMAN	0.784509	-4.84615	4.39892	0.00996857	0.8355	x	x		-0.788802	0.281988	0.000201041
nsp1	nsp1|nps1		16.606	7.64768	100	0	x	x	x	18.4556	7.68626	100	1	1	0	x	x	x
AQR	O60306|AQR_HUMAN	0.790392	-9.37249	5.84656	0.000124233		x	x
ARGLU1	Q9NWB6-3|ARGL1_HUMAN	0.698125	-6.989	5.34455	0.000191481		x	x
RPS27A	P62979|RS27A_HUMAN	0.469338	5.10326	4.26122	2.80607	0.0004	x	x	x	12.9989	6.94899	1.90568	1	1	0	x	x	x
TUBB4B	P68371|TBB4B_HUMAN	0.929477	3.92729	3.52355	1.6415	0.0029	x	x	x	12.1393	6.53283	0.973253	1	1	0	x	x	x
TUBA1B	P68363|TBA1B_HUMAN	0.576682	4.0977	3.73814	1.46973	0.0012	x	x	x	11.7239	6.53283	0.929435	1	1	0	x	x	x
TUBB	P07437|TBB5_HUMAN	0.910933	4.18341	3.72925	0.979958	0.0008	x	x	x	10.8455	6.35175	0.72363	1	1	0	x	x	x
BAG2	O95816|BAG2_HUMAN	0.917251	4.30567	3.62751	0.0216842	0.0855	x	x		6.5217	4.72288	0.0254104	0.996	0.999	0.0007	x	x	x
BCAS2	O75934|SPF27_HUMAN	0.416374	-6.1285	3.78884	0.000472114		x	x
BCLAF1	Q9NYF8-2|BCLF1_HUMAN	0.935573	-12.042	6.59195	0.00020726		x	x		-5.2941	3.94947	0.00017988				x	x
BUD31	P41223|BUD31_HUMAN	1.02139	-6.1395	4.7367	0.000222483		x	x
CAD	P27708|PYR1_HUMAN	0.946137	3.82274	3.29884	0.0145136	0.0567	x			5.37719	4.17864	0.0104	0.7027	0.987	0.0298	x	x	x
CCAR1	Q8IX12-2|CCAR1_HUMAN	0.936388	-9.96692	6.06215	0.000297039		x	x
CDC40	O60508|PRP17_HUMAN	1.03265	-8.08295	4.33644	0.000477175		x	x
CDC5L	Q99459|CDC5L_HUMAN	0.760665	-7.21942	5.75304	0.00135281	0.8355	x	x		-5.7141	4.3904	0.000182545				x	x
CDK11B	P21127-12|CD11B_HUMAN	0.961682	-7.48115	5.35565	0.000309228		x	x
CEP70	Q8NHQ1-2|CEP70_HUMAN	1.14833	-6.69548	5.33563	0.000182409		x	x
CHERP	Q8IWX8|CHERP_HUMAN	0.888288	-10.2702	6.1117	0.000229909		x	x
CHTOP	Q9Y3Y2-4|CHTOP_HUMAN	0.990642	-9.30628	5.75575	0.000130882		x	x
DNAJA1	P31689|DNJA1_HUMAN	1.17228	6.33173	5.18373	0.337447	0.0003	x	x	x	10.0899	5.67695	0.326317	1	1	0	x	x	x
COPB1	P53618|COPB_HUMAN	0.060609	4.27828	3.73814	0.0193287	0.0805	x	x		5.11978	4.071	0.0113591	0.83	0.972	0.0167	x	x	x
CORO1C	Q9ULV4|COR1C_HUMAN	1.0643	-6.85161	4.79308	0.000362775		x	x		-0.358953	0.136636	0.000297459
CPSF2	Q9P2I0|CPSF2_HUMAN	0.954739	-7.82376	5.15466	0.00028799		x	x
CPSF4	O95639-3|CPSF4_HUMAN	1.23058	-6.17476	5.12599	0.000217404		x	x
CPSF6	Q16630-3|CPSF6_HUMAN	1.01445	-6.41662	4.98643	0.000205345		x	x
CRNKL1	Q9BZJ0-2|CRNL1_HUMAN	0.595845	-8.25126	5.82317	0.000168808		x	x
CTNNBL1	Q8WYA6-3|CTBL1_HUMAN	0.794403	-6.57423	4.02714	0.000237436		x	x
DBN1	Q16643|DREB_HUMAN	0.999714	-8.22322	5.64763	0.000207371		x	x		-1.64517	0.787246	0.000215174
DCD	P81605|DCD_HUMAN	1.27253	-7.10435	4.38299	0.000185288		x	x		0.394428	0.167234	0.0115627	0	0	0.8486
ISG20L2	Q9H9L3|I20L2_HUMAN	0.991715	6.83391	5.22224	0.178251	0	x	x	x	6.69691	2.51935	0.0996104	0	0	0.8486	x	x
DDX17	Q92841|DDX17_HUMAN	0.946329	-8.27851	4.31859	0.000743773	0.8355	x	x		-0.506283	0.224948	0.000259468
DDX23	Q9BUQ8|DDX23_HUMAN	0.976732	-10.8337	6.05732	0.000294524		x	x
DDX39A	O00148|DX39A_HUMAN	0.611139	-10.1489	6.17819	0.00022161		x	x
DDX39B	Q13838|DX39B_HUMAN	1.17807	-6.95169	5.67919	0.00753614	0.8355	x	x		-5.20381	3.75486	9.9103e-05				x	x
DDX3X	O00571|DDX3X_HUMAN	1.06388	-6.30529	3.41195	0.000995084	0.8355	x	x		-0.52887	0.224948	0.000176198
DDX42	Q86XP3|DDX42_HUMAN	0.465037	-9.6962	6.32643	0.000175886		x	x		-6.34175	3.45471	0.000158761				x	x
DHX15	O43143|DHX15_HUMAN	0.898243	-8.43588	5.82317	0.00174042	0.8355	x	x		-8.17378	4.78268	0.000237372				x	x
DHX38	Q92620|PRP16_HUMAN	0.771988	-9.13381	6.30166	0.000124745		x	x
DHX8	Q14562|DHX8_HUMAN	0.98792	-7.72908	5.7041	0.000224712		x	x
RPL8	P62917|RL8_HUMAN	0.919335	3.84724	3.60956	0.173731	0	x	x	x	4.91891	3.65494	0.00653711	0.001	0.003	0.2429	x	x
DNAJA2	O60884|DNJA2_HUMAN	1.04699	5.47467	3.40426	0.078343	0.0563	x	x		8.60798	5.04855	0.140783	1	1	0	x	x	x
DNAJC17	Q9NVM6|DJC17_HUMAN	0.995362	-5.20491	4.21674	0.000339799		x	x
GPRC5A	Q8NFJ5|RAI3_HUMAN	0.946385	6.43216	4.23623	0.115186	0.0096	x	x	x	3.55669	1.61333	0.00619005	0	0	0.8486
EFTUD2	Q15029-2|U5S1_HUMAN	0.967611	-5.81353	4.98643	0.018815	0.8355	x	x		-3.962	3.13648	0.000159245				x	x
EIF2S3	P41091|IF2G_HUMAN	0.928934	4.26172	3.64609	0.0101276	0.321	x			3.18528	2.71155	0.00208809	0	0	0.8486	x
EIF4A3	P38919|IF4A3_HUMAN	0.0858	-5.8949	5.09996	0.011914	0.8355	x	x		-9.16461	4.78268	0.000183653				x	x
ELAVL1	Q15717|ELAV1_HUMAN	0.950961	-9.67353	5.72337	0.000609763	0.8355	x	x		-1.56515	0.646662	0.000127808
ATP2A2	P16615|AT2A2_HUMAN	0.983247	6.94771	5.32693	0.112862	0.001	x	x	x	7.88329	4.89183	0.0807471	0.999	1	0.0002	x	x	x
ERH	P84090|ERH_HUMAN	1.03431	-7.22912	5.10914	0.00814693	0.8355	x	x		-5.81144	3.79391	0.000277178				x	x
FAM120A	Q9NZB2|F120A_HUMAN	1.05896	-5.74139	4.46311	0.000394684		x	x		-0.960519	0.382037	0.000221444
FASN	P49327|FAS_HUMAN	0.852975	3.79401	3.13209	0.00981828	0.1295	x			-0.49971	0.187919	0.000163772
FIP1L1	Q6UN15-3|FIP1_HUMAN	1.18166	-7.45585	5.75185	0.0003298		x	x
FLNA	P21333-2|FLNA_HUMAN	0.774907	4.80874	4.1843	0.0202353	0.1557	x	x		-0.636257	0.231326	0.000159012
FLOT2	Q14254|FLOT2_HUMAN	1.14437	3.7263	3.24642	0.0143713	0.1481	x			-1.02865	0.359412	0.000239535
FUBP3	Q96I24|FUBP3_HUMAN	0.756878	-8.82969	5.20788	0.0002342		x	x
FXR1	P51114|FXR1_HUMAN	1.08806	-6.31347	4.82986	0.000171835		x	x		-0.152698	0.0648043	0.00022113
GPATCH11	Q8N954|GPT11_HUMAN		-6.32786	4.85048	0.00025138		x	x		-3.57456	2.67112	0.000150561				x
KPNB1	Q14974|IMB1_HUMAN	0.396709	4.65997	3.89892	0.107427	0.0006	x	x	x	7.78867	4.91015	0.0777055	1	1	0	x	x	x
GSN	P06396-2|GELS_HUMAN	1.02639	-6.1448	4.37765	0.000234441		x	x
TUBA4A	P68366-2|TBA4A_HUMAN	1.21608	7.01124	5.776	0.0950412	0.0001	x	x	x	6.94963	4.89183	0.0625491	1	1	0	x	x	x
SLC3A2	P08195-2|4F2_HUMAN	0.639118	3.85494	3.28628	0.0888502	0.0289	x	x	x	7.91374	4.91341	0.0537257	0.981	0.995	0.0019	x	x	x
RCN2	Q14257|RCN2_HUMAN	0.505795	6.17625	5.19411	0.0806592	0.0004	x	x	x	5.56846	3.55612	0.0163136	0.001	0.001	0.2429	x	x
HNRNPA0	Q13151|ROA0_HUMAN	0.84706	-9.38721	6.17819	0.000205597		x	x
HNRNPA2B1	P22626|ROA2_HUMAN	0.568489	-4.80091	4.20545	0.028532	0.8355	x	x		-1.10463	0.491543	0.000189545
HNRNPA3	P51991|ROA3_HUMAN	0.71519	-4.79377	4.35572	0.00625012	0.8355	x	x		0.353114	0.136066	0.000278134
HNRNPC	P07910-2|HNRPC_HUMAN	1.01718	-4.55135	4.11273	0.0446366	0.8355	x	x		-1.14952	0.423978	0.0183315	0	0	0.8486
HNRNPDL	O14979-3|HNRDL_HUMAN		-5.16808	4.39703	0.00537069	0.8355	x	x
HNRNPF	P52597|HNRPF_HUMAN	0.888187	-7.16236	3.66348	0.00122803	0.8355	x	x		-1.50694	0.498863	0.000183002
HNRNPH2	P55795|HNRH2_HUMAN	1.08777	-7.51374	5.32361	0.000171748		x	x		-0.649739	0.290004	0.000186022
HNRNPH3	P31942-2|HNRH3_HUMAN	0.9097	-6.61278	5.10914	0.000310742		x	x		-0.290001	0.10177	0.000243698
HNRNPK	P61978-3|HNRPK_HUMAN	1.11517	-3.7052	3.17474	0.0099779	0.8355	x	x		0.206148	0.0681072	0.000368278
HNRNPL	P14866|HNRPL_HUMAN	0.941386	-7.14586	4.90292	0.00255729	0.8355	x	x		-1.62203	0.867932	0.000151342
HNRNPR	O43390|HNRPR_HUMAN	1.19155	-3.50705	3.21084	0.0144216	0.8355	x	x		-2.03418	1.15117	0.000108209
HNRNPUL1	Q9BUJ2-4|HNRL1_HUMAN	0.957606	-8.01691	5.91865	0.000312184		x	x
HNRNPUL2	Q1KMD3|HNRL2_HUMAN	0.636291	-8.68883	5.66529	0.00017208		x	x		-0.396402	0.147222	0.000258927
RPL17	P18621|RL17_HUMAN	0.367833	6.70008	5.33563	0.0701646	0.008	x	x	x	3.26548	2.53425	0.0042016	0	0	0.8486	x
IGF2BP3	O00425|IF2B3_HUMAN	0.997111	-8.17087	5.34478	0.000194591		x	x
IK	Q13123|RED_HUMAN	0.946348	-9.9089	6.48227	0.000186133		x	x		-6.83152	4.3259	0.000225996				x	x
IVNS1ABP	Q9Y6Y0|NS1BP_HUMAN	0.907316	-7.75092	5.776	0.000186488		x	x
KHSRP	Q92945|FUBP2_HUMAN	0.348653	-7.64831	5.81584	0.000263369		x	x		-1.22316	0.487781	0.000137442
HADHB	P55084-2|ECHB_HUMAN	1.29536	6.23837	5.14408	0.0620989	0.006	x	x	x	6.82399	4.65807	0.0394378	1	1	0	x	x	x
LARP1	Q6PKG0|LARP1_HUMAN	1.30109	-6.75394	4.28831	0.000456557		x	x
LIMA1	Q9UHB6|LIMA1_HUMAN	0.799516	-7.71385	5.65533	0.000334499		x	x		-3.83921	2.34997	0.000245666				x
LSM2	Q9Y333|LSM2_HUMAN	0.470303	-7.53557	5.776	0.00013292		x	x
LSM3	P62310|LSM3_HUMAN	1.14104	-6.50619	5.10509	0.000284648		x	x
LUC7L2	Q9Y383-3|LC7L2_HUMAN	0.709211	-8.6088	5.80737	0.000148834		x	x
LUC7L3	O95232|LC7L3_HUMAN	1.31554	-6.53144	4.5297	0.000323402		x	x
MAGOHB	Q96A72|MGN2_HUMAN	0.867419	-10.0149	5.75461	0.000206681		x	x
MCU	Q8NE86-3|MCU_HUMAN	0.918667	3.81573	3.37203	0.0138993	0.0879	x
SLC25A3	Q00325-2|MPCP_HUMAN	0.906266	5.50884	4.7367	0.061883	0.0021	x	x	x	7.06546	4.58821	0.0409277	0.989	0.998	0.0013	x	x	x
MFAP1	P55081|MFAP1_HUMAN	0.678693	-8.38629	5.68608	0.000250758		x	x		-5.35908	4.10041	0.000134354				x	x
MOV10	Q9HCE1|MOV10_HUMAN	1.23659	-6.94755	5.13306	0.000166356		x	x		-0.280448	0.0838156	0.00039086
MYH10	P35580|MYH10_HUMAN	1.01224	-7.48152	5.90065	0.000178528		x	x
MYO1C	O00159-2|MYO1C_HUMAN	1.24022	-6.32611	5.26401	0.000313356		x	x
MYO5B	Q9ULV0|MYO5B_HUMAN	1.07995	-6.73331	5.51873	0.000118486		x	x
NCBP1	Q09161|NCBP1_HUMAN	1.16079	-8.92097	5.82317	0.000241459		x	x
NCBP3	Q53F19|NCBP3_HUMAN		-8.08001	5.74149	0.000176526		x	x		-1.08371	0.404009	0.00014119
TFRC	P02786|TFR1_HUMAN	0.886703	5.37222	4.16612	0.0534019	0.0096	x	x	x	6.9241	4.8584	0.0274862	1	1	0	x	x	x
NUDT21	O43809|CPSF5_HUMAN	0.948084	-7.59877	5.05687	0.000278589		x	x
NUP133	Q8WUM0|NU133_HUMAN	0.831829	4.56483	3.86309	0.0162147	0.1347	x			3.81943	2.90025	0.00429174	0	0	0.8486	x
NUP93	Q8N1F7|NUP93_HUMAN	0.682905	3.67533	3.29651	0.00789698	0.2236	x			4.95807	3.75486	0.00926623	0.0047	0.008	0.2044	x	x
PABPC4	Q13310-2|PABP4_HUMAN	0.748088	-3.93117	3.72742	0.00718682	0.8355	x	x		-1.15842	0.475516	0.000154026
PABPN1	Q86U42-2|PABP2_HUMAN	0.938934	-10.542	6.48227	0.000170626		x	x		-5.66288	3.77214	0.000257844				x	x
PAXBP1	Q9Y5B6|PAXB1_HUMAN		-9.52786	5.91903	0.000196657		x	x
PCBP2	Q15366-6|PCBP2_HUMAN	1.09183	-8.86672	5.776	0.000232239		x	x		0.0822813	0.0175535	0.000693059	0	0	0.8486
PGAM5	Q96HS1|PGAM5_HUMAN	0.162191	-5.29776	4.52711	0.00338683	0.8355	x	x
PHB	P35232|PHB_HUMAN	1.3984	4.31682	3.1827	0.0124718	0.1826	x			5.24542	3.24751	0.0123575	0.0003	0.001	0.2808	x	x
PHF5A	Q7RTV0|PHF5A_HUMAN	1.10702	-8.08722	5.19411	0.000238935		x	x		-3.19955	1.84589	0.000199707
HADHA	P40939|ECHA_HUMAN	0.898463	5.20606	4.30627	0.0528076	0.0023	x	x	x	7.28657	4.86434	0.0507375	0.9993	1	0.0001	x	x	x
PHRF1	Q9P1Y6-2|PHRF1_HUMAN	0.85923	-6.86321	5.22134	0.00014149		x	x
PLRG1	O43660|PLRG1_HUMAN	1.02522	-8.64428	5.32003	0.000235603		x	x
PNN	Q9H307|PININ_HUMAN	1.113	-9.3063	6.11577	0.000214976		x	x
POLDIP3	Q9BY77-2|PDIP3_HUMAN	1.12586	-7.41224	5.32003	0.000198775		x	x
POLR2A	P24928|RPB1_HUMAN	0.96069	-5.75377	4.04674	0.000251531		x	x
POLR2B	P30876|RPB2_HUMAN	0.955234	-6.72116	4.87842	0.000267864		x	x
POTEE	Q6S8J3|POTEE_HUMAN	1.08633	-9.93213	5.91911	0.000189393		x	x		-6.68858	4.02393	0.000171282				x	x
PPIE	Q9UNP9-2|PPIE_HUMAN	0.896062	-6.6116	5.19113	0.000228843		x	x
PPIG	Q13427-2|PPIG_HUMAN	0.969582	-4.86556	3.59184	0.00022531		x	x
PPIH	O43447|PPIH_HUMAN	0.933117	-8.41251	5.50577	0.000171938		x	x
PPIL1	Q9Y3C6|PPIL1_HUMAN	0.875793	-7.91423	5.78548	0.000165887		x	x
PPWD1	Q96BP3-2|PPWD1_HUMAN	0.947584	-6.44043	4.30303	0.000231506		x	x		-1.17818	0.463218	0.00028804
PQBP1	O60828-5|PQBP1_HUMAN	1.01841	-8.84448	5.32003	0.000176159		x	x		-3.51356	2.41819	0.000245424				x
RPL28	P46779|RL28_HUMAN	1.06645	5.29362	4.51126	0.0521072	0.007	x	x	x	5.97265	4.1535	0.0216738	0.9383	0.999	0.0062	x	x	x
PRMT1	Q99873-2|ANM1_HUMAN	1.36318	-7.76675	4.66887	0.000262957		x	x
PRMT5	O14744|ANM5_HUMAN	0.952508	-8.6142	4.95457	0.000292642		x	x		-4.71672	3.38127	0.000168281				x	x
PRPF19	Q9UMS4|PRP19_HUMAN	0.805146	-7.4562	5.8106	0.00260663	0.8355	x	x		-7.676	4.3904	0.000254836				x	x
PRPF3	O43395|PRPF3_HUMAN	0.736596	-10.7391	6.38049	0.000162623		x	x		-4.25457	2.1008	0.00038552
PRPF31	Q8WWY3-4|PRP31_HUMAN	0.735626	-8.64506	5.44247	0.000316038		x	x		-3.90077	2.76362	0.000179676				x
PRPF38A	Q8NAV1|PR38A_HUMAN	0.601355	-7.98498	5.44247	0.000235087		x	x
PRPF4	O43172-2|PRP4_HUMAN	1.28748	-9.57665	5.70828	0.000338178		x	x		-4.26487	3.38127	0.000222445				x	x
PRPF40A	O75400|PR40A_HUMAN		-9.81497	6.38049	0.000233473		x	x		-3.74577	2.22674	0.000220198
PRPF6	O94906-2|PRP6_HUMAN	0.751435	-11.3269	6.59195	0.000195041		x	x
PRPF8	Q6P2Q9|PRP8_HUMAN	0.684134	-7.05498	5.776	0.00529877	0.8355	x	x		-4.01732	3.09449	8.12946e-05				x
PRPS1	P60891-2|PRPS1_HUMAN	1.2348	-10.0625	6.17819	0.000213873		x	x
PRPS2	P11908|PRPS2_HUMAN	1.08758	-8.8839	5.33563	0.000228627		x	x
PRPSAP1	Q14558|KPRA_HUMAN	1.12554	-9.59252	6.31942	0.000146509		x	x
PRPSAP2	O60256-2|KPRB_HUMAN	0.608368	-8.50519	6.06215	0.000178613		x	x
PHGDH	O43175|SERA_HUMAN	0.999931	4.1436	3.75313	0.0500845	0.0085	x	x	x	7.49515	4.89183	0.0429107	1	1	0	x	x	x
PUF60	Q9UHX1-6|PUF60_HUMAN	0.658933	-8.87425	5.82317	0.000278183		x	x		-4.99996	2.59187	0.000120406				x
RALY	Q9UKM9-2|RALY_HUMAN	0.865375	-8.21358	4.82986	0.000390976		x	x		-2.94048	1.38827	0.00010398
RBM10	P98175-2|RBM10_HUMAN	0.811736	-12.1195	6.59195	0.000204832		x	x		-8.9358	4.55112	0.000179642				x	x
RBM14	Q96PK6|RBM14_HUMAN	1.18373	-7.60076	5.65134	0.000195973		x	x		-0.728017	0.322425	0.000198089
RBM15	Q96T37-4|RBM15_HUMAN	1.2098	-8.63682	5.83322	0.000161615		x	x
RBM17	Q96I25|SPF45_HUMAN	1.12868	-8.67804	6.17819	0.000198775		x	x
RBM22	Q9NW64|RBM22_HUMAN	0.850061	-7.15465	5.32003	0.000292833		x	x
RBM25	P49756|RBM25_HUMAN	0.989667	-8.98641	6.31942	0.000266521		x	x
RBM39	Q14498-3|RBM39_HUMAN	0.635806	-9.919	4.93091	0.000536892	0.8355	x	x		-4.70157	3.55612	0.000172696				x	x
RBM5	P52756|RBM5_HUMAN	1.00144	-6.24263	4.6642	0.000445718		x	x
RBM8A	Q9Y5S9-2|RBM8A_HUMAN	0.265789	-7.64053	4.97926	0.00015859		x	x		-4.60294	2.57411	0.000317965				x	x
RPL26	P61254|RL26_HUMAN	0.93098	5.70293	5.10509	0.0489415	0.0233	x	x	x	-0.335456	0.121321	0.000247867
RNPS1	Q15287-3|RNPS1_HUMAN	1.01037	-9.41525	6.07864	0.000250102		x	x
GTF2I	P78347-2|GTF2I_HUMAN	0.946367	5.60013	4.86371	0.0460302	0.0016	x	x	x	6.97492	4.89183	0.0362312	0.9997	1	0.0001	x	x	x
RPL19	P84098|RL19_HUMAN	0.703036	5.61137	4.78473	0.022969	0.1099	x	x		2.35083	0.939741	0.00445298	0	0	0.8486
RPL22	P35268|RL22_HUMAN	0.952229	4.45431	3.85706	0.0229627	0.1454	x	x		-1.0672	0.419694	0.000118131
PRRC2C	Q9Y520-2|PRC2C_HUMAN	1.12593	5.2872	4.56193	0.0396118	0.0172	x	x	x	-5.28582	0.953703	0.132715	0	0	0.8486
PRKDC	P78527-2|PRKDC_HUMAN	1.03401	5.52264	4.69601	0.0387616	0.0086	x	x	x	6.74659	4.77463	0.0279676	0.9997	1	0.0001	x	x	x
RPL29	P47914|RL29_HUMAN		4.1367	3.56044	0.0201959	0.1444	x	x		6.05881	4.36436	0.0183205	0.9343	0.999	0.0067	x	x	x
RPL32	P62910|RL32_HUMAN	1.14968	4.29492	2.99236	0.0285084	0.1589	x			-1.4545	0.661909	0.000192501
RPL35	P42766|RL35_HUMAN		4.54244	3.64557	0.0219961	0.1561	x	x		-1.34486	0.573387	0.000233523
RPL36	Q9Y3U8|RL36_HUMAN	0.808776	5.25528	3.54209	0.0264155	0.0773	x	x
RPL36AL	Q969Q0|RL36L_HUMAN	0.57931	3.61183	3.15502	0.00899061	0.3789	x			-0.441043	0.175744	0.000162027
ATAD3A	Q9NVI7-2|ATD3A_HUMAN	1.06075	4.78035	4.09437	0.0331596	0.0291	x	x	x	4.09538	2.24012	0.00845629	0	0	0.8486	x
CKAP4	Q07065|CKAP4_HUMAN	1.20474	4.40292	3.70778	0.0317182	0.0133	x	x	x
RSRC1	Q96IZ7-2|RSRC1_HUMAN	1.01613	-7.30375	5.81584	0.000177621		x	x
SAFB	Q15424-2|SAFB1_HUMAN	1.0947	-6.44707	4.72049	0.000211888		x	x
SAP18	O00422|SAP18_HUMAN	1.53895	-8.49234	5.41234	0.000277311		x	x
SARNP	P82979|SARNP_HUMAN	0.714998	-8.32306	5.26249	0.000222029		x	x
SART1	O43290|SNUT1_HUMAN	0.886915	-9.63878	6.31942	0.000262535		x	x
SF1	Q15637-4|SF01_HUMAN	1.02691	-7.65546	5.75575	0.000200301		x	x
SF3A1	Q15459|SF3A1_HUMAN	1.15711	-11.2696	6.31942	0.000173766		x	x		-5.3805	3.52449	0.000179069				x	x
SF3A2	Q15428|SF3A2_HUMAN	0.398446	-8.26583	5.10914	0.000159728		x	x
SF3A3	Q12874|SF3A3_HUMAN	1.0002	-9.94285	5.91911	0.000198434		x	x		-5.53347	3.71373	0.000158396				x	x
SF3B1	O75533|SF3B1_HUMAN	0.750788	-5.31073	4.75867	0.0104467	0.8355	x	x		-5.84273	2.30453	0.00189427	0	0	0.8486	x	x
SF3B2	Q13435|SF3B2_HUMAN	0.709975	-7.29955	5.81584	0.00333519	0.8355	x	x		-6.9262	3.75486	0.000430852				x	x
SF3B3	Q15393|SF3B3_HUMAN	0.479122	-6.56794	5.48628	0.00596907	0.8355	x	x		-7.10636	4.61326	0.000176028				x	x
SF3B6	Q9Y3B4|SF3B6_HUMAN		-8.03961	6.05714	0.000128527		x	x
HSPA2	P54652|HSP72_HUMAN	0.998806	5.08494	4.57185	0.0310502	0.014	x	x	x	6.352	4.12744	0.0236498	0.7837	0.999	0.0191	x	x	x
SMU1	Q2TAY7|SMU1_HUMAN	0.822922	-11.2071	6.30166	0.000311303		x	x		-8.39355	5.14287	0.000148746				x	x
SNIP1	Q8TAD8|SNIP1_HUMAN	0.885359	-5.74798	4.83611	0.000215835		x	x
SNRNP200	O75643|U520_HUMAN	0.859908	-8.42273	5.776	0.00370241	0.8355	x	x		0.00823587	0.00196603	0.000227632
SNRNP40	Q96DI7|SNR40_HUMAN	1.40205	-11.8938	6.31942	0.0002218		x	x		-9.21154	5.35581	8.93235e-05				x	x
SNRNP70	P08621-2|RU17_HUMAN	1.27367	-7.56713	5.27347	0.00016974		x	x
SNRPA	P09012|SNRPA_HUMAN	1.00676	-9.44919	5.39087	0.000480146	0.8355	x	x
SNRPA1	P09661|RU2A_HUMAN	1.2405	-9.48328	5.82317	0.000167421		x	x
SNRPB	P14678-2|RSMB_HUMAN	0.811572	-10.2134	5.82317	0.00024686		x	x		-6.89212	4.78268	0.000136445				x	x
SNRPB2	P08579|RU2B_HUMAN	0.558703	-9.28653	6.31942	0.000274655		x	x
SNRPC	P09234|RU1C_HUMAN	1.09477	-6.01238	4.98643	0.000192661		x	x
SNRPD1	P62314|SMD1_HUMAN	1.24313	-11.4994	6.59195	0.000109319		x	x		-1.76709	0.695637	0.00010807
SNRPD2	P62316|SMD2_HUMAN	0.619374	-9.88884	5.84656	0.000151494		x	x		-5.57007	3.79082	0.000166895				x	x
SNRPD3	P62318-2|SMD3_HUMAN	0.528042	-10.5511	5.26401	0.000423204	0.8355	x	x		-7.01811	4.89183	0.000104139				x	x
SNRPE	P62304|RUXE_HUMAN	1.0368	-10.2386	6.31942	0.00017702		x	x		-5.0183	3.73575	0.000146081				x	x
SNRPF	P62306|RUXF_HUMAN	1.07926	-8.24661	5.57006	0.000143157		x	x
SNRPG	P62308|RUXG_HUMAN	0.883052	-8.42359	4.90292	0.000235542		x	x		-0.353474	0.131375	0.000233766
SNU13	P55769|NH2L1_HUMAN		-5.93729	4.18825	0.000224736		x	x
SNW1	Q13573|SNW1_HUMAN	0.797818	-9.43255	4.43838	0.000449968		x	x		-3.29647	2.32297	0.000226191
SON	P18583-2|SON_HUMAN	0.103342	-8.14821	5.10509	0.00023249		x	x
SPIN1	Q9Y657|SPIN1_HUMAN	0.958874	-5.96128	4.52591	0.000242955		x	x
SPTAN1	Q13813|SPTN1_HUMAN	0.859972	-8.4318	6.07864	0.000141015		x	x		-1.07066	0.417644	0.000224255
SPTBN1	Q01082|SPTB2_HUMAN	0.362924	-7.43458	5.10914	0.000223698		x	x		-0.0223621	0.0053519	0.00021341
SRRM1	Q8IYB3-2|SRRM1_HUMAN	0.970536	-7.80626	5.31028	0.00024077		x	x
SRRM2	Q9UQ35|SRRM2_HUMAN	1.19638	-8.39511	5.31337	0.000291364		x	x
SRRT	Q9BXP5-4|SRRT_HUMAN	0.821731	-10.1437	5.64763	0.000180174		x	x
SRSF1	Q07955|SRSF1_HUMAN	1.21209	-11.0938	6.48227	0.000249921		x	x		-6.96512	4.77002	0.000210318				x	x
SRSF10	O75494-5|SRS10_HUMAN	1.03731	-10.1997	5.60631	0.000304873		x	x		-4.88977	3.78071	0.000209805				x	x
SRSF2	Q01130-2|SRSF2_HUMAN	1.26008	-9.95007	6.31942	0.000337986		x	x
SRSF3	P84103-2|SRSF3_HUMAN	0.930506	-6.92816	5.73464	0.00548543	0.8355	x	x		-8.44878	4.72288	0.000257802				x	x
SRSF4	Q08170|SRSF4_HUMAN	0.965983	-6.15295	4.12354	0.000257257		x	x
SRSF5	Q13243|SRSF5_HUMAN	0.809625	-8.80461	5.55843	0.000276833		x	x
SRSF6	Q13247-3|SRSF6_HUMAN	0.771477	-7.81366	5.20122	0.00241603	0.8355	x	x
SRSF7	Q16629-3|SRSF7_HUMAN	1.12317	-12.0086	6.56645	0.000315215		x	x
SRSF9	Q13242|SRSF9_HUMAN	0.907289	-8.44561	5.26401	0.000255577		x	x		-3.77216	1.58186	0.000311247
STK38	Q15208|STK38_HUMAN	1.08818	-10.2414	6.3445	0.00037891		x	x		-7.82835	5.04855	0.000191067				x	x
SVIL	O95425-2|SVIL_HUMAN	1.00488	-6.2718	4.08458	0.000278221		x	x
SYNCRIP	O60506-3|HNRPQ_HUMAN	1.26231	-5.86997	4.98643	0.0026834	0.8355	x	x		-1.09032	0.523789	0.000147906
TAF15	Q92804-2|RBP56_HUMAN	1.16323	-8.02859	5.74149	0.000140227		x	x
TFIP11	Q9UBB9|TFP11_HUMAN	0.726254	-8.71193	6.30166	0.000214366		x	x
DYNC1H1	Q14204|DYHC1_HUMAN	0.850801	5.35604	4.44269	0.0290389	0.0148	x	x	x	5.33058	4.05799	0.0114564	0.9263	0.991	0.0081	x	x	x
THOC1	Q96FV9|THOC1_HUMAN	1.00711	-5.73652	4.66887	0.000214566		x	x
THOC2	Q8NI27|THOC2_HUMAN	0.618233	-7.066	5.26401	0.000210649		x	x
THOC6	Q86W42|THOC6_HUMAN	1.07302	-6.18262	5.174	0.000328863		x	x
THRAP3	Q9Y2W1|TR150_HUMAN	1.02783	-12.5808	6.31942	0.000312528		x	x		-7.33858	3.68672	0.00026227				x	x
TIAL1	Q01085|TIAR_HUMAN	1.20849	-7.16411	5.10908	0.000211626		x	x
TOE1	Q96GM8|TOE1_HUMAN	1.14502	-6.52846	5.12599	0.000106519		x	x
TRA2A	Q13595|TRA2A_HUMAN	1.24726	-8.53994	5.12599	0.000363596		x	x
TRA2B	P62995-3|TRA2B_HUMAN	0.793354	-10.7396	5.82317	0.00022243		x	x
TTI1	O43156|TTI1_HUMAN	1.4297	3.73195	3.39835	0.00888746	0.1882	x			4.10644	3.36174	0.00509635	0.0127	0.028	0.1763	x	x
EPRS	P07814|SYEP_HUMAN	1.02324	4.69706	3.82697	0.0288783	0.0159	x	x	x	5.02546	3.72623	0.0102259	0.8703	0.897	0.0126	x	x	x
TUBB8	Q3ZCM7|TBB8_HUMAN	0.863335	4.76485	3.89892	0.0262777	0.0053	x	x	x	4.85548	3.04263	0.0115159	0.0867	0.123	0.1365	x	x
TUBB2A	Q13885|TBB2A_HUMAN	0.929798	4.9172	4.45336	0.0260149	0.01	x	x	x	3.57596	2.83379	0.00333263	0	0	0.8486	x
ANKRD13A	Q8IZ07|AN13A_HUMAN	0.952593	4.83979	4.06363	0.0249901	0.0105	x	x	x	5.64725	4.01982	0.0128982	0.677	0.946	0.0343	x	x	x
DDB1	Q16531|DDB1_HUMAN	1.07696	4.6767	3.98239	0.0245673	0.0168	x	x	x	6.56541	4.65807	0.0281366	0.9907	0.993	0.001	x	x	x
TUBB4A	P04350|TBB4A_HUMAN	1.01514	3.83525	2.9475	0.0129862	0.231	x
TUBA1A	Q71U36-2|TBA1A_HUMAN	0.771943	4.77314	4.13507	0.0238276	0.013	x	x	x	6.77478	4.48457	0.0290571	0.986	1	0.0016	x	x	x
TUBB6	Q9BUF5|TBB6_HUMAN	0.750211	4.26703	3.43219	0.0232957	0.1495	x	x		6.64681	4.61326	0.0198348	0.9963	1	0.0006	x	x	x
VCP	P55072|TERA_HUMAN	0.929126	4.97335	4.36515	0.0237151	0.0433	x	x	x	3.17841	2.39138	0.00268897	0	0	0.8486
U2AF1	Q01081|U2AF1_HUMAN	1.25548	-8.42535	5.12599	0.000330477		x	x
U2AF2	P26368-2|U2AF2_HUMAN	1.0411	-9.47653	6.07864	0.000287942		x	x		-1.64686	0.97233	8.86305e-05
U2SURP	O15042-2|SR140_HUMAN	0.950116	-9.68039	6.07864	0.000237871		x	x
UPF1	Q92900|RENT1_HUMAN	1.59984	-6.3482	4.18967	0.000231753		x	x		-1.65569	0.745465	0.000214703
USP39	Q53GS9|SNUT2_HUMAN	0.967526	-9.6946	6.0244	0.000284501		x	x		-7.68494	4.83233	0.00016589				x	x
ARHGEF17	Q96PE2|ARHGH_HUMAN	0.997068	4.6193	3.99512	0.0221804	0.0294	x	x	x	8.28029	5.04855	0.0772807	1	1	0	x	x	x
WBP11	Q9Y2W2|WBP11_HUMAN	1.00131	-7.99042	5.44247	0.000325361		x	x		-3.25599	1.82226	0.000232805
WBP4	O75554-2|WBP4_HUMAN	1.12954	-5.50349	4.34133	0.000186853		x	x
WDR77	Q9BQA1-2|MEP50_HUMAN	1.03923	-6.57599	5.29512	0.000182625		x	x
XAB2	Q9HCS7|SYF1_HUMAN	0.72483	-8.3298	5.81584	0.000224555		x	x
XPO1	O14980|XPO1_HUMAN	0.867571	4.51341	4.06363	0.0174246	0.0357	x		x	5.0654	3.8061	0.00748164	0	0	0.8486	x	x
XRN2	Q9H0D6-2|XRN2_HUMAN	1.01978	-6.15093	4.70999	0.000234499		x	x
YBX1	P67809|YBOX1_HUMAN	0.687427	-9.91955	5.91903	0.000224392		x	x		-1.28671	0.578389	0.000171423
YTHDC1	Q96MU7-2|YTDC1_HUMAN	0.785384	-4.96605	3.4003	0.00025625		x	x
ZC3H11A	O75152|ZC11A_HUMAN	0.939156	-7.97296	5.93417	0.000319041		x	x
ZC3H13	Q5T200|ZC3HD_HUMAN	1.18694	-6.75896	4.49224	0.000195444		x	x
ZC3H14	Q6PJT7|ZC3HE_HUMAN	1.12688	-9.21072	5.62148	0.000213661		x	x
ZGPAT	Q8N5A5-2|ZGPAT_HUMAN	0.936449	-6.56474	5.15023	0.000322581		x	x
ZNF326	Q5BKZ1|ZN326_HUMAN	0.984032	-6.34659	5.12599	0.000228101		x	x
ACACA	Q13085-3|ACACA_HUMAN	0.770084	3.53388	3.1307	0.00745017	0.258	x			3.80985	3.05548	0.00358452	0	0	0.8486	x
ACTA1	P68133|ACTS_HUMAN	1.07721	-6.6109	4.35572	0.000164282		x	x		-1.34394	0.609526	0.000153148
ANKZF1	Q9H8Y5|ANKZ1_HUMAN	1.08499	-3.80295	2.82232	0.000124295		x
BUB3	O43684-2|BUB3_HUMAN	1.00797	-5.43816	3.73814	0.000200364		x	x
CASP14	P31944|CASPE_HUMAN	0.911272	-5.11222	4.48424	0.000149128		x	x		-3.24117	1.0981	0.00105132	0	0	0.8486
CAV1	Q03135-2|CAV1_HUMAN	0.835484	-3.76976	3.10043	0.000144825		x			5.99013	4.07389	0.0172201	0.7847	0.997	0.0187	x	x	x
CCAR2	Q8N163-2|CCAR2_HUMAN		-4.78995	4.03094	0.00155428	0.8355	x	x
CD2BP2	O95400|CD2B2_HUMAN	0.577886	-9.14852	6.07864	0.000179758		x	x
CLASRP	Q8N2M8-3|CLASR_HUMAN	1.08132	-6.27451	5.12622	0.000152155		x	x
CLK4	Q9HAZ1|CLK4_HUMAN	0.862236	-4.36189	3.10878	0.000182527		x
COPG1	Q9Y678|COPG1_HUMAN	0.050689	3.46412	3.21919	0.010997	0.1298	x			3.75532	3.08133	0.00461374	0	0	0.8486	x	x
CPSF1	Q10570|CPSF1_HUMAN	1.10803	-6.8167	4.31592	0.000242748		x	x
DARS	P14868|SYDC_HUMAN	1.3701	-3.4987	3.12441	0.000109542		x
DDX46	Q7L014|DDX46_HUMAN	1.18785	-7.12226	5.33563	0.000162301		x	x
DDX50	Q9BQ39|DDX50_HUMAN	1.04784	-5.36439	3.49035	0.000508732	0.8355	x	x		-1.17638	0.539319	0.000139927
DHX36	Q9H2U1-2|DHX36_HUMAN	1.18664	-4.56844	2.9545	0.000248613		x	x		-0.886946	0.404009	0.000203916
DSC1	Q08554-2|DSC1_HUMAN	0.81024	-6.19239	3.73739	0.000342346		x	x
DSG1	Q02413|DSG1_HUMAN	1.1971	-5.63172	2.20023	0.00451338	0.8355	x			2.24501	1.72066	0.0157051	0.328	0.51	0.0857
EIF3C	Q99613-2|EIF3C_HUMAN	1.09661	-4.08379	3.30703	0.000294856		x	x
EXOSC10	Q01780|EXOSX_HUMAN	1.35691	-4.16442	2.57984	0.000112857		x
FAM98A	Q8NCA5-2|FA98A_HUMAN	0.929889	-4.36032	3.81091	0.000234795		x	x
FLNB	O75369-2|FLNB_HUMAN	1.00602	3.8426	3.10951	0.0173419	0.1188	x	x		5.20101	4.13663	0.0138224	0.969	0.985	0.0032	x	x	x
FYTTD1	Q96QD9-2|UIF_HUMAN	1.11657	-4.21303	3.45445	0.000153181		x
HACD3	Q9P035|HACD3_HUMAN		4.00595	3.14632	0.0140475	0.226	x			5.14283	3.15147	0.0181688	0	0	0.8486	x	x
HBB	P68871|HBB_HUMAN	1.33501	-4.28466	2.52466	0.000541828	0.8355	x			-2.28919	1.05091	0.000192341
HKDC1	Q2TB90|HKDC1_HUMAN	0.910977	3.62372	3.37789	0.0138593	0.0805	x			5.00672	3.78218	0.0088457	0.7017	0.953	0.0303	x	x	x
HNRNPAB	Q99729-3|ROAA_HUMAN	0.903806	-4.59793	3.2639	0.00927085	0.8355	x	x
HNRNPCL1	O60812|HNRC1_HUMAN	1.27626	-5.19143	2.69105	0.000207258		x
HNRNPD	Q14103-3|HNRPD_HUMAN	1.00948	-5.239	4.24486	0.00389883	0.8355	x	x		-1.69459	0.931104	0.000112754
HNRNPH1	P31943|HNRH1_HUMAN	1.09903	-4.74352	3.78491	0.0204774	0.8355	x	x		0.830101	0.187919	0.00249463	0.002	0.006	0.223
IPO4	Q8TEX9|IPO4_HUMAN	0.797866	4.05869	3.59643	0.0099914	0.1407	x			4.90211	3.71831	0.0106902	0.6117	0.966	0.046	x	x	x
ATP1A1	P05023-3|AT1A1_HUMAN	0.324584	4.50146	4.15146	0.021739	0.0216	x	x	x	5.03121	3.52449	0.0183232	0.753	1	0.0222	x	x	x
ISY1	Q9ULR0|ISY1_HUMAN	0.750738	-4.85269	3.21084	0.000259558		x	x
MATR3	P43243|MATR3_HUMAN	0.786659	-3.85794	3.5125	0.0222604	0.8355	x	x		-0.442301	0.136636	0.000296482
MDH2	P40926|MDHM_HUMAN	0.90856	-3.99876	2.83712	0.00013773		x
MOGS	Q13724-2|MOGS_HUMAN	0.894626	-3.83199	2.81452	0.000126518		x
NME2	P22392|NDKB_HUMAN	1.04418	3.65387	3.05114	0.0131607	0.078	x			-4.59429	2.05945	0.000605498	0	0	0.8486	x	x
NUP160	Q12769|NU160_HUMAN	0.895066	4.20092	3.483	0.0132626	0.1222	x			4.16037	3.31067	0.00701678	0.367	0.503	0.0743	x	x
PABPC1	P11940|PABP1_HUMAN	0.927029	-3.59568	3.37203	0.0211691	0.8355	x	x		-0.584304	0.233216	0.000219761
PHB2	Q99623|PHB2_HUMAN	1.74251	3.71638	2.88358	0.0127867	0.2652	x			4.80937	3.72623	0.00838287	0.4757	0.957	0.0651	x	x
PIP	P12273|PIP_HUMAN	0.985247	-7.17345	4.69692	0.000128459		x	x		-1.15764	0.498863	0.000248734
PLOD1	Q02809|PLOD1_HUMAN	0.980093	-4.79754	3.99916	0.000152106		x	x
PRDX6	P30041|PRDX6_HUMAN	1.1269	-3.72796	2.85101	0.000212626		x
PRSS1	P07477|TRY1_HUMAN	0.510847	-3.84816	3.04527	0.0489155	0.8355	x	x		2.63851	0.529261	0.273011	0	0	0.8486
PTBP1	P26599|PTBP1_HUMAN	0.955202	-3.39232	2.99545	0.0186946	0.8355	x	x		-1.5297	0.888653	0.000120079
PURA	Q00577|PURA_HUMAN	1.02844	-3.96166	3.09468	0.000255758		x			-1.23955	0.511969	0.000162407
RACK1	P63244|RACK1_HUMAN		-4.34833	3.11083	0.000329499		x	x
RAD21	O60216|RAD21_HUMAN	0.873031	3.47043	2.94629	0.00792771	0.2564	x			2.08994	1.14299	0.0017381	0	0	0.8486
RBBP7	Q16576|RBBP7_HUMAN	0.943446	3.55133	3.14628	0.0103936	0.1367	x			5.01498	3.78131	0.00807774	0.463	0.825	0.0668	x	x
RBMX	P38159|RBMX_HUMAN	0.891432	-4.62253	3.24642	0.00579451	0.8355	x	x		-1.59571	0.981509	0.000136391
RPL15	P61313|RL15_HUMAN	1.17897	4.96044	3.64373	0.0412437	0.0813	x	x		4.05923	2.58785	0.00594294	0	0	0.8486	x	x
RPL18A	Q02543|RL18A_HUMAN		4.68494	2.9313	0.0321071	0.1689	x
RPS20	P60866|RS20_HUMAN		-3.67564	3.30247	0.0100287	0.8355	x	x		-1.40973	0.576259	0.00020114
RPS23	P62266|RS23_HUMAN	1.13706	-4.10034	3.55652	0.00013913		x			-0.597431	0.224911	0.000186556
RPS27	P42677|RS27_HUMAN		-3.8856	2.77328	0.000271386		x			-0.584037	0.270342	0.000245661
RPS28	P62857|RS28_HUMAN	0.359585	-4.18238	3.80635	0.00021037		x
RPS5	P46782|RS5_HUMAN	1.2212	-3.95273	3.05114	0.00760973	0.8355	x	x		-1.23593	0.444152	0.000189976
RRBP1	Q9P2E9|RRBP1_HUMAN	1.13188	-3.69292	3.00987	0.000143849		x
SERPINA1	P01009-2|A1AT_HUMAN	0.934701	-3.6696	2.86735	0.000173034		x			-7.43708	4.61326	0.000184285				x	x
SERPINB3	P29508|SPB3_HUMAN	1.03867	-5.05913	4.28831	0.000121035		x
MDH1	P40925-2|MDHC_HUMAN	1.00959	3.91505	3.29403	0.0217331	0.0475	x	x	x	6.97492	4.89183	0.0248036	0.999	1	0.0002	x	x	x
SLTM	Q9NWH9|SLTM_HUMAN	0.928632	-4.4568	2.82027	0.000222201		x
SUGP2	Q8IX01-4|SUGP2_HUMAN	0.925721	-3.60721	2.98338	0.000151441		x
TARDBP	Q13148|TADBP_HUMAN	1.21991	-3.67537	3.32311	0.00164873	0.8355	x	x
THOC5	Q13769|THOC5_HUMAN	0.768463	-4.18318	3.2983	0.000231306		x
TIMM50	Q3ZCQ8-2|TIM50_HUMAN	0.904359	4.68516	2.95459	0.0201002	0.326	x			5.36308	3.4788	0.0158673	0	0	0.8486	x	x
TPM3	P06753-2|TPM3_HUMAN	1.16667	3.58029	3.1307	0.005977	0.8355	x			-0.641312	0.233995	0.000278326
UBE3A	Q05086-2|UBE3A_HUMAN	0.779965	-3.98534	3.13024	0.000146834		x			-1.9855	1.23092	0.000124609
WDR75	Q8IWA0|WDR75_HUMAN	1.12647	-4.01961	3.21919	0.000115973		x
ZC3H18	Q86VM9-2|ZCH18_HUMAN	1.04012	-6.66041	4.76912	0.000169963		x	x

## Sheet: neg nsp2vs_Untr
nsp2
GN	Protein	Median siRNA Infection Index	RnaseA- iiTop3 x	RnaseA- iiTop3 y	RnaseA- iiTop3 Abundance rel to bait (raw val)	RnaseA- iTop3 FDR	RnaseA- iiTop3 significant	RnaseA- iiTop3 Persistent Significant	RnaseA- iTop3 Saint Interactor	RnaseA+ iiTop3 x	RnaseA+ iiTop3 y	RnaseA+ iiTop3 Abundance rel to bait (raw val)	RnaseA+ iTop3 AvgP	RnaseA+ iTop3 MaxP	RnaseA+ iTop3 FDR	RnaseA+ iiTop3 significant	RnaseA+ iiTop3 Persistent Significant	RnaseA+ iTop3 Saint Interactor
nsp2	nsp2|nsp2		14.7368	5.968	100	0	x	x	x	14.2463	6.38787	100	1	1	0	x	x	x
HNRNPC	P07910-2|HNRPC_HUMAN	1.01718	3.04777	4.03166	44.7004	0.0223	x	x	x	5.59538	5.39237	31.1056	1	1	0	x	x	x
ACTN4	O43707|ACTN4_HUMAN	1.02479	9.79847	5.32978	35.9347	0	x	x	x	13.4815	6.00862	93.6112	1	1	0	x	x	x
HNRNPA2B1	P22626|ROA2_HUMAN	0.568489	2.95694	3.73495	31.4887	0.0719	x	x		7.11923	5.86156	1.05658	0.9997	1	0.0001	x	x	x
HNRNPA1	P09651-2|ROA1_HUMAN	0.964337	2.91279	3.82878	28.9826	0.0495	x	x	x	8.1935	6.26081	1.19335	1	1	0	x	x	x
DDX54	Q8TDD1-2|DDX54_HUMAN	1.32991	11.4452	5.74336	21.1552	0	x	x	x
SFPQ	P23246|SFPQ_HUMAN	0.347558	4.04389	4.67946	16.3317	0.0003	x	x	x	9.3583	6.20864	3.5177	1	1	0	x	x	x
NONO	Q15233|NONO_HUMAN	1.06326	4.64146	4.63714	14.274	0	x	x	x	7.67857	5.72129	2.05038	0.9997	1	0.0001	x	x	x
HNRNPA3	P51991|ROA3_HUMAN	0.71519	3.63449	4.31604	11.4823	0.0039	x	x	x	5.19396	5.38073	0.141682	0.1887	0.275	0.111	x	x
ANXA2	P07355|ANXA2_HUMAN	1.4946	5.99215	5.22439	8.29364	0.0009	x	x	x	11.9499	6.34298	27.7068	1	1	0	x	x	x
POTEE	Q6S8J3|POTEE_HUMAN	1.08633	3.32017	3.71822	7.82873	0.0346	x	x	x	6.6102	5.65727	29.032	1	1	0	x	x	x
HNRNPM	P52272-2|HNRPM_HUMAN	0.982411	2.61342	3.7029	7.75327	0.1138	x	x		10.0123	6.38787	5.04393	1	1	0	x	x	x
ALPP	P05187|PPB1_HUMAN	0.812751	3.89125	4.1885	7.59857	0.0064	x	x	x	12.0858	6.30201	25.8779	1	1	0	x	x	x
RPL5	P46777|RL5_HUMAN	0.841777	3.53732	3.9496	6.79945	0.0246	x	x	x	7.25587	5.65727	0.86043	0.9987	1	0.0002	x	x	x
TUBA1B	P68363|TBA1B_HUMAN	0.576682	3.69266	3.67969	6.44203	0.0398	x	x	x	4.81064	5.08478	0.18071	0.0047	0.013	0.2044	x	x
RPL7	P18124|RL7_HUMAN	0.784517	4.46116	4.63714	6.425	0.0005	x	x	x	4.04897	4.04981	0.498416	0.852	0.957	0.0148	x	x	x
ACTN1	P12814|ACTN1_HUMAN	0.952442	10.3117	5.15438	6.37296	0	x	x	x	10.8611	5.58881	14.7727	1	1	0	x	x	x
DHX9	Q08211|DHX9_HUMAN	1.04678	3.10519	3.89658	6.29457	0.0452	x	x	x	7.46365	6.15753	2.31553	1	1	0	x	x	x
ACTA1	P68133|ACTS_HUMAN	1.07721	6.18322	3.87642	6.17819	0	x	x	x	10.7425	6.29045	13.1599	1	1	0	x	x	x
HNRNPR	O43390|HNRPR_HUMAN	1.19155	2.64255	3.69464	5.30127	0.104	x	x		5.72373	5.77625	0.426898	0.9977	0.999	0.0004	x	x	x
DDX5	P17844|DDX5_HUMAN	0.947667	3.75246	4.43136	5.07764	0.0022	x	x	x	8.79743	6.30201	2.44604	1	1	0	x	x	x
RPL4	P36578|RL4_HUMAN	0.857057	4.21352	4.54361	4.97063	0.0008	x	x	x	2.69681	3.41373	0.0495885	0	0	0.8486	x
HNRNPD	Q14103-3|HNRPD_HUMAN	1.00948	2.75815	3.80572	4.54711	0.07	x	x		3.31658	3.00154	0.0845837	0.0003	0.001	0.2808	x
HNRNPK	P61978-3|HNRPK_HUMAN	1.11517	2.8145	3.75067	4.43552	0.1017	x	x		6.42315	4.93738	0.515752	0.9983	0.999	0.0003	x	x	x
NPM1	P06748-2|NPM_HUMAN	1.02639	4.12611	4.43727	4.42169	0.0008	x	x	x	6.73762	5.72597	1.54861	0.9987	1	0.0003	x	x	x
RPL6	Q02878|RL6_HUMAN	0.356241	5.18293	4.43248	4.34906	0.0002	x	x	x	8.29702	5.42432	2.07297	0.9997	1	0.0001	x	x	x
RPL18	Q07020|RL18_HUMAN	0.901796	4.34543	4.42865	4.32944	0.002	x	x	x	6.43707	5.66385	0.694314	0.9993	1	0.0001	x	x	x
RPL13	P26373|RL13_HUMAN	0.769947	5.12651	4.87746	4.31153	0	x	x	x	6.89188	5.72597	0.595593	0.9993	1	0.0001	x	x	x
HNRNPF	P52597|HNRPF_HUMAN	0.888187	3.63864	4.206	4.286	0.0051	x	x	x	6.55889	4.49062	0.639566	0.996	0.999	0.0007	x	x	x
RPL8	P62917|RL8_HUMAN	0.919335	5.97332	5.32978	4.08717	0.0008	x	x	x	-0.316359	0.194179	0.00375351
IQGAP1	P46940|IQGA1_HUMAN	1.08596	4.97959	4.96618	4.06229	0	x	x	x	10.9732	6.07417	15.8161	1	1	0	x	x	x
RPL7A	P62424|RL7A_HUMAN	0.761161	4.58011	4.66177	4.04619	0.0002	x	x	x	0.757612	0.510799	0.0131875
RPL27	P61353|RL27_HUMAN	0.575897	3.6476	4.205	3.98735	0.0155	x	x	x	-0.403121	0.190643	0.00565826
RPL11	P62913|RL11_HUMAN	0.528072	2.83963	3.62234	3.91928	0.0874	x	x		5.1792	5.19814	1.335	0.934	0.977	0.0068	x	x	x
RPL10A	P62906|RL10A_HUMAN	0.75832	4.04139	4.28308	3.89454	0.0115	x	x	x	4.82134	4.70503	0.185329	0.092	0.136	0.1353	x	x
RPL12	P30050|RL12_HUMAN	0.957211	3.37561	4.122	3.89215	0.0269	x	x	x	6.95693	6.01491	0.763161	0.999	1	0.0002	x	x	x
RBMX	P38159|RBMX_HUMAN	0.891432	2.78366	3.79947	3.84736	0.0969	x	x		7.96292	6.15753	2.26528	1	1	0	x	x	x
RPS27A	P62979|RS27A_HUMAN	0.469338	3.24727	3.86393	3.81178	0.034	x	x	x	7.88797	6.29045	1.28754	0.997	0.999	0.0005	x	x	x
RPL14	P50914|RL14_HUMAN	0.518413	5.5949	4.62455	3.68803	0.0003	x	x	x	7.75576	5.65727	0.904381	0.996	0.998	0.0007	x	x	x
RPLP0	P05388|RLA0_HUMAN	0.660688	3.52827	4.13842	3.60917	0.0183	x	x	x	6.08806	4.76146	0.715996	0.9963	0.999	0.0006	x	x	x
RPL13A	P40429|RL13A_HUMAN	0.762396	4.59376	4.89316	3.53796	0.0001	x	x	x	6.44831	5.72597	0.533272	0.9987	0.999	0.0002	x	x	x
RALY	Q9UKM9-2|RALY_HUMAN	0.865375	3.33284	4.3155	3.53286	0.0067	x	x	x	7.28618	6.06606	1.67395	1	1	0	x	x	x
IGF2BP1	Q9NZI8|IF2B1_HUMAN	0.878645	2.79453	3.89453	3.45037	0.0529	x	x		2.57582	3.62076	0.0397265	0	0	0.8486	x
RPSA	P08865|RSSA_HUMAN	0.799649	3.06102	3.88811	3.32296	0.0404	x	x	x	5.38209	4.26223	0.336607	0.6687	0.994	0.0361	x	x	x
RPL3	P39023|RL3_HUMAN	0.832523	6.13394	5.14763	3.27107	0.0006	x	x	x	4.6513	4.18869	0.196646	0.504	0.683	0.0635	x	x
HIST2H2BE	Q16778|H2B2E_HUMAN	1.14636	3.11484	3.3337	3.10719	0.0611	x	x		-4.81206	4.84148	0.0171631	0	0	0.8486	x	x
G3BP2	Q9UN86-2|G3BP2_HUMAN	1.12544	6.51491	5.38865	3.06898	0.0028	x	x	x	7.45196	6.15753	0.905083	1	1	0	x	x	x
RPL21	P46778|RL21_HUMAN	0.528226	5.41189	4.96818	3.05359	0.0001	x	x	x	5.55054	5.58643	0.290365	0.853	0.953	0.0143	x	x	x
CFL1	P23528|COF1_HUMAN	1.10635	8.09169	4.7814	2.93867	0.0018	x	x	x	9.52979	6.21379	3.50458	1	1	0	x	x	x
RPL15	P61313|RL15_HUMAN	1.17897	9.00458	5.70729	2.86165	0	x	x	x	3.16564	3.23573	0.0584271	0	0	0.8486	x
RPS8	P62241|RS8_HUMAN		3.46672	3.9577	2.83699	0.0182	x	x	x	-1.5344	2.01473	0.00376324
RPL30	P62888|RL30_HUMAN	0.828731	3.9664	4.10448	2.82628	0.005	x	x	x	1.07245	0.577651	0.0205121	0	0	0.8486
RPL9	P32969|RL9_HUMAN	1.00193	5.02247	4.87746	2.55741	0.0001	x	x	x	7.8245	5.86092	1.54188	1	1	0	x	x	x
HIST1H4A	P62805|H4_HUMAN		3.09585	3.13769	2.48487	0.0651	x	x		0.358374	0.161313	0.541314	0	0	0.8486
CORO1C	Q9ULV4|COR1C_HUMAN	1.0643	3.70054	3.75067	2.47004	0.026	x	x	x	9.95487	6.07417	7.61428	1	1	0	x	x	x
RPS3A	P61247|RS3A_HUMAN	1.14391	3.0841	4.12124	2.42494	0.0162	x	x	x	5.47117	4.7013	1.24034	0.927	0.941	0.008	x	x	x
RPS4X	P62701|RS4X_HUMAN	1.1425	2.90387	3.87642	2.36311	0.064	x	x		3.34821	3.74173	0.883335	0.9553	1	0.0044	x	x	x
RPL22	P35268|RL22_HUMAN	0.952229	8.80999	5.74336	2.34221	0	x	x	x	7.64735	5.36382	0.929917	0.9983	1	0.0003	x	x	x
ADAR	P55265|DSRAD_HUMAN	0.940422	2.84654	3.71119	2.33925	0.1228	x	x		2.52907	1.88721	0.0511881	0	0	0.8486
RPL31	P62899-3|RL31_HUMAN		4.53134	4.53402	2.32913	0.0004	x	x	x	7.28035	5.96521	1.1612	0.9993	1	0.0001	x	x	x
SPTAN1	Q13813|SPTN1_HUMAN	0.859972	3.18565	4.00653	2.294	0.0333	x	x	x	10.1333	6.2177	9.456	1	1	0	x	x	x
RPS13	P62277|RS13_HUMAN	1.00677	4.34723	4.77776	2.27471	0.0002	x	x	x	6.89138	5.50457	0.794425	0.9893	0.998	0.0012	x	x	x
G3BP1	Q13283|G3BP1_HUMAN	0.799895	8.73409	5.56436	2.26615	0	x	x	x	6.70235	4.82752	0.694408	0.9953	0.997	0.0008	x	x	x
LGALS1	P09382|LEG1_HUMAN	1.20872	8.75335	4.67946	2.20389	0.0003	x	x	x	6.2223	4.31356	0.594972	0.839	0.997	0.016	x	x	x
RPL17	P18621|RL17_HUMAN	0.367833	9.29303	5.74336	2.18976	0	x	x	x	-0.458195	0.405817	0.00682777
RPS2	P15880|RS2_HUMAN	0.926327	3.2055	4.17547	2.07652	0.0134	x	x	x	6.69294	5.72597	0.557098	0.995	0.998	0.0008	x	x	x
RPS11	P62280|RS11_HUMAN	0.74332	3.75383	4.27577	2.06821	0.0035	x	x	x	0.102851	0.0468029	0.00494313
RPL26	P61254|RL26_HUMAN	0.93098	8.64579	5.74336	2.0574	0	x	x	x	4.5595	4.69985	0.126128	0	0	0.8486	x	x
FLNA	P21333-2|FLNA_HUMAN	0.774907	9.0787	5.65519	2.05418	0.0001	x	x	x	10.6275	6.38787	5.97904	1	1	0	x	x	x
TUBB	P07437|TBB5_HUMAN	0.910933	2.82705	3.35397	2.03865	0.0855	x	x		-0.642374	0.484032	0.00631061
BRIX1	Q8TDN6|BRX1_HUMAN	1.10951	8.04281	5.07544	2.01576	0	x	x	x	4.82375	4.6226	0.204805	0.505	0.882	0.0627	x	x
RPL27A	P46776|RL27A_HUMAN	1.04135	4.95771	4.96264	2.00518	0.0001	x	x	x	3.01256	2.29221	0.074804	0	0	0.8486
RPS7	P62081|RS7_HUMAN	1.00663	3.55371	4.30757	1.96814	0.0047	x	x	x	6.87664	5.23797	0.828553	1	1	0	x	x	x
RPS6	P62753|RS6_HUMAN	0.648635	2.75344	3.47375	1.96691	0.1102	x	x		3.13503	3.09971	0.0734996	0	0	0.8486	x
SPTBN1	Q01082|SPTB2_HUMAN	0.362924	3.60393	4.35415	1.94603	0.0046	x	x	x	10.8263	6.29045	8.57	1	1	0	x	x	x
RPL10	P27635|RL10_HUMAN	0.572797	3.64484	4.27577	1.91313	0.0092	x	x	x	-0.485329	0.256364	0.00451008
RPL24	P83731|RL24_HUMAN	1.02684	4.50391	4.34128	1.88323	0.0003	x	x	x	3.43107	2.80199	0.061179	0	0	0.8486	x
IGF2BP3	O00425|IF2B3_HUMAN	0.997111	3.19312	4.01074	1.86872	0.0219	x	x	x
RPL23A	P62750|RL23A_HUMAN	0.85085	4.53407	4.46976	1.83375	0.0003	x	x	x	6.67719	5.93881	0.748543	0.9867	0.995	0.0014	x	x	x
FXR1	P51114|FXR1_HUMAN	1.08806	4.85749	4.84368	1.82673	0	x	x	x	7.10179	6.07417	0.752906	0.9977	1	0.0004	x	x	x
CORO1B	Q9BR76|COR1B_HUMAN	0.943193	7.51845	4.99604	1.80604	0	x	x	x	8.23565	6.1994	2.69062	1	1	0	x	x	x
DDX21	Q9NR30|DDX21_HUMAN	0.916701	3.61631	4.31604	1.77508	0.004	x	x	x	7.10907	5.56237	1.09483	0.9997	1	0.0001	x	x	x
RBM14	Q96PK6|RBM14_HUMAN	1.18373	3.26953	4.2074	1.74742	0.047	x	x	x	6.90999	5.94344	0.781858	1	1	0	x	x	x
DDX31	Q9H8H2|DDX31_HUMAN	1.40489	8.81599	5.74336	1.71865	0	x	x	x
RPL35	P42766|RL35_HUMAN		8.52371	5.48971	1.67801	0	x	x	x	4.1534	4.67033	0.18339	0.0423	0.084	0.1559	x	x
RPL28	P46779|RL28_HUMAN	1.06645	7.84191	5.32978	1.67397	0	x	x	x	2.62962	2.72431	0.0466706	0	0	0.8486
FLNC	Q14315|FLNC_HUMAN	0.45272	6.77775	5.15989	1.5869	0.0039	x	x	x	9.49561	6.30201	4.0924	1	1	0	x	x	x
FSCN1	Q16658|FSCN1_HUMAN	0.753887	8.08293	5.17223	1.58403	0	x	x	x	4.77485	3.25931	0.288234	0	0	0.8486	x	x
CSRP1	P21291|CSRP1_HUMAN	1.03188	8.15612	5.11147	1.5819	0	x	x	x	6.90443	3.86696	0.957808	0.758	0.999	0.0218	x	x	x
RPS9	P46781|RS9_HUMAN	1.13276	3.17027	4.0554	1.57642	0.0194	x	x	x	5.12504	4.28228	0.1832	0.572	0.919	0.0522	x	x
HNRNPH3	P31942-2|HNRH3_HUMAN	0.9097	3.44765	4.22318	1.5457	0.0123	x	x	x	5.46075	3.64041	0.31686	0	0	0.8486	x	x
RPL18A	Q02543|RL18A_HUMAN		7.7323	4.07031	1.51453	0.001	x	x	x
RPS16	P62249|RS16_HUMAN	0.782891	3.33551	4.21091	1.50752	0.013	x	x	x	4.70101	4.88777	0.154083	0.118	0.201	0.1315	x	x
PDLIM1	O00151|PDLI1_HUMAN	1.01853	7.90459	5.11736	1.46795	0.0002	x	x	x	7.14783	3.89389	1.44543	0.8443	0.999	0.0157	x	x	x
PPP1CA	P62136|PP1A_HUMAN	0.675711	8.18281	5.48971	1.45432	0	x	x	x	9.42027	6.29045	2.87339	1	1	0	x	x	x
DDX1	Q92499|DDX1_HUMAN	0.497435	3.87097	4.67946	1.4518	0.0008	x	x	x	6.4611	5.31391	0.235194	0.8697	0.954	0.0129	x	x	x
HIST2H3A	Q71DI3|H32_HUMAN		7.0026	4.74345	1.44867	0.0008	x	x	x	-1.05221	0.686098	0.00324903
TPM3	P06753-2|TPM3_HUMAN	1.16667	9.1375	5.74336	1.44298	0.0001	x	x	x	8.50564	6.30201	2.35873	1	1	0	x	x	x
RPS23	P62266|RS23_HUMAN	1.13706	6.89483	5.48971	1.38984	0	x	x	x	4.27964	4.92952	0.0926542	0	0	0.8486	x	x
RPS14	P62263|RS14_HUMAN	0.761916	3.23136	3.95741	1.35005	0.0189	x	x	x	6.13554	5.64561	0.491251	0.994	1	0.0008	x	x	x
PDLIM7	Q9NR12|PDLI7_HUMAN	1.35328	8.25645	5.16014	1.31539	0	x	x	x	8.2175	4.86065	2.6465	0.997	1	0.0005	x	x	x
RTCB	Q9Y3I0|RTCB_HUMAN		3.73403	4.19983	1.31506	0.0176	x	x	x	4.0042	3.55433	0.116372	0.0607	0.101	0.1404	x	x
MOV10	Q9HCE1|MOV10_HUMAN	1.23659	3.8801	4.62098	1.28578	0.0029	x	x	x	6.38601	5.65993	0.527162	0.9927	0.997	0.001	x	x	x
CSRP2	Q16527|CSRP2_HUMAN	1.34936	9.02488	5.58086	1.28399	0	x	x	x	7.79811	5.24765	1.31253	0.989	0.997	0.0013	x	x	x
CAPRIN1	Q14444-2|CAPR1_HUMAN	0.557409	7.83633	5.29817	1.2725	0	x	x	x	-0.942387	0.725497	0.00528397
RPS25	P62851|RS25_HUMAN	0.597068	2.97036	3.82878	1.26396	0.059	x	x		5.54647	5.44755	0.272458	0.9183	0.976	0.0088	x	x	x
FLNB	O75369-2|FLNB_HUMAN	1.00602	7.65077	5.31859	1.21083	0.0002	x	x	x	8.64462	6.29045	3.48707	1	1	0	x	x	x
RSL1D1	O76021|RL1D1_HUMAN	0.979935	7.43037	4.89316	1.19865	0.0142	x	x	x	4.12226	4.30273	0.097893	0	0	0.8486	x	x
RPL23	P62829|RL23_HUMAN	0.497035	4.69154	4.68395	1.19728	0.0001	x	x	x	5.9797	4.7988	0.312925	0.9927	0.998	0.001	x	x	x
NOP2	P46087|NOP2_HUMAN	1.3092	8.01063	5.36608	1.17406	0.0002	x	x	x	6.90949	5.58949	0.781231	0.998	1	0.0004	x	x	x
FUS	P35637-2|FUS_HUMAN	1.20484	8.19007	5.74336	1.17103	0.0001	x	x	x
DDX3X	O00571|DDX3X_HUMAN	1.06388	2.94517	4.06478	1.1584	0.0245	x	x	x	6.75345	5.72597	0.5594	0.997	0.999	0.0005	x	x	x
CASP7	P55210-2|CASP7_HUMAN	0.985708	6.5937	4.98768	1.1582	0.0007	x	x	x	4.93717	5.25988	0.180124	0.563	0.788	0.0536	x	x
RPL32	P62910|RL32_HUMAN	1.14968	7.7068	5.32978	1.14937	0.0003	x	x	x	-1.16319	1.13447	0.00450854
BASP1	P80723|BASP1_HUMAN	0.897138	8.19844	4.68751	1.08326	0.0002	x	x	x	7.13381	5.34889	1.1974	1	1	0	x	x	x
TARDBP	Q13148|TADBP_HUMAN	1.21991	3.26573	4.09736	1.05265	0.0279	x	x	x
RPL36	Q9Y3U8|RL36_HUMAN	0.808776	8.08104	4.45943	1.03928	0.0001	x	x	x
NXF1	Q9UBU9|NXF1_HUMAN	0.098505	6.51345	3.60077	1.03466	0.0108	x	x	x
RPL29	P47914|RL29_HUMAN		7.45074	5.48971	1.02303	0.0001	x	x	x	-0.499179	0.330765	0.00447386
CCT3	P49368|TCPG_HUMAN	1.30449	7.53264	5.56781	1.01735	0.0001	x	x	x	8.38166	6.2177	2.34913	1	1	0	x	x	x
PPP1R10	Q96QC0|PP1RA_HUMAN	1.09919	7.87867	5.06557	1.01144	0	x	x	x	6.88987	5.65993	0.924427	0.9997	1	0.0001	x	x	x
RPS19	P39019|RS19_HUMAN	0.563022	2.53181	3.68279	0.992078	0.1424	x	x		4.64098	5.017	0.213022	0.8353	0.889	0.0164	x	x	x
FAM120A	Q9NZB2|F120A_HUMAN	1.05896	3.29935	3.61609	0.97553	0.0615	x	x		3.74952	3.74173	0.105709	0	0	0.8486	x	x
WDR1	O75083|WDR1_HUMAN		7.45626	4.57437	0.972819	0.0002	x	x	x	7.96502	6.00862	1.8936	1	1	0	x	x	x
RPS26	P62854|RS26_HUMAN		5.32131	4.44545	0.963556	0	x	x	x	3.6263	4.49146	0.10658	0	0	0.8486	x	x
CDC42	P60953|CDC42_HUMAN	0.752553	5.2681	4.98704	0.957873	0	x	x	x	9.00776	5.64561	3.46615	1	1	0	x	x	x
RPS24	P62847-2|RS24_HUMAN	0.725471	2.81702	3.5704	0.919232	0.0989	x	x		3.25788	3.00128	0.0763873	0	0	0.8486	x
ZNF326	Q5BKZ1|ZN326_HUMAN	0.984032	3.33012	4.18267	0.913226	0.0299	x	x	x
UPF1	Q92900|RENT1_HUMAN	1.59984	3.76358	4.50791	0.904568	0.0022	x	x	x	3.01234	4.11535	0.0862532	0	0	0.8486	x	x
HSPA6	P17066|HSP76_HUMAN	0.822264	5.88556	3.30832	0.838488	0.0109	x	x	x	7.00095	5.2114	1.04079	1	1	0	x	x	x
RPS10	P46783|RS10_HUMAN	0.795677	6.76718	4.55345	0.834183	0.0071	x	x	x	3.83026	3.5628	0.0792478	0.0003	0.001	0.2808	x
CCT4	P50991|TCPD_HUMAN	1.17609	6.28866	4.98141	0.807928	0	x	x	x	7.9106	6.07417	2.02407	0.9997	1	0.0001	x	x	x
PPP1CB	P62140|PP1B_HUMAN	0.953241	7.15044	5.11057	0.807488	0	x	x	x	8.15324	5.46808	1.86263	1	1	0	x	x	x
IQGAP2	Q13576-3|IQGA2_HUMAN	1.19864	7.4552	5.31859	0.79707	0.0003	x	x	x	9.91691	5.64561	4.83231	1	1	0	x	x	x
MAGEB2	O15479|MAGB2_HUMAN	0.929244	7.31548	5.15636	0.787057	0.0005	x	x	x	3.64851	3.53425	0.0988953	0	0	0.8486	x
RACK1	P63244|RACK1_HUMAN		4.84239	5.06557	0.773328	0.0001	x	x	x
GNAI3	P08754|GNAI3_HUMAN	0.748124	6.63959	5.48971	0.755311	0.0011	x	x	x	6.77482	5.86092	0.902417	0.9997	1	0.0001	x	x	x
CCT8	P50990|TCPQ_HUMAN	0.876482	5.94327	5.06557	0.753287	0.0029	x	x	x	8.2898	6.30201	2.52788	1	1	0	x	x	x
FXR2	P51116|FXR2_HUMAN	0.828341	7.36035	5.48971	0.7521	0.0005	x	x	x	-0.370745	0.194179	0.00507129
SORBS2	O94875-11|SRBS2_HUMAN	1.18723	6.78255	5.34521	0.74566	0.0001	x	x	x	9.37381	6.20864	4.51246	1	1	0	x	x	x
DDX18	Q9NVP1|DDX18_HUMAN	1.36255	7.11766	5.32978	0.740969	0.0002	x	x	x	4.63596	3.65084	0.199427	0.007	0.019	0.1924	x	x
LMO7	Q8WWI1-3|LMO7_HUMAN	0.851125	7.2054	5.48971	0.73616	0.0006	x	x	x	8.93296	6.0865	4.21373	1	1	0	x	x	x
RPS17	P08708|RS17_HUMAN	0.834082	6.81636	5.48971	0.730324	0	x	x	x	1.0716	0.404996	0.0244208	0	0	0.8486
GNB2	P62879|GBB2_HUMAN	1.14867	6.89578	5.29817	0.710063	0.0003	x	x	x	6.56668	5.44755	0.732938	0.9977	0.999	0.0004	x	x	x
CD55	P08174-4|DAF_HUMAN	0.865372	7.53487	4.99563	0.708222	0.0003	x	x	x	6.40724	5.65727	0.884118	0.997	1	0.0005	x	x	x
FBL	P22087|FBRL_HUMAN	1.37884	7.28663	5.15946	0.704655	0.0002	x	x	x	4.30709	4.86065	0.170888	0.0397	0.069	0.1585	x	x
ZC3HAV1	Q7Z2W4|ZCCHV_HUMAN	1.06038	2.79654	3.63166	0.704016	0.0778	x	x		2.88438	3.90056	0.0549471	0	0	0.8486	x
WDR82	Q6UXN9|WDR82_HUMAN	0.921404	7.07482	5.37802	0.693651	0.0003	x	x	x	4.67081	3.56887	0.168738	0	0	0.8486	x	x
MYL6	P60660-2|MYL6_HUMAN	1.22976	6.77546	5.27626	0.68848	0.0002	x	x	x	7.61156	5.50967	1.9825	1	1	0	x	x	x
CCT6A	P40227|TCPZ_HUMAN	0.819128	6.98418	5.34521	0.688174	0.0004	x	x	x	7.94227	6.27641	1.66666	1	1	0	x	x	x
RPL35A	P18077|RL35A_HUMAN	0.620843	3.95509	4.37552	0.683931	0.0014	x	x	x	6.52052	5.98018	0.507776	0.996	0.997	0.0007	x	x	x
VDAC1	P21796|VDAC1_HUMAN	1.00134	7.06868	4.96618	0.679222	0.0008	x	x	x	4.42838	2.95689	0.217046	0	0	0.8486	x	x
CCT2	P78371|TCPB_HUMAN	1.0469	5.8295	5.15946	0.677663	0.0095	x	x	x	7.51449	6.0865	1.59164	1	1	0	x	x	x
SNRNP200	O75643|U520_HUMAN	0.859908	-3.04779	4.02454	0.677057	0.8355	x	x		-0.0979008	0.0536066	0.00486672
RPS15	P62841|RS15_HUMAN		3.98601	4.46429	0.668726	0	x	x	x	-0.0693771	0.0463942	0.00628665
CLTC	Q00610-2|CLH1_HUMAN	1.00281	3.0972	3.19754	0.637146	0.0785	x	x		6.91661	5.52233	0.611198	0.9993	1	0.0001	x	x	x
DHX30	Q7L2E3-3|DHX30_HUMAN	0.878911	7.11253	5.32978	0.636429	0.0016	x	x	x	3.72711	3.82848	0.0649413	0	0	0.8486	x
ATXN2L	Q8WWM7|ATX2L_HUMAN	0.85951	6.60248	5.11736	0.628106	0.0018	x	x	x	0.416195	0.215509	0.00773565
CCT7	Q99832-3|TCPH_HUMAN	0.740329	7.21077	5.34521	0.624992	0.0001	x	x	x	7.93236	5.36382	1.65782	1	1	0	x	x	x
PPP1R18	Q6NYC8|PPR18_HUMAN	0.637806	7.24195	5.32978	0.612219	0.0006	x	x	x	8.14496	5.39642	1.74092	1	1	0	x	x	x
FAM98A	Q8NCA5-2|FA98A_HUMAN	0.929889	4.59561	4.70145	0.597532	0	x	x	x
RPL19	P84098|RL19_HUMAN	0.703036	7.83956	5.32978	0.596997	0.0004	x	x	x	3.40074	4.3257	0.117203	0.046	0.057	0.1521	x	x
TCP1	P17987|TCPA_HUMAN	1.05985	6.86487	5.48971	0.595253	0.0003	x	x	x	7.82673	5.46557	1.45758	1	1	0	x	x	x
GPRC5A	Q8NFJ5|RAI3_HUMAN	0.946385	7.134	5.48971	0.586952	0.0005	x	x	x	8.32972	6.26081	1.77267	1	1	0	x	x	x
PES1	O00541-2|PESC_HUMAN	1.29509	7.1952	5.16565	0.574777	0.001	x	x	x
SSBP1	Q04837|SSBP_HUMAN		6.62458	4.79008	0.554862	0.0001	x	x	x
S100A10	P60903|S10AA_HUMAN	0.284127	6.73505	5.10639	0.542341	0	x	x	x	7.48403	6.11593	1.00051	1	1	0	x	x	x
DNAJA1	P31689|DNJA1_HUMAN	1.17228	4.55889	4.32794	0.538346	0.0034	x	x	x	5.75657	5.48937	0.343476	0.9317	0.993	0.0074	x	x	x
EIF2S3	P41091|IF2G_HUMAN	0.928934	7.62665	5.48971	0.529226	0.0014	x	x	x	-0.194129	0.111183	0.00504684
STRBP	Q96SI9-2|STRBP_HUMAN	1.28383	6.87964	5.32978	0.510264	0.001	x	x	x
RPF2	Q9H7B2|RPF2_HUMAN	0.999163	6.49681	5.11445	0.510192	0.0005	x	x	x	-0.71657	0.610632	0.00319309
HIST1H2BL	Q99880|H2B1L_HUMAN		6.35704	4.45514	0.505718	0.0098	x	x	x
GNB1	P62873|GBB1_HUMAN	1.27633	7.13343	5.48971	0.493711	0.0008	x	x	x	7.05387	5.09206	0.79644	0.9997	1	0.0001	x	x	x
MYBBP1A	Q9BQG0|MBB1A_HUMAN	0.803243	6.13468	4.87136	0.486554	0.0088	x	x	x
DDX39B	Q13838|DX39B_HUMAN	1.17807	-3.34885	4.2117	0.484057	0.8355	x	x		-3.79156	4.153	0.00548491				x	x
FMR1	Q06787-6|FMR1_HUMAN	1.03147	5.61322	3.27597	0.477092	0.0117	x	x	x	4.61171	4.61119	0.148023	0.1717	0.283	0.1146	x	x
SRP14	P37108|SRP14_HUMAN	0.918773	3.0542	3.80759	0.475909	0.0508	x	x
RPLP1	P05386|RLA1_HUMAN		6.10639	5.34521	0.474839	0.0008	x	x	x
EBNA1BP2	Q99848|EBP2_HUMAN	1.30914	6.58619	4.96549	0.47036	0.0022	x	x	x	-0.363027	0.245287	0.0058749
GTPBP4	Q9BZE4|NOG1_HUMAN	1.05728	6.52587	4.74626	0.462969	0.0049	x	x	x
XRCC6	P12956|XRCC6_HUMAN	1.25819	3.44019	4.22985	0.462601	0.0109	x	x	x	2.58422	3.11317	0.0330675	0	0	0.8486
KHDRBS1	Q07666|KHDR1_HUMAN	1.02114	6.92422	5.36139	0.460783	0.0002	x	x	x
MRTO4	Q9UKD2|MRT4_HUMAN	1.04345	7.05653	5.32978	0.451938	0.0032	x	x	x	-0.255805	0.0801369	0.00549604
DSG2	Q14126|DSG2_HUMAN	0.653367	6.4882	5.34856	0.451903	0.0014	x	x	x	5.87772	5.37633	0.417432	0.9803	0.988	0.002	x	x	x
RPS27	P42677|RS27_HUMAN		4.56971	3.85066	0.447116	0.0204	x	x	x	-1.07081	1.11336	0.0039393
CAPZA1	P52907|CAZA1_HUMAN	0.925127	6.28776	4.83594	0.438586	0.0072	x	x	x	5.96697	4.25411	0.698197	0.802	1	0.0174	x	x	x
VDAC2	P45880-2|VDAC2_HUMAN	0.742637	6.51311	5.11736	0.435368	0.0025	x	x	x	4.35081	4.25468	0.106024	0	0	0.8486	x	x
PURA	Q00577|PURA_HUMAN	1.02844	4.32963	3.63142	0.431217	0.0356	x	x	x	-0.65023	0.634697	0.00406159
DDX27	Q96GQ7|DDX27_HUMAN	1.0964	6.67118	4.94729	0.428985	0.0014	x	x	x	5.3802	4.85858	0.230151	0.553	0.748	0.0558	x	x
YBX3	P16989|YBOX3_HUMAN		6.44347	5.43051	0.427411	0.0014	x	x	x
CCT5	P48643|TCPE_HUMAN	0.916428	6.83142	4.94932	0.423133	0.0006	x	x	x	7.28607	6.01491	1.13856	0.9997	1	0.0001	x	x	x
SF3B3	Q15393|SF3B3_HUMAN	0.479122	-2.83175	3.81438	0.420479	0.8355	x	x		-6.78203	5.72597	0.00419414				x	x
PSPC1	Q8WXF1-2|PSPC1_HUMAN	1.19892	5.96956	4.83997	0.414652	0.0071	x	x	x
RPL36AL	Q969Q0|RL36L_HUMAN	0.57931	6.77678	5.34521	0.413253	0.0014	x	x	x	0.419428	0.252896	0.00591693
GRWD1	Q9BQ67|GRWD1_HUMAN	0.994558	6.04523	4.98141	0.410055	0.0011	x	x	x
FTSJ3	Q8IY81|SPB1_HUMAN	1.00697	6.40776	5.27303	0.403089	0.0007	x	x	x
LGALS3	P17931|LEG3_HUMAN	0.83314	6.83531	5.12077	0.399504	0.001	x	x	x
GNL3	Q9BVP2-2|GNL3_HUMAN	1.11574	6.44545	4.94064	0.399421	0.0045	x	x	x
NIP7	Q9Y221|NIP7_HUMAN	0.795929	5.99332	4.79008	0.398969	0.0018	x	x	x	3.40966	3.33898	0.0616566	0	0	0.8486	x
PRPF6	O94906-2|PRP6_HUMAN	0.751435	-2.71797	3.49253	0.396943	0.8355	x	x
TOX4	O94842-3|TOX4_HUMAN	0.497601	5.39292	4.63984	0.394172	0.0017	x	x	x	2.74913	1.84498	0.0735533	0	0	0.8486
RRP1B	Q14684-2|RRP1B_HUMAN	1.02937	6.38193	4.98141	0.389759	0.0023	x	x	x
NIFK	Q9BYG3|MK67I_HUMAN		6.27721	4.85643	0.387955	0.0047	x	x	x	-1.83013	2.20781	0.00242433
HNRNPA2B1	P22626-2|ROA2_HUMAN	0.568489	6.00216	4.98141	0.387608	0.0122	x	x	x
RPL37A	P61513|RL37A_HUMAN	0.662847	6.40666	5.12077	0.386758	0.0031	x	x	x
ATAD3A	Q9NVI7-2|ATD3A_HUMAN	1.06075	5.63189	4.02242	0.382499	0.0237	x	x	x	-1.04742	1.0381	0.0033752
NOC2L	Q9Y3T9|NOC2L_HUMAN	0.921737	6.0652	5.15946	0.373315	0.0065	x	x	x
SSB	P05455|LA_HUMAN	1.10705	4.00123	4.16779	0.371151	0.0035	x	x	x
SMU1	Q2TAY7|SMU1_HUMAN	0.822922	-3.08053	3.65727	0.369646	0.8355	x	x		-2.97812	3.57387	0.139324	0	0	0.8486	x	x
EIF6	P56537|IF6_HUMAN	0.988267	5.77353	4.2198	0.364862	0.0027	x	x	x	3.2202	3.74173	0.063495	0	0	0.8486	x
ZFR	Q96KR1|ZFR_HUMAN	0.921392	5.54637	4.25072	0.363926	0.0006	x	x	x
CAPZB	P47756-2|CAPZB_HUMAN	0.977311	5.67064	4.18	0.361222	0.0387	x	x	x	5.49667	4.25151	0.311418	0.6777	0.977	0.0332	x	x	x
TUBA4A	P68366-2|TBA4A_HUMAN	1.21608	6.43421	5.31859	0.358458	0.0003	x	x	x	-1.46747	1.44176	0.00459324
CPM	P14384|CBPM_HUMAN	0.846993	6.69321	5.08819	0.355908	0.0011	x	x	x	5.36011	5.1542	0.352482	0.8523	0.97	0.0146	x	x	x
PPP1CC	P36873|PP1G_HUMAN	1.12362	6.09655	5.27303	0.352914	0.0037	x	x	x	6.67581	5.30655	0.587301	0.999	1	0.0002	x	x	x
USP10	Q14694|UBP10_HUMAN	0.552746	6.73811	5.23345	0.351168	0.0013	x	x	x	-0.41657	0.197987	0.00720826
RBM47	A0AV96-2|RBM47_HUMAN	0.84015	6.75213	5.48971	0.349832	0.001	x	x	x
LARP4	Q71RC2|LARP4_HUMAN	0.838266	6.64418	5.34521	0.346095	0.0006	x	x	x
RAC1	P63000|RAC1_HUMAN	1.33378	6.10099	4.96818	0.343762	0.0008	x	x	x	5.89308	4.70788	0.660547	0.9893	1	0.0012	x	x	x
XRCC5	P13010|XRCC5_HUMAN	1.04738	3.57502	4.44977	0.339523	0.0032	x	x	x	-0.0902648	0.057998	0.00577812
YWHAZ	P63104|1433Z_HUMAN	1.35807	4.21624	4.25072	0.337141	0.0072	x	x	x	4.96496	4.20801	0.16008	0.4073	0.616	0.0713	x	x
RPL7L1	Q6DKI1|RL7L_HUMAN	0.956942	6.35405	5.26952	0.331759	0.0045	x	x	x
NOL9	Q5SY16|NOL9_HUMAN	0.937855	6.75346	5.32978	0.327868	0.009	x	x	x
NUFIP2	Q7Z417|NUFP2_HUMAN	1.2297	6.23993	4.98488	0.326309	0.0017	x	x	x	-0.445041	0.215003	0.00793162
PPP1R12A	O14974-4|MYPT1_HUMAN	0.488902	5.81538	5.15946	0.320339	0.0013	x	x	x	6.8958	4.94236	1.14966	0.9963	1	0.0006	x	x	x
DDX56	Q9NY93|DDX56_HUMAN	1.26536	5.86827	4.97779	0.318919	0.0067	x	x	x	-0.273371	0.130727	0.00671988
BOP1	Q14137|BOP1_HUMAN	0.758052	6.25238	4.87011	0.318653	0.0113	x	x	x
NOP56	O00567|NOP56_HUMAN	1.35246	5.53808	4.60477	0.315492	0.0118	x	x	x	2.776	3.64041	0.0336733	0	0	0.8486	x
NOP58	Q9Y2X3|NOP58_HUMAN	1.70549	5.84759	4.29744	0.306819	0.0106	x	x	x
EXOSC10	Q01780|EXOSX_HUMAN	1.35691	5.47206	4.84368	0.303782	0.0091	x	x	x
NOL6	Q9H6R4-4|NOL6_HUMAN	1.1944	6.62981	4.55655	0.303205	0.0063	x	x	x	1.3707	0.387065	0.042681	0	0	0.8486
EFHD2	Q96C19|EFHD2_HUMAN	1.10687	4.7675	2.65708	0.303151	0.1898	x	x		6.01441	4.23277	0.530753	0.71	0.993	0.0287	x	x	x
RBM3	P98179|RBM3_HUMAN	1.00747	6.34336	4.91176	0.302452	0.0023	x	x	x
H2AFY	O75367-2|H2AY_HUMAN	1.37649	4.92876	4.60257	0.297244	0.0023	x	x	x
DHX36	Q9H2U1-2|DHX36_HUMAN	1.18664	3.76304	3.51261	0.296673	0.0978	x	x		-0.729666	0.58297	0.00491799
RBM28	Q9NW13|RBM28_HUMAN	1.22252	6.34586	5.32978	0.296597	0.0086	x	x	x	-0.142804	0.106116	0.00626745
RRS1	Q15050|RRS1_HUMAN	1.11876	6.39909	5.2642	0.296234	0.0037	x	x	x	-1.25294	0.99701	0.00415874
RPS28	P62857|RS28_HUMAN	0.359585	3.84908	4.30757	0.295422	0.0226	x	x	x
IGF2BP2	Q9Y6M1-1|IF2B2_HUMAN	0.896668	6.35559	5.32978	0.292824	0.0008	x	x	x
RTRAF	Q9Y224|RTRAF_HUMAN		6.04873	5.32978	0.291797	0.0034	x	x	x
PLS1	Q14651|PLSI_HUMAN	0.981734	5.2415	4.96818	0.291645	0.0007	x	x	x	7.0181	5.55233	0.597612	0.9993	1	0.0001	x	x	x
AP2B1	P63010-3|AP2B1_HUMAN	1.10465	5.59542	5.21561	0.287954	0.001	x	x	x	7.52364	5.36382	1.52782	1	1	0	x	x	x
NUDT16L1	Q9BRJ7|TIRR_HUMAN	0.998723	6.47204	5.06557	0.286832	0.0022	x	x	x
PDCD11	Q14690|RRP5_HUMAN	1.37077	5.29665	4.95007	0.285215	0.0073	x	x	x
YWHAG	P61981|1433G_HUMAN	0.935471	6.09698	5.16014	0.281487	0.0019	x	x	x	3.05043	3.7405	0.0877692	0	0	0.8486	x	x
DSTN	P60981|DEST_HUMAN	0.98716	5.51309	5.11147	0.278981	0.0014	x	x	x	3.9671	4.92432	0.13667	0.1533	0.17	0.123	x	x
STAU2	Q9NUL3-2|STAU2_HUMAN	1.15835	5.89101	4.98919	0.272609	0.0015	x	x	x
ZNF185	O15231|ZN185_HUMAN	0.739935	5.96135	4.38348	0.271961	0.0024	x	x	x	6.80798	5.23797	0.589713	0.9923	0.999	0.001	x	x	x
HIST1H1E	P10412|H14_HUMAN	1.08505	5.88645	4.97679	0.270032	0.008	x	x	x	4.83646	4.50438	0.257402	0.8963	0.957	0.0112	x	x	x
SUGP2	Q8IX01-4|SUGP2_HUMAN	0.925721	4.85545	4.56874	0.268831	0.0017	x	x	x
GNAI2	P04899|GNAI2_HUMAN	1.02387	5.5107	5.08819	0.268079	0.0031	x	x	x	4.02257	4.71469	0.116972	0.001	0.002	0.2429	x	x
DNAJA3	Q96EY1-2|DNJA3_HUMAN	1.05578	5.56401	4.55082	0.265972	0.0081	x	x	x	3.92699	4.61119	0.104392	0	0	0.8486	x	x
HACL1	Q9UJ83-2|HACL1_HUMAN	1.04651	5.62319	4.16779	0.265926	0.002	x	x	x	5.50316	5.124	0.276929	0.9137	0.992	0.0095	x	x	x
PWP1	Q13610|PWP1_HUMAN	0.975995	5.27095	4.98141	0.264876	0.0025	x	x	x	0.679031	0.256853	0.017855	0	0	0.8486
RUVBL1	Q9Y265|RUVB1_HUMAN	1.30098	5.19391	4.54361	0.264473	0.0077	x	x	x	0.804509	0.82773	0.00907651
LIMCH1	Q9UPQ0-10|LIMC1_HUMAN	1.17864	5.52324	4.31604	0.259217	0.0262	x	x	x	4.74437	3.75221	0.29193	0.047	0.067	0.1508	x	x
UBAP2L	Q14157-1|UBP2L_HUMAN	0.931153	5.77519	4.92802	0.253812	0.0018	x	x	x
ADARB1	P78563|RED1_HUMAN	0.867459	6.01655	5.13448	0.253115	0.0025	x	x	x
CTTN	Q14247|SRC8_HUMAN	0.976673	5.31312	4.70782	0.252735	0.0107	x	x	x	5.97715	4.08679	0.593899	0.7193	0.998	0.0266	x	x	x
DKC1	O60832|DKC1_HUMAN	1.20687	5.98516	5.32578	0.251925	0.0039	x	x	x	-0.501502	0.314651	0.00439459
EZR	P15311|EZRI_HUMAN	1.02945	4.90252	3.65727	0.251459	0.0126	x	x	x	5.5735	5.25988	0.26388	0.9603	0.965	0.0038	x	x	x
TUBA1A	Q71U36-2|TBA1A_HUMAN	0.771943	5.66724	4.63714	0.250977	0.0031	x	x	x	0.00112845	0.000548423	0.00690765
DDX23	Q9BUQ8|DDX23_HUMAN	0.976732	-3.10334	3.64184	0.24959	0.8355	x	x
GNAS	P63092-3|GNAS2_HUMAN	0.980003	5.63773	5.01671	0.249325	0.0036	x	x	x	5.86022	5.22761	0.306634	0.9773	0.995	0.0023	x	x	x
NOC3L	Q8WTT2|NOC3L_HUMAN	0.765487	5.42401	4.67137	0.248818	0.0128	x	x	x
LAS1L	Q9Y4W2-2|LAS1L_HUMAN	0.677307	5.78885	5.11736	0.246729	0.0149	x	x	x
NKRF	O15226|NKRF_HUMAN	0.930203	5.40912	4.79008	0.245472	0.0049	x	x	x
DDX24	Q9GZR7|DDX24_HUMAN	1.05592	6.11407	4.50371	0.245371	0.0342	x	x	x	-0.52447	0.337139	0.0056425
TPM4	P67936|TPM4_HUMAN	0.883601	6.17486	5.3121	0.243515	0.0099	x	x	x	4.79212	5.36382	0.256125	0.9403	0.972	0.006	x	x	x
HIST1H2AC	Q93077|H2A1C_HUMAN	1.07954	5.38326	4.87899	0.243203	0.0029	x	x	x
H1FX	Q92522|H1X_HUMAN	0.846068	5.77537	4.00029	0.24249	0.0105	x	x	x	3.5108	3.4217	0.0866736	0	0	0.8486	x
NSUN2	Q08J23-2|NSUN2_HUMAN	1.19844	3.97026	4.63714	0.242263	0.0028	x	x	x
SND1	Q7KZF4|SND1_HUMAN	0.871895	5.5033	4.7673	0.24111	0.0062	x	x	x	-0.556245	0.44894	0.00383812
BAG2	O95816|BAG2_HUMAN	0.917251	5.38062	4.66177	0.240486	0.019	x	x	x	0.33216	0.231344	0.00807427
PUM3	Q15397|PUM3_HUMAN		4.8235	4.25118	0.239264	0.0311	x	x	x
PWP2	Q15269|PWP2_HUMAN	1.22001	5.74681	4.29119	0.237604	0.0075	x	x	x	3.43563	3.10154	0.0633697	0	0	0.8486	x	x
EPS8	Q12929|EPS8_HUMAN	0.897625	5.36055	4.83594	0.236599	0.0026	x	x	x	6.76615	5.49056	0.853987	1	1	0	x	x	x
AP2M1	Q96CW1-2|AP2M1_HUMAN	1.09826	5.48033	4.59612	0.235275	0.0015	x	x	x	6.14484	5.66899	0.467031	0.999	1	0.0002	x	x	x
AP2A1	O95782-2|AP2A1_HUMAN	1.29778	5.50377	4.96549	0.234812	0.0012	x	x	x	7.58585	6.0172	1.11387	0.9997	1	0.0001	x	x	x
PDCD6	O75340|PDCD6_HUMAN	1.02379	6.03939	5.06557	0.232715	0.0036	x	x	x
COL5A1	P20908|CO5A1_HUMAN	1.03151	5.61557	4.75601	0.227959	0.0082	x	x	x	3.29161	2.96843	0.0652558	0	0	0.8486	x
CPNE8	Q86YQ8|CPNE8_HUMAN	0.972028	5.51819	4.87899	0.221683	0.0041	x	x	x	6.72486	5.64561	0.750557	0.9997	1	0.0001	x	x	x
SF3A1	Q15459|SF3A1_HUMAN	1.15711	-3.01573	3.91222	0.22083	0.8355	x	x		-4.00892	4.81792	0.00790478				x	x
CFL2	Q9Y281-3|COF2_HUMAN	1.15672	5.58053	4.60303	0.217781	0.0077	x	x	x	5.60393	5.38073	0.419186	0.9993	1	0.0001	x	x	x
SRPK1	Q96SB4-4|SRPK1_HUMAN	1.12424	6.16813	4.96549	0.217655	0.0138	x	x	x
TSR1	Q2NL82|TSR1_HUMAN	1.31104	5.31089	4.19444	0.217197	0.0065	x	x	x
CALD1	Q05682-5|CALD1_HUMAN	0.969816	5.60568	4.62455	0.216672	0.0163	x	x	x	5.46176	3.43923	0.470528	0.002	0.003	0.223	x	x
YTHDF2	Q9Y5A9|YTHD2_HUMAN	1.03455	5.5985	4.70064	0.215927	0.0015	x	x	x	0.00961789	0.00373429	0.00665613
TBL3	Q12788|TBL3_HUMAN	1.06772	5.1487	4.41687	0.214814	0.0305	x	x	x	3.54259	2.9087	0.0816377	0	0	0.8486	x
AKAP8	O43823|AKAP8_HUMAN	1.09419	5.26162	5.11563	0.214019	0.0023	x	x	x
HSPA2	P54652|HSP72_HUMAN	0.998806	5.45609	5.16014	0.213176	0.0057	x	x	x	5.9205	5.16633	0.34148	0.9673	0.997	0.0033	x	x	x
YTHDC2	Q9H6S0|YTDC2_HUMAN	0.927016	5.1431	4.25562	0.206939	0.0178	x	x	x
YWHAE	P62258|1433E_HUMAN	0.838322	5.40431	5.26952	0.199061	0.0319	x	x	x	3.46112	4.2564	0.0727936	0	0	0.8486	x
SRPK2	P78362|SRPK2_HUMAN	0.90856	5.15363	4.35415	0.198304	0.0284	x	x	x
SNX1	Q13596-2|SNX1_HUMAN	0.611603	5.28664	4.65682	0.197596	0.0054	x	x	x
SPATA5	Q8NB90|AFG2H_HUMAN	0.963275	5.06531	4.96549	0.197145	0.0038	x	x	x	-0.628498	0.422567	0.00507648
MAK16	Q9BXY0|MAK16_HUMAN	0.853392	5.52943	3.95741	0.193394	0.0267	x	x	x
RPL39P5	Q59GN2|R39L5_HUMAN		5.87212	4.10251	0.191345	0.0419	x	x	x	3.06955	3.03172	0.0570728	0	0	0.8486	x
ABCD3	P28288|ABCD3_HUMAN	0.658404	5.5816	4.57726	0.190957	0.0339	x	x	x	-0.571244	0.574969	0.00561032
CEBPZ	Q03701|CEBPZ_HUMAN		5.22105	4.79008	0.189999	0.0159	x	x	x
RUVBL2	Q9Y230|RUVB2_HUMAN	1.15932	5.2547	4.55655	0.188213	0.0137	x	x	x	-0.473459	0.387065	0.0045814
RBMXL1	Q96E39|RMXL1_HUMAN		5.70103	4.87899	0.186241	0.0036	x	x	x
DNAJA2	O60884|DNJA2_HUMAN	1.04699	4.89925	4.68751	0.185295	0.0102	x	x	x	-0.751671	0.551689	0.00482634
GNL2	Q13823|NOG2_HUMAN	0.99743	4.73121	4.62455	0.184647	0.0082	x	x	x
DDX47	Q9H0S4|DDX47_HUMAN	1.50995	4.99465	3.73307	0.183542	0.0279	x	x	x	3.04726	2.69061	0.0536651	0	0	0.8486
EIF2S1	P05198|IF2A_HUMAN	1.569	5.10992	4.72951	0.182436	0.0279	x	x	x
POLR1E	Q9GZS1|RPA49_HUMAN	0.913431	4.94421	4.17913	0.181262	0.0579	x	x
DHX29	Q7Z478|DHX29_HUMAN	1.12187	5.39704	4.34455	0.180136	0.0054	x	x	x
WDR36	Q8NI36|WDR36_HUMAN	1.11315	5.14265	4.68395	0.179773	0.0296	x	x	x	2.77799	3.4886	0.045994	0	0	0.8486	x
CD59	P13987|CD59_HUMAN	0.95397	4.82571	4.19463	0.179541	0.0053	x	x	x
CELF1	Q92879-5|CELF1_HUMAN	0.71239	5.6409	5.07053	0.17845	0.0044	x	x	x
SPOUT1	Q5T280|CI114_HUMAN		5.54725	4.87746	0.170755	0.0101	x	x	x	0.134217	0.0654407	0.00537228
PRKRA	O75569-3|PRKRA_HUMAN	1.00217	5.00302	4.45829	0.169211	0.0021	x	x	x
RPS21	P63220|RS21_HUMAN	0.730105	5.48138	5.22439	0.168979	0.0132	x	x	x
SERBP1	Q8NC51|PAIRB_HUMAN	0.869039	5.34097	5.11736	0.16815	0.0145	x	x	x
AKAP8L	Q9ULX6-2|AKP8L_HUMAN	0.676419	5.03169	5.15946	0.168027	0.0038	x	x	x
LDHB	P07195|LDHB_HUMAN	0.986464	3.89441	2.75066	0.167037	0.1234	x	x		3.59335	3.29675	0.11099	0.0007	0.002	0.2556	x	x
RPL38	P63173|RL38_HUMAN	0.912995	5.18075	5.06557	0.164711	0.0174	x	x	x
VCP	P55072|TERA_HUMAN	0.929126	5.38711	5.07544	0.164667	0.0225	x	x	x	-1.31895	1.56986	0.00248295
MSI2	Q96DH6-2|MSI2H_HUMAN	1.12443	4.47788	4.19336	0.163277	0.0166	x	x	x
HNRNPR	O43390-2|HNRPR_HUMAN	1.19155	5.17075	4.83594	0.162862	0.0157	x	x	x
POTEI	P0CG38|POTEI_HUMAN		5.47608	3.96582	0.162835	0.0113	x	x	x	4.41922	1.74453	0.394114	0	0	0.8486
TMOD3	Q9NYL9|TMOD3_HUMAN	0.685319	4.58653	4.09559	0.161373	0.0145	x	x	x
POLR1C	O15160|RPAC1_HUMAN	0.835782	5.145	4.63108	0.161188	0.0239	x	x	x	-0.963519	0.533201	0.00379209
ACIN1	Q9UKV3|ACINU_HUMAN	0.329205	-3.38554	4.30757	0.160452	0.8355	x	x		-3.35177	3.12155	0.0101366				x	x
NAT10	Q9H0A0|NAT10_HUMAN	1.24917	5.02026	4.40301	0.160181	0.0183	x	x	x
NSA2	O95478|NSA2_HUMAN	0.956986	4.49789	4.206	0.159964	0.0324	x	x	x
SLC25A6	P12236|ADT3_HUMAN	1.13641	4.58102	4.01738	0.15996	0.0327	x	x	x	-0.0712624	0.0378219	0.00448554
POP1	Q99575|POP1_HUMAN	0.821614	5.13673	4.63714	0.159117	0.0251	x	x	x	0.261749	0.133085	0.00619474
MTREX	P42285|MTREX_HUMAN		4.6107	4.09817	0.158746	0.0553	x	x		2.60234	2.8752	0.0454624	0	0	0.8486
EEF1G	P26641|EF1G_HUMAN	1.09917	3.6078	4.19628	0.158193	0.0549	x	x		3.16296	3.18449	0.0471658	0	0	0.8486	x
SPTY2D1	Q68D10|SPT2_HUMAN	0.918397	4.72387	4.94729	0.158077	0.0081	x	x	x	0.426854	0.403202	0.00608005
HIP1	O00291-4|HIP1_HUMAN	1.03913	4.75866	4.24662	0.156649	0.0417	x	x	x	5.41512	4.26068	0.259197	0.4653	0.975	0.066	x	x
PTBP3	O95758-1|PTBP3_HUMAN	1.10827	5.07018	4.42898	0.156557	0.01	x	x	x
GRSF1	Q12849|GRSF1_HUMAN	1.10876	4.95798	4.26664	0.156061	0.0319	x	x	x	-1.05454	0.624758	0.00362858
SYNPO	Q8N3V7-2|SYNPO_HUMAN	0.714704	5.69452	5.06557	0.154383	0.01	x	x	x	6.46339	5.15694	0.518357	0.9693	0.999	0.0031	x	x	x
RPLP2	P05387|RLA2_HUMAN		5.33936	4.62882	0.153776	0.0139	x	x	x	-0.103742	0.0451864	0.00429811
MKI67	P46013|KI67_HUMAN	1.00945	4.19835	4.34128	0.152551	0.0731	x	x
CAD	P27708|PYR1_HUMAN	0.946137	4.73715	4.26664	0.152298	0.0125	x	x	x	-0.587389	0.341867	0.00467138
RRP7A	Q9Y3A4|RRP7A_HUMAN	1.24841	5.25245	4.42033	0.149703	0.0229	x	x	x
TWF1	Q12792|TWF1_HUMAN	1.06815	4.52482	3.04314	0.148093	0.2194	x			4.95247	3.5442	0.242692	0	0	0.8486	x	x
SRP9	P49458|SRP09_HUMAN		4.10513	3.59151	0.14808	0.0171	x	x	x	2.51782	2.97663	0.0366456	0	0	0.8486
TEX10	Q9NXF1-2|TEX10_HUMAN	0.655923	4.53373	3.99759	0.147436	0.0196	x	x	x
SPECC1L	Q69YQ0-2|CYTSA_HUMAN	0.873008	4.64334	4.45787	0.147158	0.0535	x	x
SPECC1	Q5M775-4|CYTSB_HUMAN	0.998351	4.30118	4.80391	0.146668	0.0227	x	x	x	4.58214	4.20801	0.134145	0	0	0.8486	x	x
RRP8	O43159|RRP8_HUMAN	0.560636	4.43119	4.38709	0.146597	0.0925	x	x		-1.21156	0.983002	0.00430376
YLPM1	P49750-3|YLPM1_HUMAN	1.01765	4.95666	4.64934	0.145928	0.0212	x	x	x
BSG	P35613-2|BASI_HUMAN	0.704945	4.13873	3.07887	0.145797	0.1073	x
DDX52	Q9Y2R4|DDX52_HUMAN	0.952776	4.86856	4.43248	0.145543	0.0203	x	x	x
DDX6	P26196|DDX6_HUMAN	0.638864	4.50183	3.70312	0.144286	0.0423	x	x	x
RRP12	Q5JTH9-2|RRP12_HUMAN	1.36853	5.0473	4.42063	0.143056	0.0422	x	x	x
SCRIB	Q14160|SCRIB_HUMAN	0.742327	4.1366	4.07955	0.141589	0.0321	x	x	x
FLII	Q13045|FLII_HUMAN	0.996602	4.54387	4.18	0.141174	0.0307	x	x	x
SLC25A3	Q00325-2|MPCP_HUMAN	0.906266	4.17699	3.91499	0.140479	0.049	x	x	x	-0.12919	0.057998	0.00601969
PACSIN3	Q9UKS6|PACN3_HUMAN	0.895781	4.36749	4.53761	0.139945	0.0325	x	x	x	4.14516	3.34366	0.157082	0	0	0.8486	x	x
STRAP	Q9Y3F4|STRAP_HUMAN	0.868571	5.46883	4.84368	0.138625	0.007	x	x	x
PHGDH	O43175|SERA_HUMAN	0.999931	3.14547	3.59351	0.138552	0.1292	x	x		3.01218	2.28443	0.0596431	0	0	0.8486
CHERP	Q8IWX8|CHERP_HUMAN	0.888288	-3.1708	3.82062	0.138119	0.8355	x	x
RBM34	P42696|RBM34_HUMAN	1.09903	5.0238	5.02854	0.137344	0.0171	x	x	x
TDRD3	Q9H7E2-3|TDRD3_HUMAN	0.775993	5.44875	5.15172	0.13728	0.0054	x	x	x
KRR1	Q13601|KRR1_HUMAN	1.24527	5.12678	4.64934	0.13563	0.064	x	x
NME2	P22392|NDKB_HUMAN	1.04418	4.3175	3.30895	0.134985	0.0551	x	x		-5.24347	4.7696	0.00407902				x	x
ABCF1	Q8NE71|ABCF1_HUMAN	1.12688	5.09526	4.55655	0.13408	0.0415	x	x	x
GAR1	Q9NY12-2|GAR1_HUMAN	1.08446	4.80001	4.05048	0.133988	0.0332	x	x	x
EXOSC6	Q5RKV6|EXOS6_HUMAN	0.829889	4.77185	4.16832	0.133776	0.0471	x	x	x
LARP4B	Q92615|LAR4B_HUMAN	1.0459	5.30727	4.89009	0.132794	0.0118	x	x	x
PEG10	Q86TG7|PEG10_HUMAN	1.10127	5.11825	3.73307	0.132419	0.0298	x	x	x
RBM10	P98175-2|RBM10_HUMAN	0.811736	-5.12902	5.06557	0.132081	0.8355	x	x		-8.71089	5.64561	0.00348308				x	x
RPA1	P27694|RFA1_HUMAN	0.784681	3.82839	4.02522	0.129855	0.0135	x	x	x
EXOSC9	Q06265|EXOS9_HUMAN	0.478255	4.59022	3.73307	0.128954	0.0668	x	x		-0.177062	0.114408	0.00453767
WDR3	Q9UNX4|WDR3_HUMAN		4.67597	4.49703	0.126384	0.0305	x	x	x
AGO2	Q9UKV8|AGO2_HUMAN		4.4574	4.47745	0.12597	0.0174	x	x	x
RAN	P62826|RAN_HUMAN	0.0675815	5.03026	4.57726	0.124768	0.125	x	x
PELP1	Q8IZL8|PELP1_HUMAN	1.25418	4.56225	4.47533	0.124715	0.0736	x	x
COPA	P53621|COPA_HUMAN	0.059818	3.28901	3.70804	0.124581	0.0124	x	x	x	-0.598486	0.533201	0.00502901
UTP18	Q9Y5J1|UTP18_HUMAN	1.2793	4.46667	4.46976	0.124332	0.0537	x	x		-0.901569	0.875759	0.00418181
MAP7	Q14244|MAP7_HUMAN	0.952994	4.67664	4.64358	0.123675	0.0181	x	x	x
WDR12	Q9GZL7|WDR12_HUMAN	0.989967	4.8366	3.55774	0.122417	0.2101	x	x
NCOA5	Q9HCD5|NCOA5_HUMAN	0.541472	4.83331	4.60257	0.121986	0.014	x	x	x
WDR74	Q6RFH5|WDR74_HUMAN	0.907239	4.05601	3.59882	0.121128	0.0633	x	x
GPI	P06744|G6PI_HUMAN	1.32036	4.07303	2.97538	0.120605	0.293	x
TFRC	P02786|TFR1_HUMAN	0.886703	4.27431	3.99459	0.12058	0.037	x	x	x	-0.406234	0.217687	0.00458429
BYSL	Q13895|BYST_HUMAN	1.47756	4.33309	3.8491	0.120087	0.0491	x	x	x	2.6306	3.25841	0.0389316	0	0	0.8486
TUBB8	Q3ZCM7|TBB8_HUMAN	0.863335	4.54332	4.06283	0.11997	0.0092	x	x	x	-0.457927	0.226674	0.00544152
TRIM41	Q8WV44|TRI41_HUMAN	1.10178	4.81534	3.75067	0.118733	0.0798	x	x
EIF3B	P55884|EIF3B_HUMAN	0.973588	4.23643	3.93049	0.118002	0.0615	x	x		-1.29625	1.30834	0.00235525
TERF2	Q15554|TERF2_HUMAN	0.998809	4.65608	4.9203	0.117453	0.1344	x	x
AFAP1	Q8N556|AFAP1_HUMAN	0.806007	4.86343	4.38709	0.117154	0.0187	x	x	x	2.07251	2.37467	0.0270204	0	0	0.8486
RBM12B	Q8IXT5|RB12B_HUMAN	1.19699	4.3807	4.40331	0.116337	0.0114	x	x	x
PROCR	Q9UNN8|EPCR_HUMAN	0.939775	4.75889	4.09559	0.116185	0.0242	x	x	x	2.25679	2.05312	0.0413406	0	0	0.8486
MDH2	P40926|MDHM_HUMAN	0.90856	3.55545	3.69464	0.115307	0.0399	x	x	x
USP6NL	Q92738|US6NL_HUMAN	1.03125	4.47216	4.68306	0.115036	0.0129	x	x	x
APOBEC3B	Q9UH17|ABC3B_HUMAN	0.805014	4.21055	4.22791	0.113475	0.0427	x	x	x
YES1	P07947|YES_HUMAN	0.764145	4.7203	4.17024	0.111745	0.0531	x	x
BAIAP2	Q9UQB8-3|BAIP2_HUMAN	1.05973	4.30091	4.62916	0.111462	0.0296	x	x	x	5.00082	5.03971	0.226903	0.7847	0.903	0.0182	x	x	x
RTCA	O00442|RTCA_HUMAN	1.13802	3.90308	3.45664	0.110967	0.0482	x	x	x
RRP1	P56182|RRP1_HUMAN	0.828562	4.72092	3.48461	0.110604	0.2625	x
RCL1	Q9Y2P8|RCL1_HUMAN	0.85368	3.78122	3.52123	0.109102	0.0569	x	x		4.21697	3.85701	0.0874403	0	0	0.8486	x	x
RPF1	Q9H9Y2|RPF1_HUMAN	0.851905	5.07598	4.19557	0.108602	0.0845	x	x
CKB	P12277|KCRB_HUMAN	0.859973	4.52403	2.66319	0.108474	0.2264	x			1.30946	0.591009	0.027095	0	0	0.8486
DHX57	Q6P158|DHX57_HUMAN	1.34831	3.93098	3.84642	0.108006	0.0741	x	x
NOL10	Q9BSC4|NOL10_HUMAN	1.20435	5.01597	4.84368	0.107335	0.0463	x	x	x
PRPF3	O43395|PRPF3_HUMAN	0.736596	-3.67893	4.05285	0.107009	0.8355	x	x		-3.92992	4.32477	0.00437473				x	x
PPAN	Q9NQ55-2|SSF1_HUMAN	1.00806	4.26024	4.34245	0.10398	0.0642	x	x		-0.495198	0.475641	0.00466825
PHB2	Q99623|PHB2_HUMAN	1.74251	4.48306	4.36844	0.103477	0.0644	x	x		-0.592445	0.488146	0.00437277
RRP15	Q9Y3B9|RRP15_HUMAN	1.0949	4.90691	4.38925	0.102889	0.0522	x	x		-0.673249	0.547611	0.00496083
TBL2	Q9Y4P3|TBL2_HUMAN	1.17721	4.18626	4.13357	0.102691	0.0751	x	x
C7orf50	Q9BRJ6|CG050_HUMAN	1.17835	4.47637	3.66775	0.102271	0.0901	x	x
EXOSC3	Q9NQT5|EXOS3_HUMAN	1.01752	4.34279	4.55655	0.100091	0.0666	x	x
DDX10	Q13206|DDX10_HUMAN	1.1004	4.09566	3.39569	0.10005	0.0244	x	x	x	3.76213	3.7935	0.0794761	0.0017	0.005	0.2286	x	x
CPSF7	Q8N684-2|CPSF7_HUMAN	0.902417	3.23364	3.06634	0.100007	0.2178	x
CSDE1	O75534-2|CSDE1_HUMAN	0.76688	4.52096	4.84368	0.0998843	0.0435	x	x	x
SPATA5L1	Q9BVQ7|SPA5L_HUMAN	1.02706	4.27923	4.35424	0.0993879	0.0561	x	x
PLS3	P13797-3|PLST_HUMAN	1.21896	4.15456	3.84464	0.0992896	0.0477	x	x	x
TUBB2A	Q13885|TBB2A_HUMAN	0.929798	4.21794	3.90284	0.0990813	0.0646	x	x		-0.392746	0.256215	0.00492003
HLA-A	P01891|1A68_HUMAN	0.969032	3.8904	3.02197	0.0988675	0.2062	x
GNAI1	P63096|GNAI1_HUMAN	0.811924	5.24501	4.87136	0.0984153	0.0942	x	x
GTF2I	P78347-2|GTF2I_HUMAN	0.946367	4.28809	4.60445	0.0979943	0.0258	x	x	x	0.00401426	0.00128148	0.00664615
PDLIM5	Q96HC4|PDLI5_HUMAN	1.08647	4.21035	4.50101	0.0978389	0.0456	x	x	x	1.96668	1.36151	0.0281475	0	0	0.8486
SNRPB2	P08579|RU2B_HUMAN	0.558703	-3.2385	3.72836	0.097687	0.8355	x	x
RBM27	Q9P2N5|RBM27_HUMAN		3.87759	3.41363	0.0962425	0.137	x
DLST	P36957|ODO2_HUMAN	1.06202	3.91091	4.33219	0.0961876	0.0379	x	x	x	2.50913	2.06699	0.0622221	0	0	0.8486
SAFB2	Q14151|SAFB2_HUMAN	0.933607	3.66712	3.13546	0.094983	0.2414	x	x
EXOSC5	Q9NQT4|EXOS5_HUMAN	1.20998	4.32941	2.79931	0.0949516	0.0684	x			2.63202	3.64041	0.0345822	0	0	0.8486	x
ACTN2	P35609-2|ACTN2_HUMAN	0.911987	4.02416	3.16184	0.0936691	0.1959	x
SNX9	Q9Y5X1|SNX9_HUMAN	1.14461	4.30428	4.29882	0.0934565	0.0541	x
LUZP1	Q86V48-2|LUZP1_HUMAN	1.13274	4.41467	4.5232	0.09168	0.0696	x	x		2.58339	2.34242	0.0340349	0	0	0.8486
ARPC4	P59998|ARPC4_HUMAN	1.2208	3.68581	2.99164	0.0914693	0.2464	x			3.13943	2.38645	0.0752292	0	0	0.8486
RBMS1	P29558-2|RBMS1_HUMAN	0.896208	4.55511	4.23687	0.0911273	0.03	x	x	x
WDR43	Q15061|WDR43_HUMAN		4.58121	4.2074	0.0908992	0.1413	x	x
ITPR1	Q14643-4|ITPR1_HUMAN	0.842059	4.1903	4.17913	0.0905557	0.0869	x	x
SPTBN1	Q01082-3|SPTB2_HUMAN	0.362924	4.06934	4.62455	0.0905233	0.0407	x	x	x	5.48939	4.62696	0.299418	0.972	0.99	0.0027	x	x	x
PNN	Q9H307|PININ_HUMAN	1.113	-3.03092	3.15325	0.0894378	0.8355	x	x
L1RE1	Q9UN81|LORF1_HUMAN		3.90923	4.66807	0.0889874	0.036	x	x	x
SENP3	Q9H4L4|SENP3_HUMAN	1.02315	3.95251	3.56844	0.0889411	0.0689	x	x
CKAP4	Q07065|CKAP4_HUMAN	1.20474	3.45486	3.53999	0.0869913	0.0592	x	x
NOP16	Q9Y3C1|NOP16_HUMAN	1.04958	4.08696	3.72028	0.0869056	0.0863	x
NPM3	O75607|NPM3_HUMAN	0.883971	3.69449	4.19452	0.0868539	0.0671	x	x
VDAC3	Q9Y277|VDAC3_HUMAN	0.970688	3.65748	3.59882	0.0865861	0.0783	x	x
BAG3	O95817|BAG3_HUMAN	1.1264	3.87293	3.36955	0.0855888	0.1318	x
YTHDF1	Q9BYJ9|YTHD1_HUMAN	0.943916	4.13967	4.3112	0.0851938	0.0407	x	x	x
FLOT2	Q14254|FLOT2_HUMAN	1.14437	3.72295	3.4948	0.0848101	0.1685	x			4.38345	3.90412	0.167271	0.3557	0.719	0.0763	x	x
EXOSC4	Q9NPD3|EXOS4_HUMAN	1.45404	4.14057	4.02454	0.0835201	0.0947	x	x
PPHLN1	Q8NEY8-9|PPHLN_HUMAN	1.17629	4.29854	3.82712	0.083257	0.0961	x
CAPZA2	P47755|CAZA2_HUMAN	1.28932	3.69992	2.91564	0.0832427	0.0861	x	x		-0.572542	0.52286	0.00392588
HSP90AB2P	Q58FF8|H90B2_HUMAN		4.54666	4.83594	0.0829553	0.0484	x	x	x	0.451162	0.307559	0.00662402
TRPM3	Q9HCF6-10|TRPM3_HUMAN	0.625481	4.1785	4.00653	0.082915	0.0571	x	x		4.31464	5.03421	0.174191	0.3923	0.54	0.0723	x	x
TJP1	Q07157-2|ZO1_HUMAN	1.10679	3.81653	3.43364	0.0826701	0.139	x	x		4.66783	3.415	0.279605	0	0	0.8486	x	x
POLR1A	O95602|RPA1_HUMAN	1.20696	4.28136	4.65786	0.0824849	0.1536	x
LYAR	Q9NX58|LYAR_HUMAN	0.945428	3.84838	2.61421	0.0811097	0.8355	x
RPN1	P04843|RPN1_HUMAN	0.920942	3.84936	4.41381	0.0806684	0.0497	x		x	-0.988332	0.772885	0.00477098
FLOT1	O75955|FLOT1_HUMAN	0.700639	3.19937	2.94953	0.0805033	0.1575	x			3.81702	4.44048	0.0940073	0.0003	0.001	0.2808	x	x
EIF3F	O00303|EIF3F_HUMAN	0.971271	3.9436	4.1885	0.0803293	0.0722	x	x
TRIM26	Q12899|TRI26_HUMAN	1.10945	3.98537	3.66284	0.0796102	0.0795	x	x
YWHAQ	P27348|1433T_HUMAN	0.926771	4.1182	3.44481	0.0787115	0.0955	x
NOC4L	Q9BVI4|NOC4L_HUMAN	1.14088	4.49357	3.8719	0.0785378	0.1505	x
PAXBP1	Q9Y5B6|PAXB1_HUMAN		-2.99341	3.87671	0.0776541	0.8355	x	x
WDR18	Q9BV38|WDR18_HUMAN	1.08558	4.39729	4.38284	0.07579	0.1311	x	x
SH3BGRL3	Q9H299|SH3L3_HUMAN	1.14407	4.05154	2.76813	0.0752755	0.3319	x
APOBEC3C	Q9NRW3|ABC3C_HUMAN	1.52188	3.80649	3.46125	0.075239	0.0444	x	x	x
CD2BP2	O95400|CD2B2_HUMAN	0.577886	-2.72511	3.45836	0.0746907	0.8355	x	x
EIF2AK2	P19525-2|E2AK2_HUMAN	1.066	4.20895	4.68979	0.0746293	0.1011	x	x
ATAD3B	Q5T9A4|ATD3B_HUMAN	1.29799	4.02729	3.68549	0.0733258	0.1055	x	x
EIF3D	O15371-2|EIF3D_HUMAN	0.720373	3.84996	4.42549	0.0724095	0.0834	x	x
FRYL	O94915|FRYL_HUMAN	0.726699	4.24184	3.65727	0.072278	0.1285	x
PURB	Q96QR8|PURB_HUMAN	0.922277	3.82194	3.89498	0.0712791	0.1096	x
CALM3	P0DP25|CALM3_HUMAN	1.11275	3.4562	3.69464	0.0712283	0.1075	x	x		6.56564	6.04333	0.515042	0.9967	1	0.0006	x	x	x
ASPH	Q12797-10|ASPH_HUMAN	1.06891	3.41573	3.04175	0.0711363	0.1803	x
TRIM56	Q9BRZ2|TRI56_HUMAN	0.866111	3.99635	4.68225	0.0709958	0.1247	x	x
RBM4B	Q9BQ04|RBM4B_HUMAN	1.06206	3.5396	3.9358	0.0708491	0.154	x	x
C8orf33	Q9H7E9|CH033_HUMAN	1.13794	3.597	2.70065	0.070729	0.3575	x
PICALM	Q13492-3|PICAL_HUMAN	1.19654	4.05554	3.09859	0.0705299	0.321	x			2.30405	1.00205	0.0740408	0	0	0.8486
TOP3B	O95985-3|TOP3B_HUMAN	1.39575	3.64831	3.16184	0.0702906	0.1678	x	x
IMP3	Q9NV31|IMP3_HUMAN	1.28729	4.20983	4.41526	0.0700382	0.077	x	x
DGCR8	Q8WYQ5-3|DGCR8_HUMAN	1.2267	3.07871	3.42316	0.0690841	0.1216	x	x
RBM45	Q8IUH3-3|RBM45_HUMAN	1.34023	4.01228	4.29192	0.0690124	0.1178	x	x
DAZAP1	Q96EP5-2|DAZP1_HUMAN	0.887038	3.45976	3.4375	0.0689542	0.1087	x
DNAJC11	Q9NVH1-3|DJC11_HUMAN	1.01971	3.97802	3.77568	0.068871	0.1169	x	x
RALB	P11234|RALB_HUMAN	0.92067	4.12652	4.29882	0.0688155	0.1144	x
DDX39A	O00148|DX39A_HUMAN	0.611139	-4.02321	4.59141	0.0683293	0.8355	x	x
ATXN10	Q9UBB4-2|ATX10_HUMAN	0.818959	3.77683	4.05774	0.0673792	0.1052	x	x		-0.375653	0.200559	0.00449979
YWHAB	P31946-2|1433B_HUMAN	1.30335	3.89268	4.206	0.0661576	0.1377	x	x
HSPA4	P34932|HSP74_HUMAN	1.03295	3.70682	3.3596	0.0657331	0.1533	x
NT5E	P21589-2|5NTD_HUMAN	0.956539	3.91192	3.89004	0.0648251	0.1337	x	x		5.22983	4.86497	0.298762	0.9653	0.993	0.0035	x	x	x
ACTR3	P61158|ARP3_HUMAN	1.51215	4.25244	3.26193	0.0647288	0.8355	x			2.99727	2.45835	0.0921294	0	0	0.8486
MTDH	Q86UE4|LYRIC_HUMAN	1.01897	3.41936	3.14865	0.064715	0.1621	x	x
ABLIM1	O14639-4|ABLM1_HUMAN	0.902205	4.10555	4.00653	0.0646431	0.1032	x
RBMS2	Q15434|RBMS2_HUMAN	1.13835	3.779	3.69464	0.0642966	0.1029	x	x
FARP1	Q9Y4F1|FARP1_HUMAN	0.962186	3.7213	4.11464	0.0639604	0.136	x
BMS1	Q14692|BMS1_HUMAN	1.36041	3.41027	3.88446	0.0632069	0.0895	x	x
CAVIN1	Q6NZI2|CAVN1_HUMAN		3.44833	4.34245	0.0627738	0.1123	x
PDLIM3	Q53GG5-2|PDLI3_HUMAN	1.272	3.57092	3.94828	0.0625953	0.1324	x	x
RNPS1	Q15287-3|RNPS1_HUMAN	1.01037	-3.67986	4.07258	0.0621929	0.8355	x	x
LSM12	Q3MHD2|LSM12_HUMAN	0.772673	3.59671	3.4882	0.0621679	0.1049	x	x
PUM2	Q8TB72-2|PUM2_HUMAN	1.09469	4.05794	3.8054	0.0619027	0.0939	x
BAG5	Q9UL15|BAG5_HUMAN	1.07336	3.41262	3.21401	0.0614342	0.241	x			-0.0972537	0.057998	0.00479336
RAP1B	P61224-2|RAP1B_HUMAN	0.690241	3.98646	3.6749	0.060314	0.326	x
DDX20	Q9UHI6|DDX20_HUMAN	0.860976	3.10434	3.70312	0.0601633	0.1617	x
NCBP2	P52298-2|NCBP2_HUMAN	1.07079	2.87438	3.36706	0.0593353	0.1003	x	x
MPRIP	Q6WCQ1-3|MPRIP_HUMAN	0.905393	3.60912	3.1632	0.0587024	0.3142	x			3.22944	2.75042	0.0536928	0	0	0.8486
TPM2	P07951-2|TPM2_HUMAN	0.986178	3.33808	2.93862	0.0585169	0.1785	x			2.46126	2.67509	0.0460612	0	0	0.8486
FASN	P49327|FAS_HUMAN	0.852975	3.9405	3.69464	0.0584881	0.1111	x	x		0.234665	0.144965	0.00498698
DDX28	Q9NUL7|DDX28_HUMAN	0.79042	4.47803	3.87638	0.058458	0.1263	x
MSN	P26038|MOES_HUMAN	0.976642	3.33064	3.5533	0.0582387	0.2024	x
UTP14A	Q9BVJ6|UT14A_HUMAN	1.05974	2.99746	3.63166	0.0581679	0.1461	x
NOL11	Q9H8H0|NOL11_HUMAN	1.30038	2.99699	3.49132	0.058016	0.0923	x
PAK1IP1	Q9NWT1|PK1IP_HUMAN	1.25873	3.48248	3.53234	0.0580158	0.2159	x
RPS29	P62273|RS29_HUMAN	0.466429	2.7696	3.5704	0.0570556	0.0909	x			-0.936076	1.04797	0.00474638
GRAMD1C	Q8IYS0|ASTRC_HUMAN	0.951151	3.37655	3.19652	0.0566579	0.2016	x	x		4.28559	3.06911	0.119597	0	0	0.8486	x
RRP9	O43818|U3IP2_HUMAN	1.41624	3.29071	3.06592	0.0562276	0.3346	x			-0.474628	0.466929	0.00374279
CKMT1A	P12532|KCRU_HUMAN		3.31477	3.03967	0.055399	0.1568	x
NVL	O15381|NVL_HUMAN	0.687993	3.57267	2.89997	0.0550073	0.2879	x
MS4A14	Q96JA4-2|M4A14_HUMAN	0.975545	3.44723	3.18014	0.0544241	0.1635	x	x
PRPF31	Q8WWY3-4|PRP31_HUMAN	0.735626	-3.18114	3.99759	0.0538772	0.8355	x	x		-2.73482	3.20416	0.00791921
TUFM	P49411|EFTU_HUMAN	1.3268	3.40468	3.72569	0.0534793	0.1457	x
ARHGEF17	Q96PE2|ARHGH_HUMAN	0.997068	3.48371	3.80774	0.0528191	0.1959	x	x		7.02216	5.59983	0.722287	0.9997	1	0.0001	x	x	x
HEATR1	Q9H583|HEAT1_HUMAN	1.13175	3.58114	3.30953	0.0524853	0.1788	x
EIF2S2	P20042|IF2B_HUMAN	1.46027	3.37171	3.63166	0.0524647	0.224	x
WBP11	Q9Y2W2|WBP11_HUMAN	1.00131	-2.71879	3.55774	0.0510316	0.8355	x	x		-3.15437	2.96843	0.00422823				x
SPTBN2	O15020-2|SPTN2_HUMAN	1.27281	3.1581	3.19763	0.0510125	0.2514	x			4.99244	4.07301	0.305197	0.7657	0.991	0.0204	x	x	x
RBM6	P78332|RBM6_HUMAN	0.639293	3.87725	4.45943	0.0506612	0.0904	x
FAM120C	Q9NX05|F120C_HUMAN	0.820072	3.73853	4.21249	0.0501406	0.1603	x
MRPL15	Q9P015|RM15_HUMAN	0.875347	3.26882	3.54656	0.0497688	0.1744	x
EWSR1	Q01844-2|EWS_HUMAN	1.09948	3.32077	3.29397	0.0490976	0.0983	x	x
CCAR1	Q8IX12-2|CCAR1_HUMAN	0.936388	-4.61564	4.94729	0.0490451	0.8355	x	x
YBX3	P16989-2|YBOX3_HUMAN		3.23214	3.25538	0.0490383	0.189	x
HP1BP3	Q5SSJ5|HP1B3_HUMAN	1.25652	3.25332	4.26664	0.0489843	0.1592	x
STAU1	O95793-2|STAU1_HUMAN	1.25088	3.67074	3.40358	0.0486702	0.3931	x
SMC1A	Q14683|SMC1A_HUMAN	0.698732	3.24056	3.57811	0.0483291	0.2861	x
CDKN2AIP	Q9NXV6|CARF_HUMAN	0.71052	3.04881	3.5533	0.0479016	0.1856	x
HELZ2	Q9BYK8|HELZ2_HUMAN	0.951255	3.17878	3.53234	0.0478005	0.202	x
DDX42	Q86XP3|DDX42_HUMAN	0.465037	-4.08483	4.18267	0.0477232	0.8355	x	x		-4.99501	5.24765	0.00544233				x	x
REXO4	Q9GZR2|REXO4_HUMAN	1.25171	3.36688	3.2079	0.0474464	0.321	x
AIF1L	Q9BQI0-3|AIF1L_HUMAN	1.0005	2.89905	3.80111	0.0469002	0.1924	x			5.26196	4.31356	0.30464	0.1763	0.252	0.1134	x	x
KARS	Q15046|SYK_HUMAN	1.3057	3.37647	3.75067	0.0465509	0.2368	x
GNB4	Q9HAV0|GBB4_HUMAN	0.998768	3.22131	3.20288	0.0456788	0.3104	x
ANTXR1	Q9H6X2|ANTR1_HUMAN	1.22425	3.11108	3.69464	0.0454693	0.1777	x
PLRG1	O43660|PLRG1_HUMAN	1.02522	-3.00213	3.62447	0.0450089	0.8355	x	x
CDK12	Q9NYV4-2|CDK12_HUMAN	0.926508	2.98491	3.4375	0.0441479	0.1571	x
CDC40	O60508|PRP17_HUMAN	1.03265	-3.05114	4.07031	0.0440325	0.8355	x	x
KPNA6	O60684|IMA7_HUMAN	1.16421	3.37677	4.27577	0.0427005	0.1986	x
ZNF346	Q9UL40-3|ZN346_HUMAN	0.961835	2.87859	3.65914	0.042459	0.2306	x
LACTB	P83111|LACTB_HUMAN	0.775936	3.11677	3.12832	0.0421716	0.3575	x
URB1	O60287|NPA1P_HUMAN	1.02515	2.98401	3.38243	0.0414238	0.1932	x
SPATS2	Q86XZ4|SPAS2_HUMAN	1.09129	2.87726	3.72836	0.0413982	0.2671	x
EXOSC7	Q15024|EXOS7_HUMAN	1.21905	3.58518	4.26664	0.0411102	0.2809	x
RBFOX2	O43251-3|RFOX2_HUMAN	0.994155	3.17901	3.06907	0.0403178	0.3062	x
CNBP	P62633-2|CNBP_HUMAN	0.937879	3.79896	3.66749	0.0401152	0.2233	x
OGDH	Q02218-2|ODO1_HUMAN	1.2235	3.40565	3.69464	0.0400505	0.2433	x
RBM17	Q96I25|SPF45_HUMAN	1.12868	-3.63506	3.84662	0.0365785	0.8355	x	x
PHB	P35232|PHB_HUMAN	1.3984	3.54016	3.10615	0.0363294	0.2457	x			-0.517338	0.256215	0.00403928
MBNL1	Q9NR56|MBNL1_HUMAN	1.34881	2.73128	3.47922	0.0347108	0.2641	x
NEDD4L	Q96PU5-9|NED4L_HUMAN	0.666531	3.07645	3.34504	0.0340288	0.3394	x
EIF4G1	Q04637-6|IF4G1_HUMAN	1.39317	3.13547	3.34187	0.0336787	0.331	x
TOP1	P11387|TOP1_HUMAN	0.90857	3.25519	3.44889	0.0328072	0.3931	x
NLE1	Q9NVX2|NLE1_HUMAN	0.911397	2.9825	3.31582	0.0319903	0.8355	x			-0.223626	0.154001	0.00667275
PHF5A	Q7RTV0|PHF5A_HUMAN	1.10702	-2.97417	3.63166	0.0316202	0.8355	x	x		-2.81158	2.66668	0.00471208
DHX37	Q8IY37|DHX37_HUMAN	1.33797	2.80762	3.31647	0.0314363	0.3668	x
LRRC59	Q96AG4|LRC59_HUMAN	1.17474	2.61051	3.69464	0.029402	0.3668	x
DYNC1H1	Q14204|DYHC1_HUMAN	0.850801	2.93416	3.17908	0.0285983	0.3044	x			0.138039	0.0536066	0.00855867
TFIP11	Q9UBB9|TFP11_HUMAN	0.726254	-4.07601	4.73811	0.0283766	0.8355	x	x
PRPF4B	Q13523|PRP4B_HUMAN	1.03962	-3.12933	3.53062	0.0259648	0.8355	x	x		-0.0774896	0.0444553	0.0043916
KHSRP	Q92945|FUBP2_HUMAN	0.348653	-5.66131	2.30835	0.0259467	0.8355	x			0.00158975	0.000571549	0.00508088
MCM7	P33993|MCM7_HUMAN	1.25507	2.97868	3.13346	0.0248055	0.8355	x			0.0772383	0.0463942	0.00732755
SARNP	P82979|SARNP_HUMAN	0.714998	-4.19546	2.88493	0.0221515	0.8355	x	x
DHX38	Q92620|PRP16_HUMAN	0.771988	-4.13141	4.54361	0.0209284	0.8355	x	x
TRIM21	P19474|RO52_HUMAN	1.38566	-3.29141	3.11147	0.0208089	0.8355	x	x
CPSF2	Q9P2I0|CPSF2_HUMAN	0.954739	-3.86177	4.47533	0.0180041	0.8355	x	x
PPIE	Q9UNP9-2|PPIE_HUMAN	0.896062	-2.89104	3.79031	0.0145622	0.8355	x	x
SF3A2	Q15428|SF3A2_HUMAN	0.398446	-3.74045	3.37871	0.0142083	0.8355	x	x
MYH10	P35580|MYH10_HUMAN	1.01224	-3.61495	4.51197	0.0139345	0.8355	x	x
LSM2	Q9Y333|LSM2_HUMAN	0.470303	-3.3911	4.08713	0.0120261	0.8355	x	x
SVIL	O95425-2|SVIL_HUMAN	1.00488	-3.04684	3.89004	0.00944647	0.8355	x	x
PRMT5	O14744|ANM5_HUMAN	0.952508	-5.47358	5.07053	0.00869442	0.8355	x	x		-4.49884	5.0631	0.00374608				x	x
ZC3H13	Q5T200|ZC3HD_HUMAN	1.18694	-4.00127	4.65481	0.00500121	0.8355	x	x
LSM3	P62310|LSM3_HUMAN	1.14104	-5.12548	3.98657	0.00427753		x	x
PRPSAP2	O60256-2|KPRB_HUMAN	0.608368	-6.95708	5.06557	0.0029924		x	x
TIAL1	Q01085|TIAR_HUMAN	1.20849	-6.26273	3.77466	0.00295496		x	x
DSG1	Q02413|DSG1_HUMAN	1.1971	-7.02755	4.54361	0.00271841		x	x		2.26757	2.59802	0.389724	0.5003	0.935	0.0643
PPWD1	Q96BP3-2|PPWD1_HUMAN	0.947584	-5.62194	3.30098	0.00270091		x	x		2.46716	1.77828	0.0825523	0	0	0.8486
CEP70	Q8NHQ1-2|CEP70_HUMAN	1.14833	-5.54148	3.99577	0.00265919		x	x
DCD	P81605|DCD_HUMAN	1.27253	-5.72023	3.41363	0.00255076		x	x		0.876877	0.624998	0.370837	0	0	0.8486
CASP14	P31944|CASPE_HUMAN	0.911272	-3.57238	4.17378	0.00227741		x			0.0567815	0.0263726	0.0698666	0	0	0.8486
SF1	Q15637-4|SF01_HUMAN	1.02691	-6.88252	4.79008	0.00206689		x	x
WBP4	O75554-2|WBP4_HUMAN	1.12954	-4.57779	3.75491	0.00204298		x	x
PIP	P12273|PIP_HUMAN	0.985247	-5.64486	3.66474	0.00197612		x	x		3.16655	3.30821	0.0960983	0	0	0.8486	x	x
PRPS2	P11908|PRPS2_HUMAN	1.08758	-7.85828	5.3121	0.00191499		x	x
PPIG	Q13427-2|PPIG_HUMAN	0.969582	-3.92783	4.01516	0.00191197		x	x
PHRF1	Q9P1Y6-2|PHRF1_HUMAN	0.85923	-5.59824	4.72529	0.00176797		x	x
MYO5B	Q9ULV0|MYO5B_HUMAN	1.07995	-5.31178	4.79008	0.00176609		x	x
CLASRP	Q8N2M8-3|CLASR_HUMAN	1.08132	-5.16095	4.84368	0.00171772		x	x
RBM5	P52756|RBM5_HUMAN	1.00144	-6.85863	4.56355	0.00171117		x	x
CTNNBL1	Q8WYA6-3|CTBL1_HUMAN	0.794403	-5.59626	4.80584	0.00169772		x	x
PRPS1	P60891-2|PRPS1_HUMAN	1.2348	-9.31671	5.70729	0.00166891		x	x
WDR77	Q9BQA1-2|MEP50_HUMAN	1.03923	-6.09894	4.22294	0.00164992		x	x
SERPINB3	P29508|SPB3_HUMAN	1.03867	-3.62301	4.13789	0.00164518		x
FLG2	Q5D862|FILA2_HUMAN	1.17288	-4.74911	4.02454	0.00163762		x	x		-1.2891	1.30751	0.14458	0	0	0.8486
KPRP	Q5T749|KPRP_HUMAN	0.890613	-6.1945	5.1519	0.0015513		x	x		0.436358	0.376064	0.353833	0	0	0.8486
PQBP1	O60828-5|PQBP1_HUMAN	1.01841	-7.64661	5.36608	0.00149112		x	x		-3.90165	3.4324	0.0041379				x
ZGPAT	Q8N5A5-2|ZGPAT_HUMAN	0.936449	-6.68063	5.48971	0.00141837		x	x
GPATCH11	Q8N954|GPT11_HUMAN		-6.16159	5.29817	0.00130865		x	x		-2.73222	3.39669	0.00560473				x
DSC1	Q08554-2|DSC1_HUMAN	0.81024	-6.4185	4.20584	0.00127063		x	x
SRSF4	Q08170|SRSF4_HUMAN	0.965983	-5.86357	4.75601	0.00126295		x	x
SPIN1	Q9Y657|SPIN1_HUMAN	0.958874	-6.11143	4.29544	0.00126038		x	x
DNAJC17	Q9NVM6|DJC17_HUMAN	0.995362	-5.58785	5.08315	0.00125135		x	x
STK38	Q15208|STK38_HUMAN	1.08818	-10.8337	5.968	0.00122098		x	x		-8.49785	6.30201	0.00259089				x	x
RSRC1	Q96IZ7-2|RSRC1_HUMAN	1.01613	-7.03833	5.32978	0.00121128		x	x
HBB	P68871|HBB_HUMAN	1.33501	-4.82938	4.5232	0.00118489		x	x		-1.38486	0.403585	0.0179112	0	0	0.8486
TMEM161A	Q9NX61-2|T161A_HUMAN	0.996662	-3.01534	3.09859	0.0011425		x
ARG1	P05089|ARGI1_HUMAN	0.892864	-6.19965	5.07053	0.00113861		x	x		3.61673	2.79454	0.0800339	0	0	0.8486	x
NOP9	Q86U38|NOP9_HUMAN	1.15099	-4.14916	4.68395	0.00111261		x	x
IVNS1ABP	Q9Y6Y0|NS1BP_HUMAN	0.907316	-7.82945	5.02854	0.00110737		x	x
ARGLU1	Q9NWB6-3|ARGL1_HUMAN	0.698125	-7.02677	4.91176	0.00105484		x	x
capsid	capsid|capsid		-4.49771	4.96618	0.00105438		x			-0.372299	0.254456	0.00462571
HSPBP1	Q9NZL4|HPBP1_HUMAN	1.10993	-2.7874	3.58617	0.00103857		x
AGO1	Q9UL18|AGO1_HUMAN		-3.38165	2.93887	0.0010279		x
LUC7L3	O95232|LC7L3_HUMAN	1.31554	-6.76986	5.34521	0.000998059		x	x
PRPSAP1	Q14558|KPRA_HUMAN	1.12554	-9.14524	5.74336	0.000994393		x	x
DNAJB4	Q9UDY4|DNJB4_HUMAN	0.844933	-2.82901	3.50398	0.000924141		x			0.00443285	0.00128148	0.00628612
CDK11B	P21127-12|CD11B_HUMAN	0.961682	-8.19224	5.48971	0.000881537		x	x
BCAS2	O75934|SPF27_HUMAN	0.416374	-6.79727	5.2935	0.000873514		x	x
BAG6	P46379-2|BAG6_HUMAN	0.951272	-2.85729	3.45184	0.000871841		x			-0.686111	0.58297	0.00502626
UBE3A	Q05086-2|UBE3A_HUMAN	0.779965	-3.85748	3.49043	0.000821549		x			-1.12726	0.772885	0.00569628
GTPBP10	A4D1E9|GTPBA_HUMAN	0.808594	-2.92807	3.41393	0.000789488		x
HP	P00738-2|HPT_HUMAN	1.1304	-3.0846	3.25462	0.000660482		x			-3.37531	1.18353	0.0259772	0	0	0.8486
BTF3	P20290-2|BTF3_HUMAN	1.21236	-3.44136	3.90284	0.000648505		x

## Sheet: neg nsp3-ZSGvs_Untr
nsp3-ZSG
GN	Protein	Median siRNA Infection Index	RnaseA- iiTop3 x	RnaseA- iiTop3 y	RnaseA- iiTop3 Abundance rel to bait (raw val)	RnaseA- iTop3 FDR	RnaseA- iiTop3 significant	RnaseA- iiTop3 Persistent Significant	RnaseA- iTop3 Saint Interactor	RnaseA+ iiTop3 x	RnaseA+ iiTop3 y	RnaseA+ iiTop3 Abundance rel to bait (raw val)	RnaseA+ iTop3 AvgP	RnaseA+ iTop3 MaxP	RnaseA+ iTop3 FDR	RnaseA+ iiTop3 significant	RnaseA+ iiTop3 Persistent Significant	RnaseA+ iTop3 Saint Interactor
DDX54	Q8TDD1-2|DDX54_HUMAN	1.32991	12.5506	6.11811	389.711	0	x	x	x
PABPC1	P11940|PABP1_HUMAN	0.927029	3.65735	4.4536	148.175	0.0034	x	x	x	7.76441	7.2695	16.2578	0.9973	1	0.0004	x	x	x
RPSA	P08865|RSSA_HUMAN	0.799649	5.15435	5.13297	124.719	0.0001	x	x	x	8.03595	7.27338	22.4459	0.998	1	0.0004	x	x	x
RPL5	P46777|RL5_HUMAN	0.841777	4.53712	4.77187	115.419	0.0003	x	x	x	8.72414	7.59415	30.603	0.9997	1	0.0001	x	x	x
YBX1	P67809|YBOX1_HUMAN	0.687427	3.84076	4.52534	109.388	0.0028	x	x	x	6.48111	5.24287	14.3064	0.9747	1	0.0026	x	x	x
NONO	Q15233|NONO_HUMAN	1.06326	4.37783	4.61745	102.032	0.0003	x	x	x	8.97029	8.29401	47.1269	1	1	0	x	x	x
NPM1	P06748-2|NPM_HUMAN	1.02639	5.59692	5.54008	100.913	0.0001	x	x	x	9.76304	8.28041	160.293	1	1	0	x	x	x
RPL7	P18124|RL7_HUMAN	0.784517	5.36368	5.36455	100.891	0.0006	x	x	x	5.20181	5.0341	11.7984	0.9157	0.969	0.0091	x	x	x
nsp3-ZSG	nsp3-ZSG|nsp3-ZSG		10.9038	6.08127	100	0	x	x	x	10.3511	8.79568	100	1	1	0	x	x	x
RPL8	P62917|RL8_HUMAN	0.919335	7.31848	5.88518	90.2562	0	x	x	x	5.40217	3.79641	5.52944	0	0	0.8486	x	x
RPS3A	P61247|RS3A_HUMAN	1.14391	5.02005	5.007	84.4782	0.0001	x	x	x	7.85106	7.63794	56.1957	0.9987	1	0.0003	x	x	x
RPS8	P62241|RS8_HUMAN		5.23793	5.1972	81.9566	0	x	x	x	4.82768	3.5218	7.73878	0.4087	0.942	0.0704	x	x
RPL6	Q02878|RL6_HUMAN	0.356241	6.31051	5.18055	80.8991	0.0017	x	x	x	9.79548	8.38144	55.3012	1	1	0	x	x	x
RPL4	P36578|RL4_HUMAN	0.857057	5.12895	5.31944	78.2491	0.0001	x	x	x	6.06467	4.99364	9.87657	0.779	1	0.0199	x	x	x
DHX9	Q08211|DHX9_HUMAN	1.04678	3.60603	4.15059	77.891	0.0085	x	x	x	8.26984	8.01079	39.5769	1	1	0	x	x	x
RPL13	P26373|RL13_HUMAN	0.769947	6.14571	5.60798	72.8279	0.0013	x	x	x	6.5378	5.47206	8.3603	0.716	1	0.0277	x	x	x
RPL27	P61353|RL27_HUMAN	0.575897	4.67675	4.82771	71.4468	0.0001	x	x	x	0.695095	0.264483	0.118344
RPL10A	P62906|RL10A_HUMAN	0.75832	5.1556	5.13496	71.2973	0.0002	x	x	x	7.57234	7.31833	12.9094	0.9993	1	0.0001	x	x	x
RPL11	P62913|RL11_HUMAN	0.528072	3.90203	4.38166	71.1648	0.0034	x	x	x	6.41279	6.54252	30.7835	0.9773	1	0.0023	x	x	x
RPL7A	P62424|RL7A_HUMAN	0.761161	5.59677	5.42479	68.7962	0.002	x	x	x	4.94985	3.96565	3.9697	0	0	0.8486	x	x
PABPC4	Q13310-2|PABP4_HUMAN	0.748088	3.6733	4.43935	65.0913	0.0028	x	x	x	5.80117	5.15318	4.66625	0.8933	1	0.0114	x	x	x
RPS20	P60866|RS20_HUMAN		3.49217	4.16516	64.4061	0.0137	x	x	x	6.56094	6.96099	7.28958	1	1	0	x	x	x
RPL18	Q07020|RL18_HUMAN	0.901796	5.15674	5.1138	64.1802	0.0003	x	x	x	7.11607	5.20271	31.3883	0.971	1	0.0029	x	x	x
RPLP0	P05388|RLA0_HUMAN	0.660688	4.57353	4.87096	64.0272	0.0003	x	x	x	7.54652	6.58519	26.0266	1	1	0	x	x	x
RPL12	P30050|RL12_HUMAN	0.957211	4.32877	4.90869	63.7857	0.0001	x	x	x	8.49045	7.6588	27.3101	0.9993	1	0.0001	x	x	x
RPL13A	P40429|RL13A_HUMAN	0.762396	5.61893	5.55653	60.926	0.0009	x	x	x	5.0488	2.78681	10.8146	0	0	0.8486	x
RPS2	P15880|RS2_HUMAN	0.926327	4.87697	5.13297	57.7946	0	x	x	x	8.90896	8.29401	25.566	1	1	0	x	x	x
RPS6	P62753|RS6_HUMAN	0.648635	4.4229	4.69591	54.3916	0.0003	x	x	x	4.80216	2.66676	10.9971	0	0	0.8486	x
RPL22	P35268|RL22_HUMAN	0.952229	10.2024	6.11811	53.837	0	x	x	x	9.24602	8.38144	23.6214	1	1	0	x	x	x
RPL3	P39023|RL3_HUMAN	0.832523	7.08903	5.75588	53.4532	0	x	x	x	5.23901	3.21769	8.30903	0	0	0.8486	x	x
RPL14	P50914|RL14_HUMAN	0.518413	6.25764	4.98804	52.1825	0.001	x	x	x	6.75512	6.95278	3.85996	0.9807	0.985	0.0019	x	x	x
DDX5	P17844|DDX5_HUMAN	0.947667	3.97447	4.54198	51.4358	0.0012	x	x	x	7.82141	7.4151	14.0228	0.9967	1	0.0006	x	x	x
RPS4X	P62701|RS4X_HUMAN	1.1425	4.20681	4.86364	49.8932	0.0002	x	x	x	5.5874	6.08119	35.0844	0.9997	1	0.0001	x	x	x
RPL21	P46778|RL21_HUMAN	0.528226	6.31973	5.54008	49.2148	0.0011	x	x	x	3.33284	2.57824	0.953822	0	0	0.8486
RPS13	P62277|RS13_HUMAN	1.00677	5.58553	5.21135	48.4858	0.001	x	x	x	7.19601	7.40871	8.29885	0.9933	0.999	0.0009	x	x	x
RPL15	P61313|RL15_HUMAN	1.17897	9.9227	6.08239	46.636	0	x	x	x	5.87546	5.85198	3.76849	0.949	0.998	0.0051	x	x	x
RPL9	P32969|RL9_HUMAN	1.00193	6.10755	5.67662	44.7758	0.0025	x	x	x	6.43166	4.92608	13.5311	0.759	1	0.0213	x	x	x
RACK1	P63244|RACK1_HUMAN		7.42074	5.65071	43.3779	0	x	x	x
RPS7	P62081|RS7_HUMAN	1.00663	4.882	5.16071	42.417	0.0001	x	x	x	6.22292	5.00454	8.08864	0.6587	0.942	0.0384	x	x	x
RPL30	P62888|RL30_HUMAN	0.828731	4.79077	4.93455	41.7715	0.0001	x	x	x	3.99976	3.51379	1.34981	0	0	0.8486	x
RPS9	P46781|RS9_HUMAN	1.13276	4.71554	4.90261	40.9282	0.0001	x	x	x	5.4722	5.41887	2.14858	0.6073	1	0.0467	x	x	x
IGF2BP1	Q9NZI8|IF2B1_HUMAN	0.878645	3.24487	4.18164	40.4788	0.0102	x	x	x	5.52314	3.51046	12.0782	0	0	0.8486	x	x
RPL31	P62899-3|RL31_HUMAN		5.55622	5.25973	40.1673	0.0001	x	x	x	8.5958	8.38144	24.5365	1	1	0	x	x	x
RPS14	P62263|RS14_HUMAN	0.761916	4.87897	5.03248	36.5571	0.0001	x	x	x	9.40669	8.40921	43.6814	1	1	0	x	x	x
RPL26	P61254|RL26_HUMAN	0.93098	9.68489	6.11811	35.8769	0	x	x	x	1.64307	0.842231	0.198668
RPL17	P18621|RL17_HUMAN	0.367833	10.1431	6.05703	35.191	0	x	x	x	0.547801	0.222077	0.134611
RPL27A	P46776|RL27A_HUMAN	1.04135	5.9842	5.62851	34.4191	0.0011	x	x	x	5.38443	4.97558	3.7491	0.656	0.991	0.039	x	x	x
HIST2H2BE	Q16778|H2B2E_HUMAN	1.14636	3.54987	4.08536	34.1447	0.0098	x	x	x	1.49219	0.692207	15.7216	0	0	0.8486
DDX17	Q92841|DDX17_HUMAN	0.946329	3.27791	4.09824	34.1082	0.0164	x	x	x	6.60211	6.68005	7.55576	0.999	1	0.0002	x	x	x
RPS11	P62280|RS11_HUMAN	0.74332	4.62211	4.94682	32.1772	0.0002	x	x	x	5.09197	4.57319	1.90383	0.0003	0.001	0.2808	x	x
RPS25	P62851|RS25_HUMAN	0.597068	4.41965	4.41904	32.0231	0.0012	x	x	x	6.30643	6.80307	3.98083	0.9897	0.995	0.0011	x	x	x
DDX21	Q9NR30|DDX21_HUMAN	0.916701	4.67271	4.98804	31.9301	0	x	x	x	6.77356	6.2673	10.3892	0.9817	1	0.0018	x	x	x
FUS	P35637-2|FUS_HUMAN	1.20484	9.82248	6.11811	31.772	0	x	x	x
RPS19	P39019|RS19_HUMAN	0.563022	4.36689	4.77628	31.6444	0.0003	x	x	x	0.979201	0.462408	0.153786
RPL35	P42766|RL35_HUMAN		9.60102	6.0417	30.6372	0	x	x	x	-0.04375	0.0122348	0.0889601
RPL34	P49207|RL34_HUMAN	1.02298	6.03802	3.70681	30.1249	0	x	x	x	4.88804	3.97103	4.26274	0.0143	0.036	0.1737	x	x
RPL24	P83731|RL24_HUMAN	1.02684	5.38582	5.0036	29.6185	0.0003	x	x	x	4.45888	2.6746	3.85766	0	0	0.8486	x
RPS18	P62269|RS18_HUMAN	1.10377	3.48214	4.30568	29.2357	0.0042	x	x	x	6.86302	6.2906	38.6601	0.9247	0.999	0.0083	x	x	x
RPL18A	Q02543|RL18A_HUMAN		8.94402	4.84422	28.982	0.0011	x	x	x
RPS16	P62249|RS16_HUMAN	0.782891	4.46198	4.87882	28.7196	0.0005	x	x	x	8.12651	8.01079	14.9695	1	1	0	x	x	x
RPS15A	P62244|RS15A_HUMAN		4.17728	4.45626	28.3126	0.0008	x	x	x	6.35658	6.44794	4.32856	0.985	1	0.0016	x	x	x
FXR1	P51114|FXR1_HUMAN	1.08806	5.66916	5.38098	27.4476	0.0004	x	x	x	8.92202	8.38144	23.544	1	1	0	x	x	x
RPL28	P46779|RL28_HUMAN	1.06645	8.76724	5.96162	26.7224	0	x	x	x	0.439859	0.14093	0.123843
RPL23A	P62750|RL23A_HUMAN	0.85085	5.31887	5.16851	26.5658	0.0002	x	x	x	6.79506	7.31833	6.90308	0.9863	0.99	0.0015	x	x	x
RPS23	P62266|RS23_HUMAN	1.13706	8.0157	5.97213	26.1983	0	x	x	x	1.2731	0.625341	0.119798
HIST1H2AJ	Q99878|H2A1J_HUMAN		3.04655	3.80193	26.1208	0.0655	x	x		2.63089	2.44616	23.6567	0.9407	0.975	0.0057			x
RPS26	P62854|RS26_HUMAN		6.94644	5.3205	25.5873	0.0028	x	x	x	0.830304	0.369054	0.148233
HIST1H4A	P62805|H4_HUMAN		3.25837	3.31733	24.1894	0.0748	x	x		-0.416222	0.137924	3.61294	0	0	0.8486
LARP1	Q6PKG0|LARP1_HUMAN	1.30109	3.88986	4.50645	22.1614	0.0021	x	x	x
RPS24	P62847-2|RS24_HUMAN	0.725471	4.31162	4.76993	22.1081	0.0006	x	x	x	5.1033	3.75256	4.91989	0	0	0.8486	x	x
CAPRIN1	Q14444-2|CAPR1_HUMAN	0.557409	8.83785	5.8677	21.9186	0	x	x	x	-0.188038	0.0663195	0.0758765
RPL10	P27635|RL10_HUMAN	0.572797	4.07443	4.73005	21.8268	0.0004	x	x	x	0.703991	0.291002	0.0867412
MAGEB2	O15479|MAGB2_HUMAN	0.929244	8.96143	5.81268	21.5186	0	x	x	x	5.48779	6.00231	2.77421	0.9447	0.998	0.0055	x	x	x
RPS12	P25398|RS12_HUMAN	0.654613	3.84692	4.09755	20.7449	0.006	x	x	x
RPS10	P46783|RS10_HUMAN	0.795677	8.30077	5.37155	20.5245	0	x	x	x	4.97739	4.35443	2.28018	0.005	0.012	0.202	x	x
TAF15	Q92804-2|RBP56_HUMAN	1.16323	3.69478	4.10703	19.6335	0.015	x	x	x
IGF2BP3	O00425|IF2B3_HUMAN	0.997111	3.45987	4.08646	19.5311	0.0122	x	x	x
RPL29	P47914|RL29_HUMAN		8.61652	6.04503	19.3019	0	x	x	x	8.57305	7.87377	24.2398	1	1	0	x	x	x
RPS15	P62841|RS15_HUMAN		5.67584	5.26015	19.1615	0	x	x	x	0.286918	0.111087	0.0740439
USP10	Q14694|UBP10_HUMAN	0.552746	9.38293	5.98012	19.02	0	x	x	x	3.6355	3.59377	0.936933	0	0	0.8486	x	x
RSL1D1	O76021|RL1D1_HUMAN	0.979935	8.34682	5.54114	19.0095	0	x	x	x	6.96832	7.01409	6.67908	0.9983	1	0.0003	x	x	x
DDX1	Q92499|DDX1_HUMAN	0.497435	4.449	5.0036	18.7955	0.0003	x	x	x	6.14205	6.23905	1.77389	0.5817	0.957	0.0501	x	x
RPL32	P62910|RL32_HUMAN	1.14968	8.63029	5.96162	18.285	0	x	x	x	0.315691	0.118641	0.108403
RPL35A	P18077|RL35A_HUMAN	0.620843	5.58709	5.42479	17.9387	0.0006	x	x	x	7.11746	7.45363	6.85469	0.998	0.999	0.0003	x	x	x
ACTG1	P63261|ACTG_HUMAN	1.06484	-3.61238	3.4641	17.5592	0.8355	x	x		-1.83679	1.22427	29.613	0	0	0.8486
RTCB	Q9Y3I0|RTCB_HUMAN		4.37684	4.75763	17.454	0.0009	x	x	x	0.464766	0.148829	0.1178
RPS17	P08708|RS17_HUMAN	0.834082	8.23753	5.97213	17.2219	0	x	x	x	6.05437	6.07155	3.79031	0.9957	1	0.0007	x	x	x
BRIX1	Q8TDN6|BRX1_HUMAN	1.10951	8.07374	5.55653	16.9627	0	x	x	x	1.47409	0.797025	0.186761
YBX3	P16989|YBOX3_HUMAN		8.61999	6.04503	16.9056	0	x	x	x
UPF1	Q92900|RENT1_HUMAN	1.59984	4.79139	5.007	16.2705	0.0002	x	x	x	0.0491127	0.0136755	0.0966369
EIF2S3	P41091|IF2G_HUMAN	0.928934	9.42601	6.05703	15.8286	0	x	x	x	0.434666	0.1649	0.0709934
NOP2	P46087|NOP2_HUMAN	1.3092	8.6742	5.96162	15.7692	0	x	x	x	4.67682	4.35443	1.93946	0	0	0.8486	x	x
HIST2H3A	Q71DI3|H32_HUMAN		7.37128	5.45187	15.2618	0	x	x	x	0.769454	0.333253	0.0910986
RPL36	Q9Y3U8|RL36_HUMAN	0.808776	8.86213	5.07872	15.0713	0	x	x	x
RPL23	P62829|RL23_HUMAN	0.497035	5.09336	5.13297	13.4172	0	x	x	x	6.84823	6.63092	5.55243	0.9983	1	0.0003	x	x	x
RPL19	P84098|RL19_HUMAN	0.703036	9.12982	5.85102	13.2776	0	x	x	x	5.32228	5.78706	4.03779	0.9943	1	0.0008	x	x	x
MOV10	Q9HCE1|MOV10_HUMAN	1.23659	4.11736	4.79089	13.0425	0.0009	x	x	x	4.27568	4.45972	1.10286	0.0017	0.004	0.2286	x	x
PATL1	Q86TB9-2|PATL1_HUMAN	0.956098	7.75945	5.65077	12.9079	0.0001	x	x	x
SERBP1	Q8NC51|PAIRB_HUMAN	0.869039	8.44962	5.97213	12.7265	0	x	x	x
DDX3X	O00571|DDX3X_HUMAN	1.06388	3.2226	3.91734	12.488	0.0184	x	x	x	2.79221	1.84409	0.476134	0	0	0.8486
RPS28	P62857|RS28_HUMAN	0.359585	6.17881	5.63459	12.4833	0.0013	x	x	x
G3BP1	Q13283|G3BP1_HUMAN	0.799895	8.04885	5.88518	12.1101	0	x	x	x	8.29249	7.44961	20.9195	1	1	0	x	x	x
LARP4	Q71RC2|LARP4_HUMAN	0.838266	8.61602	5.96697	12.0502	0	x	x	x
CAPZA1	P52907|CAZA1_HUMAN	0.925127	8.11414	5.98012	11.9231	0	x	x	x	8.05641	7.95642	21.135	1	1	0	x	x	x
DHX30	Q7L2E3-3|DHX30_HUMAN	0.878911	8.1328	5.79866	11.4536	0.0003	x	x	x	7.94956	7.80852	10.7542	0.999	1	0.0002	x	x	x
CAPZB	P47756-2|CAPZB_HUMAN	0.977311	7.67845	5.96162	10.1279	0.0001	x	x	x	7.10856	7.2084	7.55256	0.9987	1	0.0003	x	x	x
FXR2	P51116|FXR2_HUMAN	0.828341	7.95349	5.96162	9.79138	0.0002	x	x	x	7.94335	7.493	15.1367	0.999	1	0.0002	x	x	x
FAM120A	Q9NZB2|F120A_HUMAN	1.05896	3.51547	3.7866	9.72242	0.0352	x	x	x	0.377903	0.111657	0.146726
PURA	Q00577|PURA_HUMAN	1.02844	5.6665	4.4839	9.52511	0.0002	x	x	x	0.274607	0.101704	0.0729459
DDX18	Q9NVP1|DDX18_HUMAN	1.36255	7.69663	5.88518	9.28056	0	x	x	x	5.15767	5.3458	2.08511	0.6357	0.984	0.0421	x	x	x
RPS27	P42677|RS27_HUMAN		5.73707	4.51127	8.98391	0	x	x	x	3.64185	3.7854	0.878384	0	0	0.8486	x
MYBBP1A	Q9BQG0|MBB1A_HUMAN	0.803243	7.16908	5.4298	8.74999	0.0003	x	x	x
PES1	O00541-2|PESC_HUMAN	1.29509	8.00193	5.72738	8.65606	0.0003	x	x	x
TARDBP	Q13148|TADBP_HUMAN	1.21991	3.15386	3.97358	8.31029	0.0336	x	x	x
GTPBP4	Q9BZE4|NOG1_HUMAN	1.05728	7.54667	5.35907	8.13626	0.0006	x	x	x
FBL	P22087|FBRL_HUMAN	1.37884	7.71044	5.69945	7.91221	0	x	x	x	0.336039	0.123997	0.110663
EIF2S1	P05198|IF2A_HUMAN	1.569	7.45975	5.87673	7.72122	0	x	x	x
GNL3	Q9BVP2-2|GNL3_HUMAN	1.11574	7.57527	5.50899	7.71931	0.0006	x	x	x
ZC3HAV1	Q7Z2W4|ZCCHV_HUMAN	1.06038	3.12027	3.72968	7.69365	0.0445	x	x	x	0.968617	0.400709	0.170771
PRRC2C	Q9Y520-2|PRC2C_HUMAN	1.12593	7.40983	5.88518	7.64064	0	x	x	x	-7.80203	7.612	0.0826754				x	x
GRSF1	Q12849|GRSF1_HUMAN	1.10876	7.45238	5.55653	7.37833	0.0001	x	x	x	0.805679	0.346784	0.100713
EBNA1BP2	Q99848|EBP2_HUMAN	1.30914	7.41317	5.47617	7.23565	0.0002	x	x	x	0.0820314	0.0189905	0.143955
FAM98A	Q8NCA5-2|FA98A_HUMAN	0.929889	5.01394	4.89428	7.12584	0.0004	x	x	x
MRTO4	Q9UKD2|MRT4_HUMAN	1.04345	7.9008	5.8677	6.95063	0.001	x	x	x	0.356926	0.111087	0.0773002
HIST1H1E	P10412|H14_HUMAN	1.08505	7.4364	5.75529	6.67192	0.0001	x	x	x	0.0529064	0.0117846	0.1377
RPLP1	P05386|RLA1_HUMAN		6.78953	5.74317	6.64842	0.0003	x	x	x
G3BP2	Q9UN86-2|G3BP2_HUMAN	1.12544	4.46339	4.76351	6.52276	0.0002	x	x	x	1.33411	0.745968	0.11783
SRP14	P37108|SRP14_HUMAN	0.918773	3.76755	4.56813	6.5216	0.0012	x	x	x
RPS21	P63220|RS21_HUMAN	0.730105	7.37911	5.41416	6.33717	0.0007	x	x	x
RPL38	P63173|RL38_HUMAN	0.912995	7.33211	5.92034	6.25896	0.0002	x	x	x
EIF6	P56537|IF6_HUMAN	0.988267	6.7219	4.83921	6.23455	0	x	x	x	0.540952	0.223798	0.086957
SRSF7	Q16629-3|SRSF7_HUMAN	1.12317	-3.00738	3.77681	6.14282	0.8355	x	x
MKI67	P46013|KI67_HUMAN	1.00945	6.4336	5.55653	6.12949	0.0003	x	x	x
RPL36AL	Q969Q0|RL36L_HUMAN	0.57931	7.48003	5.73309	5.98668	0.0005	x	x	x	1.60511	0.846314	0.136852
DDX56	Q9NY93|DDX56_HUMAN	1.26536	7.00388	5.65077	5.92668	0.0004	x	x	x	4.49822	3.41776	3.05267	0	0	0.8486	x	x
RPF2	Q9H7B2|RPF2_HUMAN	0.999163	6.95779	5.65381	5.84769	0	x	x	x	0.576874	0.211475	0.0912875
DDX27	Q96GQ7|DDX27_HUMAN	1.0964	7.21576	5.26143	5.64922	0.0003	x	x	x	0.737528	0.291002	0.0955514
KPNA2	P52292|IMA1_HUMAN	1.17902	3.66743	3.75763	5.64446	0.0289	x	x	x	0.188627	0.0663195	0.0650545
HIST1H2BL	Q99880|H2B1L_HUMAN		6.89936	5.51622	5.50569	0.0001	x	x	x
NIFK	Q9BYG3|MK67I_HUMAN		7.05261	5.55653	5.48578	0.0006	x	x	x	0.103005	0.0360885	0.0802037
BOP1	Q14137|BOP1_HUMAN	0.758052	7.17694	5.51622	5.16456	0.0003	x	x	x
PUM3	Q15397|PUM3_HUMAN		6.14548	5.12254	5.08508	0.001	x	x	x
RPL39P5	Q59GN2|R39L5_HUMAN		7.72794	5.55653	4.98391	0.0001	x	x	x	1.05792	0.443665	0.144974
GRWD1	Q9BQ67|GRWD1_HUMAN	0.994558	6.58447	5.55653	4.95986	0.0002	x	x	x
FTSJ3	Q8IY81|SPB1_HUMAN	1.00697	6.93453	5.71986	4.95712	0.0003	x	x	x
PSPC1	Q8WXF1-2|PSPC1_HUMAN	1.19892	6.40334	5.21995	4.86692	0.0016	x	x	x
FMR1	Q06787-6|FMR1_HUMAN	1.03147	5.83122	3.49972	4.85558	0.0061	x	x	x	6.13125	6.24926	4.07328	0.908	1	0.0102	x	x	x
NXF1	Q9UBU9|NXF1_HUMAN	0.098505	5.63836	3.46073	4.73186	0.0631	x	x
FAU	P62861|RS30_HUMAN	0.981711	4.38531	4.79089	4.70951	0.0007	x	x	x	3.99942	4.11035	1.16607	0.0007	0.001	0.2556	x	x
PDCD11	Q14690|RRP5_HUMAN	1.37077	6.24549	5.55653	4.69494	0.0001	x	x	x
BIN1	O00499-9|BIN1_HUMAN	0.872307	6.75736	4.76351	4.67019	0.0003	x	x	x	4.88395	4.75153	2.37355	0.0007	0.001	0.2556	x	x
LARP4B	Q92615|LAR4B_HUMAN	1.0459	7.32135	5.69945	4.65521	0.0002	x	x	x
DNAJA1	P31689|DNJA1_HUMAN	1.17228	4.56302	4.50217	4.63577	0.0012	x	x	x	1.30551	0.616272	0.175534
NOP58	Q9Y2X3|NOP58_HUMAN	1.70549	6.59054	5.02449	4.21908	0.0003	x	x	x
DKC1	O60832|DKC1_HUMAN	1.20687	6.95362	5.8677	4.21673	0.0004	x	x	x	1.1283	0.467778	0.157182
NOL9	Q5SY16|NOL9_HUMAN	0.937855	7.37984	5.96162	4.1626	0.0014	x	x	x
RTRAF	Q9Y224|RTRAF_HUMAN		6.7459	5.67829	4.15894	0.0011	x	x	x
RPL7L1	Q6DKI1|RL7L_HUMAN	0.956942	6.85239	5.64869	4.09124	0.0004	x	x	x
FAM114A1	Q8IWE2|NXP20_HUMAN	0.932454	5.1701	3.38334	4.08613	0.0105	x	x	x
NOL6	Q9H6R4-4|NOL6_HUMAN	1.1944	7.33563	5.25261	4.04651	0.0001	x	x	x	0.903821	0.335409	0.119993
EIF4A3	P38919|IF4A3_HUMAN	0.0858	-3.03113	3.60693	4.00779	0.8355	x	x		-3.20075	3.16063	1.62062	0	0	0.8486	x
RRS1	Q15050|RRS1_HUMAN	1.11876	6.96552	5.55653	3.91191	0.0014	x	x	x	-0.0238041	0.00517329	0.0965665
RRP1B	Q14684-2|RRP1B_HUMAN	1.02937	6.64326	5.48423	3.90042	0.0003	x	x	x
RPL37A	P61513|RL37A_HUMAN	0.662847	6.58097	5.39915	3.86413	0.0019	x	x	x
NVL	O15381|NVL_HUMAN	0.687993	6.63429	4.86325	3.81843	0.0003	x	x	x
PELP1	Q8IZL8|PELP1_HUMAN	1.25418	6.39143	5.69855	3.57448	0.0013	x	x	x
DDX47	Q9H0S4|DDX47_HUMAN	1.50995	6.21271	4.68379	3.54769	0.0004	x	x	x	0.772979	0.335409	0.0854155
NIP7	Q9Y221|NIP7_HUMAN	0.795929	6.1083	5.30032	3.54685	0.0003	x	x	x	1.07539	0.520701	0.101001
DHX29	Q7Z478|DHX29_HUMAN	1.12187	6.51752	4.93817	3.49977	0.0007	x	x	x
EFTUD2	Q15029-2|U5S1_HUMAN	0.967611	-3.86001	4.13104	3.45344	0.8355	x	x		-1.69732	0.972114	0.174208
YTHDF2	Q9Y5A9|YTHD2_HUMAN	1.03455	6.41364	5.21995	3.30604	0.0001	x	x	x	1.33009	0.640074	0.194215
EIF2S2	P20042|IF2B_HUMAN	1.46027	6.27001	5.41416	3.3045	0.0011	x	x	x
NAT10	Q9H0A0|NAT10_HUMAN	1.24917	6.3223	5.31198	3.29952	0.0007	x	x	x
PA2G4	Q9UQ80|PA2G4_HUMAN	0.83889	6.9857	4.76993	3.29577	0.0012	x	x	x
ABCF1	Q8NE71|ABCF1_HUMAN	1.12688	6.61807	5.41416	3.28592	0.0006	x	x	x
SND1	Q7KZF4|SND1_HUMAN	0.871895	6.28993	5.67637	3.27374	0.0003	x	x	x	0.688789	0.29378	0.0824187
RBM3	P98179|RBM3_HUMAN	1.00747	6.71045	5.4298	3.23452	0.001	x	x	x
IGF2BP2	Q9Y6M1-1|IF2B2_HUMAN	0.896668	6.70443	5.69616	3.21887	0.0003	x	x	x
NOC2L	Q9Y3T9|NOC2L_HUMAN	0.921737	5.97718	5.17857	3.2128	0.0105	x	x	x
RPLP2	P05387|RLA2_HUMAN		6.57346	5.21995	3.19899	0.0012	x	x	x	2.33051	1.37074	0.294114	0	0	0.8486
DAZAP1	Q96EP5-2|DAZP1_HUMAN	0.887038	5.92913	5.32028	3.01642	0.0022	x	x	x
CSNK1A1	P48729-3|KC1A_HUMAN	1.0491	5.88254	5.07836	2.98504	0.0006	x	x	x
RBM28	Q9NW13|RBM28_HUMAN	1.22252	6.53607	5.58395	2.95467	0.0051	x	x	x	0.912361	0.412184	0.12457
LAS1L	Q9Y4W2-2|LAS1L_HUMAN	0.677307	6.26245	5.55653	2.93489	0.0059	x	x	x
POLR1A	O95602|RPA1_HUMAN	1.20696	6.30335	5.65077	2.85954	0.0025	x	x	x
GNL2	Q13823|NOG2_HUMAN	0.99743	5.59492	5.26532	2.85524	0.0004	x	x	x
EIF2A	Q9BY44-3|EIF2A_HUMAN	0.974254	5.85854	5.37297	2.85064	0.0034	x	x	x
PPAN	Q9NQ55-2|SSF1_HUMAN	1.00806	5.89676	5.21135	2.82495	0.0014	x	x	x	3.65268	3.51405	0.873996	0.0003	0.001	0.2808	x
DDX39B	Q13838|DX39B_HUMAN	1.17807	-3.93208	4.54198	2.81275	0.8355	x	x		-2.15913	1.46691	0.182778
TTC37	Q6PGP7|TTC37_HUMAN	0.99434	6.73527	5.64866	2.79851	0.0056	x	x	x
NSUN2	Q08J23-2|NSUN2_HUMAN	1.19844	4.36614	4.87655	2.76797	0.0006	x	x	x
SRPK1	Q96SB4-4|SRPK1_HUMAN	1.12424	6.78253	5.69616	2.69383	0.0003	x	x	x
NOC3L	Q8WTT2|NOC3L_HUMAN	0.765487	5.75765	5.06005	2.68925	0.0052	x	x	x
PWP1	Q13610|PWP1_HUMAN	0.975995	5.53016	5.41313	2.66818	0.0003	x	x	x	1.20313	0.534563	0.188246
PPP1CA	P62136|PP1A_HUMAN	0.675711	5.84958	4.9999	2.65688	0.0036	x	x	x	0.855189	0.355333	0.0810848
SNRNP200	O75643|U520_HUMAN	0.859908	-4.23637	4.63354	2.65059	0.8355	x	x		1.11179	0.537559	0.103475
PURB	Q96QR8|PURB_HUMAN	0.922277	5.93468	5.18055	2.64621	0.0007	x	x	x
YLPM1	P49750-3|YLPM1_HUMAN	1.01765	6.00937	5.21135	2.64372	0.0018	x	x	x
DDX6	P26196|DDX6_HUMAN	0.638864	5.54278	4.32428	2.64299	0.0068	x	x	x
NKRF	O15226|NKRF_HUMAN	0.930203	5.7395	5.19705	2.62491	0.0014	x	x	x
CAPZA2	P47755|CAZA2_HUMAN	1.28932	5.71107	4.55124	2.58602	0.0004	x	x	x	2.98654	2.72783	0.455575	0	0	0.8486
RBM47	A0AV96-2|RBM47_HUMAN	0.84015	6.52986	5.73309	2.5733	0.0018	x	x	x
SRSF1	Q07955|SRSF1_HUMAN	1.21209	-3.17066	3.68218	2.56304	0.8355	x	x		-4.6948	4.57319	0.231704	0	0	0.8486	x	x
H2AFY	O75367-2|H2AY_HUMAN	1.37649	5.00396	5.1138	2.56137	0.0009	x	x	x
NSA2	O95478|NSA2_HUMAN	0.956986	5.37899	4.84817	2.55077	0.0037	x	x	x
ATXN2L	Q8WWM7|ATX2L_HUMAN	0.85951	5.59647	5.38098	2.51836	0.0088	x	x	x	1.4971	0.887221	0.122343
FARP1	Q9Y4F1|FARP1_HUMAN	0.962186	5.95925	5.52715	2.50338	0.0008	x	x	x
ZFR	Q96KR1|ZFR_HUMAN	0.921392	5.17038	4.14014	2.49877	0.0087	x	x	x
MAK16	Q9BXY0|MAK16_HUMAN	0.853392	6.2138	4.75763	2.48584	0.0026	x	x	x
NOP56	O00567|NOP56_HUMAN	1.35246	5.48043	5.11036	2.45632	0.0058	x	x	x	0.539794	0.21762	0.0710002
YTHDC2	Q9H6S0|YTDC2_HUMAN	0.927016	5.56715	4.68712	2.381	0.0067	x	x	x
RRP15	Q9Y3B9|RRP15_HUMAN	1.0949	6.26905	4.99472	2.36977	0.0067	x	x	x	0.590081	0.251061	0.098972
NOP53	Q9NZM5|NOP53_HUMAN		6.03117	4.99472	2.36908	0.0013	x	x	x
ZC3H7A	Q8IWR0|Z3H7A_HUMAN	1.08164	5.74382	4.48465	2.36838	0.0031	x	x	x
SPATA5	Q8NB90|AFG2H_HUMAN	0.963275	5.53433	5.36455	2.3424	0.0009	x	x	x	0.537587	0.222964	0.0918329
DHX36	Q9H2U1-2|DHX36_HUMAN	1.18664	3.62438	3.43593	2.3224	0.1219	x	x		0.184625	0.059916	0.102786
HIST1H1B	P16401|H15_HUMAN	1.1628	5.92862	5.55653	2.30478	0.0021	x	x	x
STRBP	Q96SI9-2|STRBP_HUMAN	1.28383	5.88045	5.13892	2.30203	0.0063	x	x	x
MTDH	Q86UE4|LYRIC_HUMAN	1.01897	5.4954	4.62661	2.30189	0.0034	x	x	x
PRPF8	Q6P2Q9|PRP8_HUMAN	0.684134	-3.87348	4.43229	2.28637	0.8355	x	x		-1.44196	0.796404	0.0969862
DHX57	Q6P158|DHX57_HUMAN	1.34831	5.2491	4.82783	2.27536	0.0038	x	x	x
SRP9	P49458|SRP09_HUMAN		4.86152	4.00296	2.26447	0.0032	x	x	x	1.27841	0.641388	0.151174
TBL3	Q12788|TBL3_HUMAN	1.06772	5.51648	5.09356	2.26243	0.0065	x	x	x	0.838871	0.333851	0.11223
PWP2	Q15269|PWP2_HUMAN	1.22001	5.89039	4.65839	2.23674	0.003	x	x	x	0.799957	0.328527	0.0945849
POLR1E	Q9GZS1|RPA49_HUMAN	0.913431	5.67467	5.50196	2.23276	0.0025	x	x	x
STAU2	Q9NUL3-2|STAU2_HUMAN	1.15835	5.81699	5.19987	2.23238	0.0017	x	x	x
NOP16	Q9Y3C1|NOP16_HUMAN	1.04958	5.68996	4.9999	2.21255	0.0034	x	x	x
RRP1	P56182|RRP1_HUMAN	0.828562	6.21899	5.41416	2.1672	0.0058	x	x	x
PEG10	Q86TG7|PEG10_HUMAN	1.10127	6.0762	4.48504	2.161	0.0041	x	x	x
EXOSC3	Q9NQT5|EXOS3_HUMAN	1.01752	5.69479	5.49332	2.13316	0.0018	x	x	x
CEBPZ	Q03701|CEBPZ_HUMAN		5.63115	5.31944	2.12359	0.0035	x	x	x
SRPK2	P78362|SRPK2_HUMAN	0.90856	5.53598	4.97423	2.12136	0.0055	x	x	x
AGO2	Q9UKV8|AGO2_HUMAN		5.40648	5.13887	2.08044	0.0007	x	x	x
DDX24	Q9GZR7|DDX24_HUMAN	1.05592	6.20077	5.18917	2.07691	0.0084	x	x	x	0.77019	0.333557	0.11891
EXOSC10	Q01780|EXOSX_HUMAN	1.35691	5.15767	4.99457	2.06821	0.0142	x	x	x
WDR36	Q8NI36|WDR36_HUMAN	1.11315	5.58312	5.26143	2.03287	0.0073	x	x	x	0.831584	0.348585	0.12144
TEX10	Q9NXF1-2|TEX10_HUMAN	0.655923	5.23909	4.62954	2.02885	0.0024	x	x	x
STRAP	Q9Y3F4|STRAP_HUMAN	0.868571	6.16056	5.28977	1.94202	0.0015	x	x	x
WDR74	Q6RFH5|WDR74_HUMAN	0.907239	5.03897	4.73843	1.93744	0.0093	x	x	x
RIOX1	Q9H6W3|RIOX1_HUMAN		4.90704	4.21381	1.92133	0.0266	x	x	x
NPM3	O75607|NPM3_HUMAN	0.883971	5.02642	4.99453	1.90203	0.0046	x	x	x
POLR1C	O15160|RPAC1_HUMAN	0.835782	5.69951	5.41416	1.89641	0.0018	x	x	x	0.192255	0.059916	0.0801361
UTP18	Q9Y5J1|UTP18_HUMAN	1.2793	5.28266	5.03759	1.8856	0.0103	x	x	x	1.00394	0.327917	0.339701	0.0013	0.004	0.2364
CD2AP	Q9Y5K6|CD2AP_HUMAN	0.846518	4.96349	4.93817	1.87681	0.003	x	x	x	7.47333	7.54744	9.3115	0.999	1	0.0002	x	x	x
EEFSEC	P57772|SELB_HUMAN	0.945206	5.05968	5.21995	1.86574	0.0115	x	x	x
WDR18	Q9BV38|WDR18_HUMAN	1.08558	5.88549	5.3133	1.81465	0.0125	x	x	x
SPOUT1	Q5T280|CI114_HUMAN		5.82647	5.16851	1.80761	0.0047	x	x	x	0.643191	0.250982	0.0735239
RBM4B	Q9BQ04|RBM4B_HUMAN	1.06206	4.94165	4.39625	1.7612	0.0302	x	x	x
CSNK2A3	Q8NEV1|CSK23_HUMAN		5.4567	4.15135	1.75848	0.0024	x	x	x
HIST1H2AC	Q93077|H2A1C_HUMAN	1.07954	5.05759	4.67318	1.74908	0.0127	x	x	x
RPF1	Q9H9Y2|RPF1_HUMAN	0.851905	6.03958	5.14565	1.73487	0.0124	x	x	x
FARSB	Q9NSD9|SYFB_HUMAN	1.4015	5.34389	4.64414	1.71387	0.0209	x	x	x
MTREX	P42285|MTREX_HUMAN		4.8844	4.28203	1.70902	0.0381	x	x	x	0.987705	0.407155	0.166516
UBAP2L	Q14157-1|UBP2L_HUMAN	0.931153	5.36963	4.85338	1.68802	0.0064	x	x	x
CSDE1	O75534-2|CSDE1_HUMAN	0.76688	5.41949	5.13892	1.68264	0.0145	x	x	x
EIF4G1	Q04637-6|IF4G1_HUMAN	1.39317	5.79035	5.41416	1.67425	0.0039	x	x	x
RRP12	Q5JTH9-2|RRP12_HUMAN	1.36853	5.47262	4.84817	1.66301	0.0145	x	x	x
POP1	Q99575|POP1_HUMAN	0.821614	5.44596	5.11036	1.66126	0.005	x	x	x	1.24977	0.583335	0.119112
DECR1	Q16698-2|DECR_HUMAN	0.952986	5.31859	5.21135	1.64875	0.0091	x	x	x
TBL2	Q9Y4P3|TBL2_HUMAN	1.17721	5.12118	4.93817	1.64239	0.0131	x	x	x
H1FX	Q92522|H1X_HUMAN	0.846068	5.53897	4.37159	1.62867	0.0043	x	x	x	0.528741	0.222599	0.0865003
SF3B3	Q15393|SF3B3_HUMAN	0.479122	-4.22955	4.02007	1.61053	0.8355	x	x		-5.58599	5.355	0.110734				x	x
DDX52	Q9Y2R4|DDX52_HUMAN	0.952776	5.24405	4.93817	1.58122	0.0035	x	x	x
YTHDF1	Q9BYJ9|YTHD1_HUMAN	0.943916	5.20499	4.89982	1.57329	0.0056	x	x	x
TRA2B	P62995-3|TRA2B_HUMAN	0.793354	-2.88846	3.76598	1.53747	0.8355	x	x
HRNR	Q86YZ3|HORN_HUMAN	1.25277	4.57132	3.77036	1.51584	0.045	x	x	x	1.60623	1.03648	28.8015	0.3303	0.922	0.0826
WDR3	Q9UNX4|WDR3_HUMAN		5.14242	4.911	1.51155	0.0091	x	x	x
HERC5	Q9UII4|HERC5_HUMAN	0.659003	4.65665	4.47325	1.50727	0.003	x	x	x
KHDRBS1	Q07666|KHDR1_HUMAN	1.02114	5.35212	4.65609	1.4834	0.0444	x	x	x
NUFIP2	Q7Z417|NUFP2_HUMAN	1.2297	5.28637	4.79177	1.46963	0.0212	x	x	x	0.50291	0.202759	0.121132
CNBP	P62633-2|CNBP_HUMAN	0.937879	5.85835	4.89982	1.46526	0.0109	x	x	x
PPP1CC	P36873|PP1G_HUMAN	1.12362	5.02236	5.1115	1.43921	0.0231	x	x	x	0.261977	0.0895671	0.068881
RPS29	P62273|RS29_HUMAN	0.466429	4.31199	4.77934	1.42339	0.0036	x	x	x	3.75236	3.89804	1.09482	0.006	0.009	0.1972	x	x
PPP1CB	P62140|PP1B_HUMAN	0.953241	4.80262	4.21469	1.42034	0.0198	x	x	x	1.01888	0.434255	0.121203
SENP3	Q9H4L4|SENP3_HUMAN	1.02315	4.9447	4.62761	1.41973	0.0053	x	x	x
SKIV2L	Q15477|SKIV2_HUMAN	1.04011	5.07114	4.82783	1.41824	0.0083	x	x	x
CSNK2A2	P19784|CSK22_HUMAN	1.00506	4.90743	4.85338	1.38209	0.0177	x	x	x
C7orf50	Q9BRJ6|CG050_HUMAN	1.17835	5.2906	4.81448	1.38155	0.012	x	x	x
CIRBP	Q14011|CIRBP_HUMAN	0.838942	5.07753	5.16851	1.38107	0.0089	x	x	x
YBX3	P16989-2|YBOX3_HUMAN		4.6518	3.58083	1.37082	0.0512	x	x
WDR12	Q9GZL7|WDR12_HUMAN	0.989967	5.28746	4.39369	1.36873	0.0693	x	x
KRR1	Q13601|KRR1_HUMAN	1.24527	5.45256	5.39885	1.36276	0.032	x	x	x
NCBP2	P52298-2|NCBP2_HUMAN	1.07079	4.25466	4.29291	1.36029	0.0142	x	x	x
CELF1	Q92879-5|CELF1_HUMAN	0.71239	5.42536	5.07872	1.35902	0.0121	x	x	x
TRIM56	Q9BRZ2|TRI56_HUMAN	0.866111	5.07335	5.032	1.35169	0.0396	x	x	x
RRP8	O43159|RRP8_HUMAN	0.560636	4.58553	4.85894	1.34719	0.0648	x	x		0.692793	0.278255	0.149003
NLE1	Q9NVX2|NLE1_HUMAN	0.911397	5.36133	5.24979	1.33992	0.0328	x	x	x	-0.0279624	0.0070984	0.0716163
TDRD3	Q9H7E2-3|TDRD3_HUMAN	0.775993	5.59206	5.30032	1.33423	0.0059	x	x	x
PAK1IP1	Q9NWT1|PK1IP_HUMAN	1.25873	4.81508	4.38118	1.31372	0.0376	x	x	x
RBM10	P98175-2|RBM10_HUMAN	0.811736	-5.00838	4.98804	1.28266	0.8355	x	x		-7.02264	7.27823	0.0831799				x	x
CCDC86	Q9H6F5|CCD86_HUMAN	1.18397	4.59608	4.18882	1.25715	0.0205	x	x	x	1.16377	0.599468	0.119924
DDX23	Q9BUQ8|DDX23_HUMAN	0.976732	-3.95665	4.06182	1.24733	0.8355	x	x
GAR1	Q9NY12-2|GAR1_HUMAN	1.08446	4.87468	4.15037	1.2375	0.0378	x	x	x
MAP7	Q14244|MAP7_HUMAN	0.952994	4.88419	4.911	1.22817	0.0111	x	x	x
ARHGEF17	Q96PE2|ARHGH_HUMAN	0.997068	4.96068	5.0036	1.22401	0.0114	x	x	x	6.86755	5.41459	10.0698	0.149	0.219	0.1254	x	x
PRPF6	O94906-2|PRP6_HUMAN	0.751435	-4.25794	4.43944	1.22232	0.8355	x	x
ABCF2	Q9UG63|ABCF2_HUMAN	0.92518	5.05818	4.54198	1.21404	0.0151	x	x	x
EIF2AK2	P19525-2|E2AK2_HUMAN	1.066	5.11922	5.26532	1.20473	0.0329	x	x	x
PUM2	Q8TB72-2|PUM2_HUMAN	1.09469	5.17858	4.61331	1.15705	0.0162	x	x	x
ERCC3	P19447|ERCC3_HUMAN	1.06976	4.9635	4.95463	1.15425	0.0161	x	x	x
SRSF10	O75494-5|SRS10_HUMAN	1.03731	-3.17748	3.94648	1.14707	0.8355	x	x		-4.19908	3.94994	0.0866192				x
SPTY2D1	Q68D10|SPT2_HUMAN	0.918397	4.4189	4.71684	1.13265	0.029	x	x	x	0.806071	0.374837	0.0694626
SPATS2	Q86XZ4|SPAS2_HUMAN	1.09129	4.56558	5.06005	1.12781	0.0285	x	x	x
NME2	P22392|NDKB_HUMAN	1.04418	4.23077	3.28618	1.11914	0.0705	x			-3.96296	3.99242	0.0881848				x
RSL24D1	Q9UHA3|RLP24_HUMAN	0.848988	4.3676	3.50828	1.10367	0.0994	x
POLR1B	Q9H9Y6|RPA2_HUMAN	0.937739	4.3505	4.3878	1.09982	0.0188	x	x	x
GRAMD1C	Q8IYS0|ASTRC_HUMAN	0.951151	4.47446	3.90042	1.09213	0.0581	x	x		1.50768	0.804113	0.13157
PIP5K1A	Q99755-2|PI51A_HUMAN	0.624967	5.20667	5.14565	1.09034	0.0401	x	x	x
CD3EAP	O15446|RPA34_HUMAN	0.822185	4.98838	3.78071	1.0867	0.025	x	x	x	-0.256996	0.0779157	0.0966917
KARS	Q15046|SYK_HUMAN	1.3057	4.82399	4.82542	1.08311	0.0504	x	x
RBM6	P78332|RBM6_HUMAN	0.639293	5.17104	5.17758	1.0809	0.0089	x	x	x
CENPV	Q7Z7K6|CENPV_HUMAN	1.00949	4.65905	4.48465	1.07849	0.0193	x	x	x	2.68904	2.53767	0.472716	0	0	0.8486
RBM34	P42696|RBM34_HUMAN	1.09903	4.90224	5.18677	1.07763	0.0195	x	x	x
FOXK1	P85037|FOXK1_HUMAN	0.917495	4.71309	5.07494	1.07068	0.0186	x	x	x	5.7472	5.98164	3.33133	0.9883	0.997	0.0014	x	x	x
FAM120C	Q9NX05|F120C_HUMAN	0.820072	5	4.85338	1.06878	0.0286	x	x	x
TOP1	P11387|TOP1_HUMAN	0.90857	5.23261	5.06005	1.05502	0.0457	x	x	x
SPATA5L1	Q9BVQ7|SPA5L_HUMAN	1.02706	4.63294	4.90261	1.05402	0.0254	x	x	x
nsp1	nsp1|nps1		4.26951	3.35385	1.05032	0.3162	x	x		7.50224	7.40871	10.2884	0.9993	1	0.0001	x	x	x
L1RE1	Q9UN81|LORF1_HUMAN		4.34535	4.90159	1.04636	0.0149	x	x	x
WDR43	Q15061|WDR43_HUMAN		5.08253	4.9999	1.04612	0.0501	x	x
DDX10	Q13206|DDX10_HUMAN	1.1004	4.32971	3.53096	1.04563	0.0148	x	x	x	0.534504	0.198847	0.091399
RBM12B	Q8IXT5|RB12B_HUMAN	1.19699	4.35117	4.18164	1.04258	0.0192	x	x	x
LYAR	Q9NX58|LYAR_HUMAN	0.945428	4.74689	4.10703	1.0324	0.0788	x	x
PRRC2A	P48634-2|PRC2A_HUMAN	1.1227	5.27462	5.37155	1.02855	0.0366	x	x	x
DDX51	Q8N8A6|DDX51_HUMAN	0.812002	4.60465	4.82743	1.02336	0.0743	x	x		1.10825	0.537559	0.12053
NOL10	Q9BSC4|NOL10_HUMAN	1.20435	5.21576	5.3349	1.01907	0.0259	x	x	x
TRMT6	Q9UJA5|TRM6_HUMAN	0.847564	4.36597	4.50023	1.01828	0.0657	x	x
EZR	P15311|EZRI_HUMAN	1.02945	3.7988	3.01641	1.01678	0.1736	x			1.13046	0.549081	0.11353
BTF3	P20290-2|BTF3_HUMAN	1.21236	4.05647	4.34366	1.01443	0.0275	x	x	x
BYSL	Q13895|BYST_HUMAN	1.47756	4.34885	4.16599	0.995654	0.0388	x	x	x	0.430447	0.161876	0.0823396
RBMS2	Q15434|RBMS2_HUMAN	1.13835	4.5773	4.17965	0.991212	0.0363	x	x	x
GTF2H1	P32780|TF2H1_HUMAN	0.968378	4.18626	3.78759	0.990792	0.0516	x
PTBP3	O95758-1|PTBP3_HUMAN	1.10827	4.71706	4.79089	0.984529	0.0093	x	x	x
DDX31	Q9H8H2|DDX31_HUMAN	1.40489	4.84723	5.00839	0.98407	0.095	x	x
RAB11FIP5	Q9BXF6|RFIP5_HUMAN	0.86625	5.22786	4.55404	0.978117	0.0153	x	x	x
DDX17	Q92841-3|DDX17_HUMAN	0.946329	4.1065	3.33864	0.965047	0.0866	x
SNRNP40	Q96DI7|SNR40_HUMAN	1.40205	-4.96574	5.03248	0.961919	0.8355	x	x		-6.31061	6.57923	0.130881				x	x
CASC3	O15234|CASC3_HUMAN	1.04727	3.9758	4.30568	0.958617	0.0488	x	x	x
EIF3D	O15371-2|EIF3D_HUMAN	0.720373	4.42117	4.66965	0.95077	0.0395	x	x	x
MPHOSPH10	O00566|MPP10_HUMAN	1.32866	4.15273	3.48362	0.945436	0.1488	x
WDR48	Q8TAF3-3|WDR48_HUMAN	0.88693	4.57421	4.79089	0.939993	0.0624	x	x		7.56729	7.54744	12.0584	0.9993	1	0.0001	x	x	x
EXOSC9	Q06265|EXOS9_HUMAN	0.478255	4.41106	3.93587	0.92221	0.0755	x	x		3.31264	3.08394	0.513039	0	0	0.8486	x
CAVIN1	Q6NZI2|CAVN1_HUMAN		4.04938	4.02164	0.91221	0.0588	x
ATXN2	Q99700-2|ATX2_HUMAN	1.1277	4.60339	4.73578	0.9105	0.0373	x	x	x
PAIP1	Q9H074|PAIP1_HUMAN	1.04385	4.3589	4.25282	0.904716	0.043	x		x
EMG1	Q92979|NEP1_HUMAN	1.29783	3.62948	3.27881	0.899392	0.0686	x
EPRS	P07814|SYEP_HUMAN	1.02324	4.28986	4.52226	0.894591	0.0186	x	x	x	0.596036	0.235091	0.0978887
SNRPE	P62304|RUXE_HUMAN	1.0368	-3.31844	3.97358	0.887168	0.8355	x	x		-2.90256	2.69125	0.120658
RRBP1	Q9P2E9|RRBP1_HUMAN	1.13188	3.48551	3.85464	0.877308	0.0387	x	x	x
TRIM26	Q12899|TRI26_HUMAN	1.10945	4.32527	3.94871	0.871445	0.0459	x	x	x
DHX37	Q8IY37|DHX37_HUMAN	1.33797	4.44156	4.39954	0.869506	0.0618	x	x
EIF5B	O60841|IF2P_HUMAN	1.03455	4.04661	4.18076	0.866007	0.0303	x	x	x
EXOSC4	Q9NPD3|EXOS4_HUMAN	1.45404	4.37621	4.25282	0.842335	0.0675	x	x
CKMT1A	P12532|KCRU_HUMAN		4.09514	3.56013	0.835261	0.051	x	x
AGO3	Q9H9G7|AGO3_HUMAN		4.03606	4.66548	0.830319	0.0315	x	x	x
RBM14	Q96PK6-5|RBM14_HUMAN	1.18373	3.92194	4.48646	0.820694	0.048	x	x	x
ADARB1	P78563|RED1_HUMAN	0.867459	4.50143	4.41949	0.799384	0.0573	x	x
DNAJA3	Q96EY1-2|DNJA3_HUMAN	1.05578	4.03579	3.91243	0.782812	0.0931	x	x		4.19093	4.48741	1.10305	0.0007	0.001	0.2556	x	x
UTP14A	Q9BVJ6|UT14A_HUMAN	1.05974	3.67351	4.39369	0.774663	0.0393	x	x	x
ACOT9	Q9Y305-3|ACOT9_HUMAN	0.968977	4.34398	4.11645	0.773179	0.0731	x	x
TOP3B	O95985-3|TOP3B_HUMAN	1.39575	4.00831	3.47615	0.77313	0.1184	x	x
FARSA	Q9Y285-2|SYFA_HUMAN	1.20428	4.18704	3.72948	0.768237	0.0842	x
NSUN5	Q96P11|NSUN5_HUMAN	1.19353	3.72704	4.19866	0.768047	0.0402	x	x	x
BMS1	Q14692|BMS1_HUMAN	1.36041	3.80822	3.81008	0.767432	0.0605	x	x
PRPF4	O43172-2|PRP4_HUMAN	1.28748	-3.37838	4.06182	0.752808	0.8355	x	x		-3.93795	3.91091	0.059595				x
SF3B1	O75533|SF3B1_HUMAN	0.750788	-4.74447	4.93705	0.727833	0.8355	x	x		-5.94839	6.23162	0.0781965				x	x
RBMS1	P29558-2|RBMS1_HUMAN	0.896208	4.45892	4.38264	0.722346	0.036	x	x	x
NOL11	Q9H8H0|NOL11_HUMAN	1.30038	3.51581	4.02455	0.706454	0.041	x	x	x
SMU1	Q2TAY7|SMU1_HUMAN	0.822922	-5.35903	4.79089	0.706051	0.8355	x	x		-6.52181	6.73656	0.11035				x	x
EXOSC6	Q5RKV6|EXOS6_HUMAN	0.829889	4.20423	4.55124	0.701948	0.0763	x	x
C8orf33	Q9H7E9|CH033_HUMAN	1.13794	4.14031	4.258	0.701243	0.0933	x	x
C1QBP	Q07021|C1QBP_HUMAN	0.98023	4.45168	3.9189	0.700541	0.0594	x	x
CKAP4	Q07065|CKAP4_HUMAN	1.20474	3.30702	3.29836	0.69334	0.0826	x
ZCCHC3	Q9NUD5|ZCHC3_HUMAN	0.618758	4.12005	4.01715	0.692773	0.0596	x	x		0.990391	0.452734	0.123686
TCP1	P17987|TCPA_HUMAN	1.05985	3.98833	4.75763	0.687629	0.1209	x	x		0.689308	0.265906	0.103075
CUL2	Q13617|CUL2_HUMAN	0.787744	3.91073	3.75075	0.686034	0.1058	x	x
EIF3F	O00303|EIF3F_HUMAN	0.971271	3.87962	4.08479	0.67366	0.0808	x
TFB1M	Q8WVM0|TFB1M_HUMAN	1.04366	4.26205	3.33199	0.668009	0.0316	x	x	x
C11orf98	E9PRG8|CK098_HUMAN		4.16277	4.25282	0.661275	0.0882	x
SF3B2	Q13435|SF3B2_HUMAN	0.709975	-5.23154	5.25261	0.652145	0.8355	x	x		-5.88738	6.19494	0.11072				x	x
EIF3I	Q13347|EIF3I_HUMAN	1.3086	3.35565	3.35928	0.647709	0.1203	x
MYL6	P60660-2|MYL6_HUMAN	1.22976	3.62907	4.17804	0.646532	0.1043	x	x		-0.0814263	0.0263603	0.078478
AATF	Q9NY61|AATF_HUMAN	1.52146	4.07443	3.90818	0.640978	0.0887	x
HIST1H1A	Q02539|H11_HUMAN	1.01234	4.27659	4.57299	0.639674	0.219	x
URB1	O60287|NPA1P_HUMAN	1.02515	3.7644	3.82764	0.634624	0.0885	x
HEATR1	Q9H583|HEAT1_HUMAN	1.13175	4.02804	3.62271	0.623074	0.092	x
CCDC124	Q96CT7|CC124_HUMAN	1.18601	3.87483	3.31968	0.619167	0.2341	x
HSPA2	P54652|HSP72_HUMAN	0.998806	3.88341	4.5429	0.61515	0.1282	x	x		0.908131	0.394846	0.0979873
NCOA5	Q9HCD5|NCOA5_HUMAN	0.541472	3.79676	3.19579	0.6079	0.2735	x
USP1	O94782|UBP1_HUMAN	1.00573	3.77926	4.05015	0.604523	0.0871	x
RBM19	Q9Y4C8|RBM19_HUMAN	1.15125	3.46198	3.64768	0.598266	0.0698	x
YBX2	Q9Y2T7|YBOX2_HUMAN	1.03705	4.44703	3.57061	0.588839	0.2843	x
PARP12	Q9H0J9|PAR12_HUMAN	0.637011	3.7065	3.35928	0.588595	0.1225	x
UTP20	O75691|UTP20_HUMAN	1.22273	3.53801	3.48658	0.581116	0.08	x
RRP7A	Q9Y3A4|RRP7A_HUMAN	1.24841	3.96666	3.44353	0.576856	0.2376	x
NUDT16L1	Q9BRJ7|TIRR_HUMAN	0.998723	4.16465	3.58122	0.5745	0.1803	x
CCT3	P49368|TCPG_HUMAN	1.30449	3.57963	4.27111	0.56762	0.2441	x			0.17814	0.0519855	0.0995226
NACA	Q13765|NACA_HUMAN	0.738251	3.60408	4.09755	0.557569	0.1628	x
WDR46	O15213|WDR46_HUMAN	1.25926	3.64256	3.69788	0.555067	0.1599	x
RARS	P54136|SYRC_HUMAN	0.820903	3.76448	3.91734	0.55062	0.0898	x
DRG1	Q9Y295|DRG1_HUMAN	0.978491	3.73402	4.19232	0.550291	0.1485	x	x
RBM25	P49756|RBM25_HUMAN	0.989667	-3.63799	3.86866	0.546321	0.8355	x	x
MAGED2	Q9UNF1|MAGD2_HUMAN	1.05398	3.42028	3.27673	0.545048	0.0726	x			0.437175	0.161876	0.0966859
PIP4K2C	Q8TBX8-3|PI42C_HUMAN	1.02789	3.88764	4.39369	0.536814	0.1266	x	x
ELOA	Q14241|ELOA1_HUMAN		3.30518	3.4641	0.525617	0.214	x
EWSR1	Q01844-2|EWS_HUMAN	1.09948	3.60452	3.4641	0.52166	0.0703	x	x
IMP3	Q9NV31|IMP3_HUMAN	1.28729	4.01743	4.77839	0.497167	0.0972	x
EXOSC1	Q9Y3B2|EXOS1_HUMAN	0.648455	3.63014	3.90818	0.483129	0.1848	x
NHP2	Q9NX24|NHP2_HUMAN	1.09804	3.31875	4.18944	0.469027	0.1006	x
UTP3	Q9NQZ2|SAS10_HUMAN	1.29283	3.75709	3.35874	0.457062	0.1481	x
MAP4	P27816-4|MAP4_HUMAN		3.20521	3.48506	0.455609	0.1464	x
MARS	P56192|SYMC_HUMAN	1.12071	3.72584	4.28232	0.453331	0.1354	x			0.0927267	0.0319407	0.0660619
CDKN2A	Q8N726|ARF_HUMAN	0.957674	3.54004	3.21869	0.447649	0.2937	x
PRKRA	O75569-3|PRKRA_HUMAN	1.00217	3.28319	3.43651	0.43666	0.1151	x
THRAP3	Q9Y2W1|TR150_HUMAN	1.02783	-7.21984	5.69616	0.435522	0.8355	x	x		-5.35351	5.43288	0.112165				x	x
CCT6A	P40227|TCPZ_HUMAN	0.819128	3.27362	4.06879	0.434032	0.2055	x			0.803443	0.369054	0.106071
MDN1	Q9NU22|MDN1_HUMAN	0.884858	3.43188	3.44922	0.433002	0.2484	x
SIRT6	Q8N6T7-2|SIR6_HUMAN	0.974085	3.16393	3.927	0.42264	0.2302	x
USP39	Q53GS9|SNUT2_HUMAN	0.967526	-4.5473	4.21562	0.414551	0.8355	x	x		-6.58823	6.70567	0.0716395				x	x
STAU1	O95793-2|STAU1_HUMAN	1.25088	3.57361	3.1295	0.411988	0.8355	x
UTP4	Q969X6|UTP4_HUMAN		3.51587	3.51429	0.389847	0.1751	x
DDX39A	O00148|DX39A_HUMAN	0.611139	-4.75223	4.71164	0.377972	0.8355	x	x
IK	Q13123|RED_HUMAN	0.946348	-4.46271	4.90088	0.376544	0.8355	x	x		-5.8958	6.2821	0.0714417				x	x
AGAP3	Q96P47|AGAP3_HUMAN	1.08095	3.18004	3.49147	0.338013	0.326	x
NOC4L	Q9BVI4|NOC4L_HUMAN	1.14088	3.46449	3.22532	0.334815	0.3575	x
PARN	O95453-2|PARN_HUMAN	0.848341	3.47226	3.92526	0.334683	0.1502	x
NOL7	Q9UMY1|NOL7_HUMAN		3.3771	3.89782	0.295107	0.3394	x
FIP1L1	Q6UN15-3|FIP1_HUMAN	1.18166	-3.16032	3.68942	0.29416	0.8355	x	x
PPIH	O43447|PPIH_HUMAN	0.933117	-3.18189	3.82878	0.22754	0.8355	x	x
ERH	P84090|ERH_HUMAN	1.03431	-8.3634	4.69349	0.205485	0.8355	x	x		-4.73133	4.59656	0.120651				x	x
SF3A3	Q12874|SF3A3_HUMAN	1.0002	-5.28971	5.37155	0.175051	0.8355	x	x		-3.82112	3.49791	0.0965018				x
XAB2	Q9HCS7|SYF1_HUMAN	0.72483	-4.32964	4.09755	0.163768	0.8355	x	x
MAGOHB	Q96A72|MGN2_HUMAN	0.867419	-5.42883	5.32478	0.158818	0.8355	x	x
PRPF3	O43395|PRPF3_HUMAN	0.736596	-6.43728	5.19373	0.150468	0.8355	x	x		-2.14717	1.696	0.134956
TIAL1	Q01085|TIAR_HUMAN	1.20849	-3.03331	3.65072	0.136857	0.8355	x	x
DDX42	Q86XP3|DDX42_HUMAN	0.465037	-5.61307	5.26745	0.136247	0.8355	x	x		-3.72225	3.87319	0.118665				x	x
SF3A1	Q15459|SF3A1_HUMAN	1.15711	-7.13146	5.41416	0.126391	0.8355	x	x		-4.07488	4.23507	0.0715027				x
ALPP	P05187|PPB1_HUMAN	0.812751	-5.53203	4.89428	0.100948	0.8355	x	x		0.505373	0.166201	0.100788
CCAR1	Q8IX12-2|CCAR1_HUMAN	0.936388	-7.57634	5.69616	0.0593618	0.8355	x	x
U2SURP	O15042-2|SR140_HUMAN	0.950116	-8.16896	4.73005	0.0465682		x	x
PRPSAP2	O60256-2|KPRB_HUMAN	0.608368	-6.93908	4.26308	0.0396166		x	x
SNRPB2	P08579|RU2B_HUMAN	0.558703	-7.98018	5.55653	0.0346324		x	x
SNRPA1	P09661|RU2A_HUMAN	1.2405	-7.13195	5.49332	0.0345073	0.8355	x	x
IVNS1ABP	Q9Y6Y0|NS1BP_HUMAN	0.907316	-6.00633	4.98332	0.030712		x	x
CPSF2	Q9P2I0|CPSF2_HUMAN	0.954739	-6.67862	4.72	0.030335	0.8355	x	x
POLR2A	P24928|RPB1_HUMAN	0.96069	-4.07193	3.88144	0.0301543		x	x
PLRG1	O43660|PLRG1_HUMAN	1.02522	-6.74004	5.55653	0.0297913		x	x
DSC1	Q08554-2|DSC1_HUMAN	0.81024	-5.21806	3.38875	0.0288769		x	x
THOC6	Q86W42|THOC6_HUMAN	1.07302	-5.25684	5.09033	0.0285541		x	x
ARGLU1	Q9NWB6-3|ARGL1_HUMAN	0.698125	-5.1879	5.21135	0.0279575		x	x
PRPS2	P11908|PRPS2_HUMAN	1.08758	-7.0301	5.63459	0.0274242		x	x
SRRM1	Q8IYB3-2|SRRM1_HUMAN	0.970536	-6.42719	4.93817	0.0273865		x	x
POLR2B	P30876|RPB2_HUMAN	0.955234	-6.27544	3.56984	0.0271982		x	x
TFIP11	Q9UBB9|TFP11_HUMAN	0.726254	-7.47854	5.60798	0.0261082		x	x
SNW1	Q13573|SNW1_HUMAN	0.797818	-7.92082	5.98012	0.025947		x	x		-2.34183	1.82592	0.0850664
SPIN1	Q9Y657|SPIN1_HUMAN	0.958874	-4.6112	4.39873	0.0257469		x	x
THOC1	Q96FV9|THOC1_HUMAN	1.00711	-4.61219	3.63304	0.0257024		x	x
LUC7L2	Q9Y383-3|LC7L2_HUMAN	0.709211	-6.69797	5.13892	0.0255809		x	x
HBB	P68871|HBB_HUMAN	1.33501	-3.51625	3.73431	0.0252089		x	x		2.68835	1.44337	1.61624	0	0	0.8486
BUB3	O43684-2|BUB3_HUMAN	1.00797	-3.61966	3.93587	0.0251512		x
RNPS1	Q15287-3|RNPS1_HUMAN	1.01037	-8.14291	5.88518	0.0247488		x	x
DHX8	Q14562|DHX8_HUMAN	0.98792	-6.57321	5.12075	0.02448		x	x
CLASRP	Q8N2M8-3|CLASR_HUMAN	1.08132	-4.50109	4.54648	0.0237946		x	x
ARG1	P05089|ARGI1_HUMAN	0.892864	-5.16325	4.21711	0.0236285		x	x		2.29976	1.2875	0.405966	0	0	0.8486
DNAJC17	Q9NVM6|DJC17_HUMAN	0.995362	-4.66056	4.38118	0.0227185		x	x
MFAP1	P55081|MFAP1_HUMAN	0.678693	-7.28335	5.54008	0.0225978		x	x		-3.57905	3.13282	0.12492				x
DSG1	Q02413|DSG1_HUMAN	1.1971	-7.18359	4.72	0.0225714		x	x		2.3094	1.9654	3.3597	0.3843	0.906	0.0733
PRPSAP1	Q14558|KPRA_HUMAN	1.12554	-8.12084	5.36455	0.022282		x	x
PLEC	Q15149-7|PLEC_HUMAN	0.8862	-3.74922	3.42003	0.0221169		x	x		1.37637	0.797025	0.140608
DDX41	Q9UJV9|DDX41_HUMAN	1.40831	-4.89781	5.01323	0.0220686		x	x		1.33559	0.651885	0.115085
SRSF4	Q08170|SRSF4_HUMAN	0.965983	-5.02162	4.08516	0.0219922		x	x
U2AF2	P26368-2|U2AF2_HUMAN	1.0411	-8.58742	5.96162	0.0218331		x	x		1.08981	0.556861	0.107818
PPWD1	Q96BP3-2|PPWD1_HUMAN	0.947584	-4.98219	4.4536	0.0217013		x	x		0.28517	0.100881	0.132866
WDR77	Q9BQA1-2|MEP50_HUMAN	1.03923	-5.15203	5.12352	0.0215027		x	x
DBN1	Q16643|DREB_HUMAN	0.999714	-6.88426	5.59154	0.0208862		x	x		-0.00711316	0.00237888	0.144065
BCAS2	O75934|SPF27_HUMAN	0.416374	-5.44046	4.81152	0.0206833		x	x
DHX38	Q92620|PRP16_HUMAN	0.771988	-7.79021	5.0359	0.0206646		x	x
PDIA6	Q15084-3|PDIA6_HUMAN	1.1189	-3.3947	3.31119	0.0206478		x			1.2087	0.577851	0.151209
PPIL1	Q9Y3C6|PPIL1_HUMAN	0.875793	-6.77098	4.61745	0.0204682		x	x
PPIG	Q13427-2|PPIG_HUMAN	0.969582	-3.83722	3.43128	0.0200734		x
RSRC1	Q96IZ7-2|RSRC1_HUMAN	1.01613	-6.31728	4.76457	0.0199606		x	x
PPIE	Q9UNP9-2|PPIE_HUMAN	0.896062	-6.07453	4.37159	0.0198655		x	x
WBP4	O75554-2|WBP4_HUMAN	1.12954	-4.37609	3.71785	0.0198162		x
WBP11	Q9Y2W2|WBP11_HUMAN	1.00131	-7.55214	5.11253	0.0197713		x	x		-2.24933	1.57218	0.0770459
SF3A2	Q15428|SF3A2_HUMAN	0.398446	-6.2658	5.19373	0.0194583		x	x
MYO1C	O00159-2|MYO1C_HUMAN	1.24022	-5.84262	5.59603	0.0192081		x	x
AQR	O60306|AQR_HUMAN	0.790392	-7.28729	5.96162	0.0189591		x	x
SF3B6	Q9Y3B4|SF3B6_HUMAN		-6.75935	4.97143	0.0186626		x	x
SPTAN1	Q13813|SPTN1_HUMAN	0.859972	-6.93073	5.61573	0.0186101		x	x		0.909198	0.407155	0.136783
KHSRP	Q92945|FUBP2_HUMAN	0.348653	-7.10621	5.55653	0.0185787		x	x		0.828085	0.356613	0.0879087
SF1	Q15637-4|SF01_HUMAN	1.02691	-6.52463	5.75211	0.0185359		x	x
PRMT5	O14744|ANM5_HUMAN	0.952508	-7.50958	5.88518	0.0182463		x	x		-3.84577	3.97715	0.0546248				x
CDC40	O60508|PRP17_HUMAN	1.03265	-7.47741	5.92034	0.0181187		x	x
LSM3	P62310|LSM3_HUMAN	1.14104	-5.91951	5.3849	0.0180756		x	x
CHERP	Q8IWX8|CHERP_HUMAN	0.888288	-9.53551	5.69945	0.0178825		x	x
PRPS1	P60891-2|PRPS1_HUMAN	1.2348	-9.14996	5.8677	0.0178127		x	x
YTHDC1	Q96MU7-2|YTDC1_HUMAN	0.785384	-4.00646	3.96417	0.0171568		x
ZC3H13	Q5T200|ZC3HD_HUMAN	1.18694	-5.38037	5.26745	0.0170347		x	x
POTEE	Q6S8J3|POTEE_HUMAN	1.08633	-8.66311	5.94396	0.0169385		x	x		-5.0205	4.79536	0.100542				x	x
PRPF40A	O75400|PR40A_HUMAN		-9.14004	6.08239	0.0167968		x	x		-3.03807	2.65267	0.0544261
U2AF1	Q01081|U2AF1_HUMAN	1.25548	-7.65508	5.94396	0.0166253		x	x
SNRPC	P09234|RU1C_HUMAN	1.09477	-5.09644	4.90602	0.0164716		x	x
PRPF4B	Q13523|PRP4B_HUMAN	1.03962	-6.88671	5.59603	0.0164534		x	x		1.24708	0.56061	0.125353
SON	P18583-2|SON_HUMAN	0.103342	-7.03027	5.75588	0.0164158		x	x
RBM5	P52756|RBM5_HUMAN	1.00144	-6.30652	5.59603	0.0163248		x	x
MYO5B	Q9ULV0|MYO5B_HUMAN	1.07995	-5.33949	4.54198	0.0162094		x	x
GSN	P06396-2|GELS_HUMAN	1.02639	-5.31855	4.84817	0.0161285		x	x
SERPINB3	P29508|SPB3_HUMAN	1.03867	-3.4752	3.83167	0.016076		x
MYH10	P35580|MYH10_HUMAN	1.01224	-6.54835	5.71986	0.0160661		x	x
PAXBP1	Q9Y5B6|PAXB1_HUMAN		-8.38746	6.01013	0.0160334		x	x
PNN	Q9H307|PININ_HUMAN	1.113	-8.53269	5.96162	0.0159049		x	x
LSM2	Q9Y333|LSM2_HUMAN	0.470303	-6.13264	5.53685	0.0155985		x	x
BUD31	P41223|BUD31_HUMAN	1.02139	-5.34392	5.09134	0.0151237		x	x
CRNKL1	Q9BZJ0-2|CRNL1_HUMAN	0.595845	-7.17884	5.74317	0.0150512		x	x
GPATCH11	Q8N954|GPT11_HUMAN		-5.72782	5.48423	0.0149415		x	x		-2.08086	1.65221	0.0773622
CD2BP2	O95400|CD2B2_HUMAN	0.577886	-8.19524	5.97213	0.0144446		x	x
ACIN1	Q9UKV3|ACINU_HUMAN	0.329205	-10.456	5.75588	0.0143323		x	x		-2.99369	2.94294	0.0990237
ZC3H18	Q86VM9-2|ZCH18_HUMAN	1.04012	-5.47142	5.30032	0.0142059		x	x
RBM22	Q9NW64|RBM22_HUMAN	0.850061	-7.04328	5.52705	0.0139353		x	x
POLDIP3	Q9BY77-2|PDIP3_HUMAN	1.12586	-6.59497	5.59857	0.0138473		x	x
ZC3H14	Q6PJT7|ZC3HE_HUMAN	1.12688	-8.36167	5.8677	0.0138158		x	x
DDX46	Q7L014|DDX46_HUMAN	1.18785	-6.06482	5.42479	0.0137778		x	x
MYH9	P35579|MYH9_HUMAN	0.742635	-5.52888	5.43291	0.0134792		x	x		0.141347	0.0492089	0.0787204
LIMA1	Q9UHB6|LIMA1_HUMAN	0.799516	-8.01642	5.43773	0.0134623		x	x		-2.52773	1.9958	0.102851
PHF5A	Q7RTV0|PHF5A_HUMAN	1.10702	-7.52259	5.51622	0.0131666		x	x		-1.27247	0.597533	0.127271
CPSF4	O95639-3|CPSF4_HUMAN	1.23058	-5.76505	5.3224	0.0129733		x	x
SPTBN1	Q01082|SPTB2_HUMAN	0.362924	-6.8614	5.54872	0.0128877		x	x		2.33095	1.82592	0.219887
PUF60	Q9UHX1-6|PUF60_HUMAN	0.658933	-8.86753	5.6661	0.0128086		x	x		-2.68378	1.74042	0.0953525
CEP70	Q8NHQ1-2|CEP70_HUMAN	1.14833	-6.13275	5.19987	0.0127954		x	x
PRDX2	P32119|PRDX2_HUMAN		-4.09717	3.64932	0.0127946		x
CTNNBL1	Q8WYA6-3|CTBL1_HUMAN	0.794403	-6.00831	4.69942	0.0126558		x	x
CSE1L	P55060-4|XPO2_HUMAN	0.934778	-3.59617	4.4536	0.0126363		x			6.88859	4.35443	19.2021	0	0	0.8486	x	x
SARNP	P82979|SARNP_HUMAN	0.714998	-7.53069	5.96162	0.0126208		x	x
PHRF1	Q9P1Y6-2|PHRF1_HUMAN	0.85923	-5.85467	5.03802	0.0125627		x	x
STK38	Q15208|STK38_HUMAN	1.08818	-10.6565	6.11811	0.0125392		x	x		-6.70883	6.79699	0.090653				x	x
CORO1C	Q9ULV4|COR1C_HUMAN	1.0643	-7.08041	5.32028	0.0124943		x	x		0.67221	0.282406	0.103968
PQBP1	O60828-5|PQBP1_HUMAN	1.01841	-7.84571	5.49332	0.012267		x	x		-2.62961	2.10945	0.0904612
SVIL	O95425-2|SVIL_HUMAN	1.00488	-5.8132	5.41416	0.0121959		x	x
PRPF31	Q8WWY3-4|PRP31_HUMAN	0.735626	-8.48445	5.97213	0.0121069		x	x		-2.64396	2.51126	0.0695254
CPSF6	Q16630-3|CPSF6_HUMAN	1.01445	-5.91597	5.44117	0.0120095		x	x
UBA1	P22314-2|UBA1_HUMAN	0.612706	-3.87587	3.6921	0.0113026		x			0.454938	0.166201	0.0775015
FYTTD1	Q96QD9-2|UIF_HUMAN	1.11657	-3.43863	3.73335	0.0112526		x
SAP18	O00422|SAP18_HUMAN	1.53895	-8.16203	6.05703	0.0111697		x	x
CASP14	P31944|CASPE_HUMAN	0.911272	-4.50212	4.38038	0.0109868		x			-2.26772	1.32488	0.186239
ZGPAT	Q8N5A5-2|ZGPAT_HUMAN	0.936449	-6.83084	5.88518	0.0109196		x	x
SRRM2	Q9UQ35|SRRM2_HUMAN	1.19638	-8.66628	5.10516	0.0108264		x	x
RBM17	Q96I25|SPF45_HUMAN	1.12868	-8.50597	5.96697	0.0105136		x	x
PIP	P12273|PIP_HUMAN	0.985247	-6.47367	4.2149	0.0096783		x	x		0.367888	0.141014	0.113963
KPRP	Q5T749|KPRP_HUMAN	0.890613	-6.75154	5.45012	0.00944333		x	x		0.420244	0.166569	3.03213	0	0	0.8486
LUC7L3	O95232|LC7L3_HUMAN	1.31554	-7.01719	4.86198	0.00937556		x	x
BCLAF1	Q9NYF8-2|BCLF1_HUMAN	0.935573	-12.0288	6.11811	0.00898541		x	x		-4.7948	3.8163	0.103874				x
CDK11B	P21127-12|CD11B_HUMAN	0.961682	-8.117	5.60812	0.0087061		x	x
PSMD3	O43242|PSMD3_HUMAN	0.614565	-3.22698	3.60637	0.00860341		x			0.835088	0.332829	0.154218
TMEM161A	Q9NX61-2|T161A_HUMAN	0.996662	-3.38061	3.50828	0.00738115		x
IMMT	Q16891-3|MIC60_HUMAN	1.04141	-3.17586	3.4334	0.00725486		x			-0.151865	0.0519855	0.0712006
PRPF38A	Q8NAV1|PR38A_HUMAN	0.601355	-8.45881	6.04503	0.00594438		x	x
MTCH2	Q9Y6C9|MTCH2_HUMAN	1.0656	-3.30402	3.96803	0.00572908		x
AKAP8L	Q9ULX6-2|AKP8L_HUMAN	0.676419	-3.21993	3.72679	0.00501834		x

## Sheet: neg nsp4vs_Untr
nsp4
GN	Protein	Median siRNA Infection Index	RnaseA- iiTop3 x	RnaseA- iiTop3 y	RnaseA- iiTop3 Abundance rel to bait (raw val)	RnaseA- iTop3 FDR	RnaseA- iiTop3 significant	RnaseA- iiTop3 Persistent Significant	RnaseA- iTop3 Saint Interactor	RnaseA+ iiTop3 x	RnaseA+ iiTop3 y	RnaseA+ iiTop3 Abundance rel to bait (raw val)	RnaseA+ iTop3 AvgP	RnaseA+ iTop3 MaxP	RnaseA+ iTop3 FDR	RnaseA+ iiTop3 significant	RnaseA+ iiTop3 Persistent Significant	RnaseA+ iTop3 Saint Interactor
nsp4	nsp4|nsp4		14.1719	6.04584	100	0	x	x	x	15.9447	6.93414	100	1	1	0	x	x	x
RPS27A	P62979|RS27A_HUMAN	0.469338	4.51751	4.57935	9.92677	0.0001	x	x	x	10.0491	6.40594	1.3482	1	1	0	x	x	x
PRRC2C	Q9Y520-2|PRC2C_HUMAN	1.12593	8.23443	5.77378	1.74969	0	x	x	x	-1.54749	0.205599	0.456274	0	0	0.8486
CCT8	P50990|TCPQ_HUMAN	0.876482	5.4651	4.3804	0.61867	0.0016	x	x	x	7.78058	5.36478	0.453817	0.9997	1	0.0001	x	x	x
CCT3	P49368|TCPG_HUMAN	1.30449	6.52877	5.29823	0.579168	0.0007	x	x	x	7.45648	5.36478	0.297697	1	1	0	x	x	x
DNAJA1	P31689|DNJA1_HUMAN	1.17228	4.54484	4.30593	0.560786	0.0003	x	x	x	7.36018	5.26609	0.267746	0.998	0.999	0.0004	x	x	x
HRNR	Q86YZ3|HORN_HUMAN	1.25277	6.12692	4.57849	0.5168	0.001	x	x	x	-3.27832	3.18768	0.0252242	0	0	0.8486	x	x
CCT4	P50991|TCPD_HUMAN	1.17609	5.28705	4.15948	0.453623	0.0009	x	x	x	7.26035	5.26609	0.319641	1	1	0	x	x	x
HNRNPC	P07910-2|HNRPC_HUMAN	1.01718	-3.79161	4.06746	0.43931	0.8355	x	x		-1.98691	1.28416	0.0418897	0	0	0.8486
FLNA	P21333-2|FLNA_HUMAN	0.774907	6.1824	3.72633	0.413367	0.052	x	x		2.09735	0.449269	0.0148713	0.0937	0.281	0.134
CCT7	Q99832-3|TCPH_HUMAN	0.740329	6.38135	4.90289	0.398756	0.0014	x	x	x	6.76839	4.64781	0.175937	0.997	1	0.0005	x	x	x
HNRNPA1	P09651-2|ROA1_HUMAN	0.964337	-3.45263	3.77978	0.393995	0.8355	x	x		0.60893	0.222787	0.00147114
SQSTM1	Q13501|SQSTM_HUMAN	0.852144	5.65546	4.28225	0.377434	0.0016	x	x	x	-0.672933	0.216719	0.00104168
CCT2	P78371|TCPB_HUMAN	1.0469	4.81559	4.5642	0.369796	0.0016	x	x	x	6.87558	5.04288	0.26133	0.9993	1	0.0001	x	x	x
CCT6A	P40227|TCPZ_HUMAN	0.819128	5.8521	4.76606	0.354456	0.0061	x	x	x	7.26719	5.36478	0.260991	0.9993	1	0.0001	x	x	x
AIFM1	O95831-3|AIFM1_HUMAN	1.01557	5.27711	4.52588	0.347514	0.0011	x	x	x	7.12181	4.79101	0.255113	0.999	1	0.0002	x	x	x
FLNC	Q14315|FLNC_HUMAN	0.45272	3.98903	2.71238	0.33187	0.076	x	x		5.84843	4.89074	0.0758539	0.9587	0.983	0.004	x	x	x
CAD	P27708|PYR1_HUMAN	0.946137	5.69517	4.48598	0.318745	0.0014	x	x	x	6.88401	4.89074	0.1816	0.9933	1	0.0009	x	x	x
TCP1	P17987|TCPA_HUMAN	1.05985	5.74455	5.04763	0.310905	0.0016	x	x	x	7.26054	4.64781	0.262886	0.9983	1	0.0003	x	x	x
HNRNPA2B1	P22626|ROA2_HUMAN	0.568489	-4.03849	3.64649	0.292468	0.8355	x	x		-0.310336	0.0907248	0.00138426
HNRNPH1	P31943|HNRH1_HUMAN	1.09903	-3.27398	3.53528	0.292359	0.8355	x	x		0.501725	0.154907	0.00223603
VCP	P55072|TERA_HUMAN	0.929126	6.01195	5.23594	0.279972	0.0084	x	x	x	4.8992	4.42855	0.0423835	0.17	0.228	0.1158	x	x
CCT5	P48643|TCPE_HUMAN	0.916428	5.78651	4.046	0.234591	0.0071	x	x	x	5.6117	4.80559	0.0835209	0.9803	0.997	0.002	x	x	x
FLNB	O75369-2|FLNB_HUMAN	1.00602	4.52295	2.69251	0.23126	0.0906	x	x		3.39242	3.02189	0.0224135	0	0	0.8486	x
ARHGEF17	Q96PE2|ARHGH_HUMAN	0.997068	5.38875	4.5797	0.219174	0.0049	x	x	x	0.260621	0.0487923	0.00183994
MATR3	P43243|MATR3_HUMAN	0.786659	-3.31647	3.42758	0.194077	0.8355	x	x		-0.13084	0.0166165	0.0018577
PABPC1	P11940|PABP1_HUMAN	0.927029	-3.01054	3.53528	0.188786	0.8355	x	x		0.422202	0.116425	0.00202543
DNAJA2	O60884|DNJA2_HUMAN	1.04699	4.79935	4.77278	0.180722	0.0074	x	x	x	0.12709	0.0166165	0.00301082	0	0	0.8486
RPL15	P61313|RL15_HUMAN	1.17897	4.88081	4.57849	0.179501	0.0824	x	x		-1.20565	0.519241	0.000683445
nsp1	nsp1|nps1		4.95622	4.62294	0.172111	0.3117	x	x		7.62864	5.04288	0.317828	0.9997	1	0.0001	x	x	x
PATJ	Q8NI35|INADL_HUMAN		4.56903	3.80478	0.143592	0.0412	x	x	x
3xflag-Env	3xflag-Env|3xflag-Env		4.25356	3.32182	0.122404	0.3931	x	x		0.0657204	0.00761213	0.00160988
EEF1G	P26641|EF1G_HUMAN	1.09917	3.06475	3.45403	0.119026	0.166	x	x		1.34465	0.340215	0.0056625	0	0	0.8486
RPL22	P35268|RL22_HUMAN	0.952229	4.32431	4.15948	0.118844	0.1656	x	x		-0.151224	0.0244193	0.000936492
HSPA2	P54652|HSP72_HUMAN	0.998806	4.44182	4.39592	0.118311	0.0533	x	x		4.38365	2.85212	0.0350171	0	0	0.8486	x
MPP5	Q8N3R9-2|MPP5_HUMAN	0.898007	4.70483	4.35482	0.117604	0.0425	x	x	x
TUBA4A	P68366-2|TBA4A_HUMAN	1.21608	4.68787	4.57935	0.116592	0.0376	x	x	x	-1.45702	0.935135	0.00101147
BAG2	O95816|BAG2_HUMAN	0.917251	4.21549	3.83749	0.115406	0.1017	x	x		0.0656276	0.00987151	0.00173451
TUBA1A	Q71U36-2|TBA1A_HUMAN	0.771943	4.44328	3.81511	0.115217	0.0308	x	x	x	-0.0427434	0.00761213	0.00130113
PSMD2	Q13200|PSMD2_HUMAN	0.262622	4.1154	3.97772	0.111457	0.0346	x	x	x	-0.91357	0.291827	0.00125066
PTBP1	P26599|PTBP1_HUMAN	0.955202	-3.42445	3.2529	0.110829	0.8355	x	x		-0.797445	0.306934	0.0010396
PSMD11	O00231|PSD11_HUMAN	0.592314	4.33795	3.81278	0.10699	0.022	x	x	x	3.06461	2.31102	0.0194274	0	0	0.8486
HNRNPR	O43390|HNRPR_HUMAN	1.19155	-3.24071	3.60477	0.101969	0.8355	x	x		-1.55618	0.869421	0.000726522
EFTUD2	Q15029-2|U5S1_HUMAN	0.967611	-6.03538	5.22639	0.0940673	0.8355	x	x		-3.31178	3.17364	0.00123256				x
SLC25A3	Q00325-2|MPCP_HUMAN	0.906266	3.57337	3.98434	0.0912029	0.077	x	x		3.81627	1.84578	0.0332729	0	0	0.8486
PSMD4	P55036|PSMD4_HUMAN	1.04759	4.05529	2.62214	0.0865609	0.0953	x			-0.979312	0.499344	0.000832425
ILF2	Q12905|ILF2_HUMAN	0.900251	-3.15751	3.56073	0.0861715	0.8355	x	x		-0.866111	0.348341	0.00090849
EIF3B	P55884|EIF3B_HUMAN	0.973588	3.66395	3.90519	0.0789095	0.0961	x	x		-0.410258	0.123153	0.000960891
PSMD7	P51665|PSMD7_HUMAN	0.71826	4.05396	3.46471	0.0763384	0.12	x
PSMB2	P49721|PSB2_HUMAN	0.818586	3.71609	3.16	0.073201	0.1596	x			-0.839039	0.337096	0.000764406
RPS20	P60866|RS20_HUMAN		-3.46111	3.16	0.0729829	0.8355	x	x		-1.33807	0.776526	0.000830914
HNRNPK	P61978-3|HNRPK_HUMAN	1.11517	-3.37231	3.40755	0.0710824	0.8355	x	x		-0.379503	0.0898818	0.00108108
PSMC3	P17980|PRS6A_HUMAN	0.994695	3.72358	3.48775	0.0675	0.1766	x			0.301774	0.0715879	0.00164965
PCBP2	Q15366-6|PCBP2_HUMAN	1.09183	-2.97025	3.51557	0.0649532	0.8355	x	x		-0.140253	0.0166165	0.0016558
FAM120C	Q9NX05|F120C_HUMAN	0.820072	3.97962	4.11306	0.0645614	0.102	x	x
RPN1	P04843|RPN1_HUMAN	0.920942	3.37696	3.72837	0.0641879	0.109	x			4.61002	3.47069	0.0548821	0	0	0.8486	x	x
SNRNP200	O75643|U520_HUMAN	0.859908	-6.72316	5.4009	0.0608355	0.8355	x	x		-0.0425735	0.00761213	0.00126191
DDX39B	Q13838|DX39B_HUMAN	1.17807	-6.52265	5.45646	0.0602617	0.8355	x	x		-4.19373	3.304	0.00106073				x	x
EPRS	P07814|SYEP_HUMAN	1.02324	3.31336	3.18055	0.0600836	0.1181	x			-0.859828	0.270311	0.000987924
PABPC4	Q13310-2|PABP4_HUMAN	0.748088	-3.47041	3.93979	0.0592897	0.8355	x	x		-1.09436	0.346215	0.000826091
PSMC2	P35998|PRS7_HUMAN	0.767804	3.27568	3.44142	0.0576336	0.1671	x			-0.724259	0.194059	0.00120373
LGALS3	P17931|LEG3_HUMAN	0.83314	3.7284	2.93031	0.0557458	0.2959	x
ACACA	Q13085-3|ACACA_HUMAN	0.770084	3.88969	3.84865	0.0556723	0.1733	x			-0.123076	0.0215075	0.00127526
FASN	P49327|FAS_HUMAN	0.852975	3.66074	2.90839	0.0555427	0.2005	x			-0.100865	0.0166165	0.000969771
PSMC4	P43686|PRS6B_HUMAN	1.10254	3.58997	3.30512	0.055039	0.1649	x
DYNC1H1	Q14204|DYHC1_HUMAN	0.850801	3.60859	3.1582	0.0516204	0.2012	x			-0.270556	0.0473404	0.00174529
DNAJB1	P25685|DNJB1_HUMAN	0.867488	3.165	3.14902	0.0494288	0.3058	x			-0.0402556	0.00761213	0.00173167
SND1	Q7KZF4|SND1_HUMAN	0.871895	3.19438	3.64612	0.0494096	0.2437	x			-0.310415	0.0669159	0.00117207
IGF2BP1	Q9NZI8|IF2B1_HUMAN	0.878645	-3.55828	4.10386	0.0469843	0.8355	x	x		-0.812717	0.340215	0.000932923
RPL29	P47914|RL29_HUMAN		2.88485	3.31169	0.0467971	0.2897	x			-1.19368	0.507733	0.000677753
DDX17	Q92841|DDX17_HUMAN	0.946329	-3.39629	3.30056	0.0459404	0.8355	x	x		-0.78677	0.304254	0.00108348
PCBP1	Q15365|PCBP1_HUMAN	1.22017	-3.32722	3.78065	0.043168	0.8355	x	x		-4.15229	2.40781	0.00254666	0	0	0.8486	x	x
RPS5	P46782|RS5_HUMAN	1.2212	-3.84344	3.48173	0.0429043	0.8355	x	x		-0.956835	0.329254	0.00088408
HNRNPD	Q14103-3|HNRPD_HUMAN	1.00948	-4.31552	3.78248	0.0417591	0.8355	x	x		-0.515021	0.113996	0.00166068
HNRNPL	P14866|HNRPL_HUMAN	0.941386	-5.50764	4.54273	0.0385581	0.8355	x	x		-1.08089	0.528541	0.00103303
KIF2A	O00139-2|KIF2A_HUMAN	1.03135	3.36445	3.73283	0.0377619	0.3005	x
RBMX	P38159|RBMX_HUMAN	0.891432	-4.77109	2.53088	0.0364132	0.8355	x	x		-1.18902	0.59066	0.000986384
SF3B3	Q15393|SF3B3_HUMAN	0.479122	-6.67606	5.37124	0.0337962	0.8355	x	x		-3.33829	2.91724	0.010949	0	0	0.8486	x	x
DHX15	O43143|DHX15_HUMAN	0.898243	-6.58443	5.37738	0.0331916	0.8355	x	x		-7.796	4.82333	0.00169425				x	x
HSP90AB2P	Q58FF8|H90B2_HUMAN		3.05506	3.36517	0.0330778	0.2742	x			0.016306	0.00325448	0.00107556
SRSF3	P84103-2|SRSF3_HUMAN	0.930506	-6.96622	5.61893	0.0322797	0.8355	x	x		-8.75364	5.80878	0.000774174				x	x
HNRNPAB	Q99729-3|ROAA_HUMAN	0.903806	-5.1772	4.13442	0.0293433	0.8355	x	x
SRSF7	Q16629-3|SRSF7_HUMAN	1.12317	-8.17092	5.75852	0.0225589	0.8355	x	x
YBX1	P67809|YBOX1_HUMAN	0.687427	-5.66928	5.09781	0.0195806	0.8355	x	x		-0.614882	0.194059	0.00127439
ELAVL1	Q15717|ELAV1_HUMAN	0.950961	-6.80368	5.11667	0.0188842	0.8355	x	x		-0.989895	0.245862	0.000984663
RPS24	P62847-2|RS24_HUMAN	0.725471	-3.01063	3.32456	0.01791	0.8355	x	x		-0.507786	0.114657	0.00139477
PRPF19	Q9UMS4|PRP19_HUMAN	0.805146	-7.62539	4.34123	0.0177814	0.8355	x	x		-7.0314	5.36478	0.00139543				x	x
SF3B1	O75533|SF3B1_HUMAN	0.750788	-8.00627	3.87119	0.0166308	0.8355	x	x		-6.63348	4.97311	0.00130652				x	x
RPS7	P62081|RS7_HUMAN	1.00663	-3.56	3.65783	0.0162343	0.8355	x	x		-1.33141	0.615616	0.000649466
SYNCRIP	O60506-3|HNRPQ_HUMAN	1.26231	-5.95468	5.25183	0.0144943	0.8355	x	x		-0.721974	0.190976	0.00115841
HNRNPA0	Q13151|ROA0_HUMAN	0.84706	-6.0094	4.61494	0.0125314	0.8355	x	x
PGAM5	Q96HS1|PGAM5_HUMAN	0.162191	-6.35401	4.13285	0.0110051	0.8355	x	x
PRPF8	Q6P2Q9|PRP8_HUMAN	0.684134	-8.59372	5.98317	0.0108891	0.8355	x	x		-2.03638	1.2929	0.00177203
TARDBP	Q13148|TADBP_HUMAN	1.21991	-3.59542	3.9625	0.0100187	0.8355	x	x
HNRNPH3	P31942-2|HNRH3_HUMAN	0.9097	-4.20192	3.83683	0.00911383	0.8355	x	x		-0.00748877	0.00181453	0.00147149
HNRNPUL1	Q9BUJ2-4|HNRL1_HUMAN	0.957606	-5.76766	5.20294	0.00837548	0.8355	x	x
RALY	Q9UKM9-2|RALY_HUMAN	0.865375	-5.58438	5.09425	0.00831084	0.8355	x	x		-1.69201	1.2512	0.000783016
CCAR2	Q8N163-2|CCAR2_HUMAN		-4.92152	4.5797	0.00776686	0.8355	x	x
ILF3	Q12906|ILF3_HUMAN	1.47869	-8.08222	3.78098	0.0072666	0.8355	x	x		-0.485643	0.123153	0.000969809
ZC3HAV1	Q7Z2W4|ZCCHV_HUMAN	1.06038	-4.00203	4.17841	0.00699207	0.8355	x	x		-0.41431	0.113996	0.00152198
THRAP3	Q9Y2W1|TR150_HUMAN	1.02783	-10.3042	5.96315	0.00671929	0.8355	x	x		-6.75801	4.21586	0.00139476				x	x
HNRNPDL	O14979-3|HNRDL_HUMAN		-8.94254	3.51491	0.00619559	0.8355	x	x
SRSF2	Q01130-2|SRSF2_HUMAN	1.26008	-8.53148	5.77378	0.00489125	0.8355	x	x
DDX3X	O00571|DDX3X_HUMAN	1.06388	-6.10979	3.28422	0.00423094	0.8355	x	x		-0.218219	0.045283	0.00122526
PUF60	Q9UHX1-6|PUF60_HUMAN	0.658933	-7.67879	4.67795	0.00372077	0.8355	x	x		-3.39189	1.84244	0.00142761
ERH	P84090|ERH_HUMAN	1.03431	-11.2034	5.63129	0.00273711		x	x		-6.38275	5.00039	0.00083707				x	x
FAM120A	Q9NZB2|F120A_HUMAN	1.05896	-5.59841	3.77978	0.00272486		x	x		-0.837288	0.32903	0.000988408
XRN2	Q9H0D6-2|XRN2_HUMAN	1.01978	-5.64105	3.28422	0.00261531	0.8355	x	x
U2AF2	P26368-2|U2AF2_HUMAN	1.0411	-9.11043	4.7463	0.00242785		x	x		-0.471993	0.137931	0.00101864
RBM14	Q96PK6|RBM14_HUMAN	1.18373	-7.19706	3.73336	0.00239481		x	x		-0.0708518	0.0147742	0.00143484
DHX38	Q92620|PRP16_HUMAN	0.771988	-7.4577	5.58836	0.0023418		x	x
RBM5	P52756|RBM5_HUMAN	1.00144	-6.15492	5.35257	0.00230372		x	x
RPS28	P62857|RS28_HUMAN	0.359585	-3.5446	2.89826	0.00226961		x	x
YTHDC1	Q96MU7-2|YTDC1_HUMAN	0.785384	-4.05118	3.26709	0.00225017		x	x
HNRNPUL2	Q1KMD3|HNRL2_HUMAN	0.636291	-7.18727	5.55511	0.00223977		x	x		-0.476019	0.126676	0.0011193
UBA1	P22314-2|UBA1_HUMAN	0.612706	-3.22276	2.88753	0.00223874		x			-0.130086	0.0183771	0.00148564
SPIN1	Q9Y657|SPIN1_HUMAN	0.958874	-5.35593	3.72633	0.00221866		x	x
SNRPC	P09234|RU1C_HUMAN	1.09477	-5.33919	3.63515	0.00214725		x	x
CPSF1	Q10570|CPSF1_HUMAN	1.10803	-5.81134	4.35482	0.00214544		x	x
SRSF4	Q08170|SRSF4_HUMAN	0.965983	-5.26657	4.1046	0.00212005		x	x
RBM22	Q9NW64|RBM22_HUMAN	0.850061	-6.73828	5.52987	0.00202297		x	x
IGF2BP3	O00425|IF2B3_HUMAN	0.997111	-6.90873	5.37124	0.00194921		x	x
SNW1	Q13573|SNW1_HUMAN	0.797818	-8.71017	5.98111	0.0019405		x	x		-3.16261	2.68145	0.00119718				x
PRPS1	P60891-2|PRPS1_HUMAN	1.2348	-9.32076	5.67101	0.00189564		x	x
PRPF40A	O75400|PR40A_HUMAN		-9.45242	5.70108	0.0018894		x	x		-3.16594	2.64574	0.00120461				x
SNRPB2	P08579|RU2B_HUMAN	0.558703	-9.04941	5.95124	0.00187801		x	x
SNRPA1	P09661|RU2A_HUMAN	1.2405	-8.27432	5.65192	0.00187546		x	x
RTCB	Q9Y3I0|RTCB_HUMAN		-6.19941	4.10713	0.00185315		x	x		-0.59893	0.144422	0.00120058
PRPSAP1	Q14558|KPRA_HUMAN	1.12554	-8.58384	5.43223	0.00183058		x	x
PQBP1	O60828-5|PQBP1_HUMAN	1.01841	-7.75764	4.77278	0.00180215		x	x		-3.72225	2.67829	0.0011784				x
SNU13	P55769|NH2L1_HUMAN		-5.14771	4.50223	0.00180146		x	x
FUBP3	Q96I24|FUBP3_HUMAN	0.756878	-7.80238	5.34212	0.00176274		x	x
SMU1	Q2TAY7|SMU1_HUMAN	0.822922	-11.045	5.95124	0.00175517		x	x		-8.20016	4.87796	0.00118525				x	x
TOE1	Q96GM8|TOE1_HUMAN	1.14502	-4.88908	4.7463	0.00175447		x	x
WDR77	Q9BQA1-2|MEP50_HUMAN	1.03923	-5.8848	4.62387	0.00175427		x	x
capsid	capsid|capsid		-4.10634	3.39746	0.00174683		x	x		4.19529	2.20381	0.0409101	0	0	0.8486	x
MYH10	P35580|MYH10_HUMAN	1.01224	-6.89445	5.18962	0.00173482		x	x
TRA2B	P62995-3|TRA2B_HUMAN	0.793354	-9.98978	5.63129	0.00172005		x	x
NCBP1	Q09161|NCBP1_HUMAN	1.16079	-8.7439	4.78279	0.00170029		x	x
SNRNP70	P08621-2|RU17_HUMAN	1.27367	-6.69439	4.5642	0.00168923		x	x
XAB2	Q9HCS7|SYF1_HUMAN	0.72483	-7.88251	5.51822	0.00168256		x	x
SNRPD1	P62314|SMD1_HUMAN	1.24313	-10.4146	5.34212	0.00167929		x	x		-0.630318	0.129766	0.00112409
ALYREF	Q86V81|THOC4_HUMAN	0.784509	-10.17	5.65482	0.00166591		x	x		0.431914	0.113996	0.00174846
THOC2	Q8NI27|THOC2_HUMAN	0.618233	-6.56839	4.85191	0.00165136		x	x
WBP4	O75554-2|WBP4_HUMAN	1.12954	-4.84097	4.04321	0.00164496		x	x
ZGPAT	Q8N5A5-2|ZGPAT_HUMAN	0.936449	-6.91392	4.35691	0.00163884		x	x
POLDIP3	Q9BY77-2|PDIP3_HUMAN	1.12586	-6.68972	5.45646	0.00162653		x	x
PRPF31	Q8WWY3-4|PRP31_HUMAN	0.735626	-8.37037	5.97683	0.00161914		x	x		-2.54822	1.54229	0.00252828
PRMT5	O14744|ANM5_HUMAN	0.952508	-8.12252	5.56972	0.00160898		x	x		-4.23196	3.72474	0.00110873				x
STK38	Q15208|STK38_HUMAN	1.08818	-10.5802	6.04584	0.00160637		x	x		-8.18561	5.56825	0.000805487				x	x
CDC5L	Q99459|CDC5L_HUMAN	0.760665	-9.53367	5.98317	0.00160235		x	x		-5.65227	4.08403	0.00127507				x	x
SARNP	P82979|SARNP_HUMAN	0.714998	-7.56729	5.67101	0.00159896		x	x
SNRNP40	Q96DI7|SNR40_HUMAN	1.40205	-11.2744	6.04584	0.00158939		x	x		-8.11161	5.56825	0.000952916				x	x
TAF15	Q92804-2|RBP56_HUMAN	1.16323	-7.24164	4.35482	0.00158251		x	x
SRRM1	Q8IYB3-2|SRRM1_HUMAN	0.970536	-7.31948	5.45646	0.00157242		x	x
SAP18	O00422|SAP18_HUMAN	1.53895	-8.26663	5.37124	0.00155098		x	x
NCBP3	Q53F19|NCBP3_HUMAN		-7.34724	5.34212	0.00154008		x	x		0.0749553	0.0108811	0.00134197
TFIP11	Q9UBB9|TFP11_HUMAN	0.726254	-8.44823	5.98317	0.00152258		x	x
TRA2A	Q13595|TRA2A_HUMAN	1.24726	-8.44394	5.65192	0.00151762		x	x
RPS12	P25398|RS12_HUMAN	0.654613	-6.85925	5.51935	0.00151438		x	x
PRPF38A	Q8NAV1|PR38A_HUMAN	0.601355	-7.74236	4.75283	0.00151073		x	x
RPS27	P42677|RS27_HUMAN		-3.90628	2.77501	0.00150573		x			-1.08956	0.43101	0.000995858
THOC6	Q86W42|THOC6_HUMAN	1.07302	-6.81154	4.41709	0.00149654		x	x
SRSF1	Q07955|SRSF1_HUMAN	1.21209	-10.9131	6.04584	0.00149225		x	x		-7.42212	5.26609	0.000814957				x	x
PRPS2	P11908|PRPS2_HUMAN	1.08758	-8.35626	5.37923	0.00149125		x	x
SNRPB	P14678-2|RSMB_HUMAN	0.811572	-9.7259	5.98111	0.00148865		x	x		-5.15339	4.20269	0.00250282				x	x
SNRPE	P62304|RUXE_HUMAN	1.0368	-9.89563	5.37923	0.00148705		x	x		-3.75122	3.25295	0.00178484				x
ZC3H11A	O75152|ZC11A_HUMAN	0.939156	-8.37433	5.6454	0.00147593		x	x
MYO1C	O00159-2|MYO1C_HUMAN	1.24022	-6.71853	5.09738	0.00147452		x	x
RBM25	P49756|RBM25_HUMAN	0.989667	-9.28282	5.55511	0.00145755		x	x
PPIG	Q13427-2|PPIG_HUMAN	0.969582	-4.6078	3.56605	0.00145089		x	x
PRPF4B	Q13523|PRP4B_HUMAN	1.03962	-7.50194	5.18111	0.00144986		x	x		-0.198236	0.0453372	0.000946413
RNPS1	Q15287-3|RNPS1_HUMAN	1.01037	-9.34943	5.6454	0.00144727		x	x
BUB3	O43684-2|BUB3_HUMAN	1.00797	-4.77253	4.21196	0.00144694		x	x
CHERP	Q8IWX8|CHERP_HUMAN	0.888288	-9.84895	6.04584	0.00144694		x	x
ACIN1	Q9UKV3|ACINU_HUMAN	0.329205	-10.6012	5.52577	0.00144512		x	x		-4.09963	3.01825	0.00157457				x	x
DDX39A	O00148|DX39A_HUMAN	0.611139	-9.75865	5.98858	0.00143265		x	x
ZC3H13	Q5T200|ZC3HD_HUMAN	1.18694	-6.59959	3.75388	0.00143021		x	x
SF3A3	Q12874|SF3A3_HUMAN	1.0002	-9.37484	5.75933	0.00142804		x	x		-4.59933	4.2735	0.0011884				x	x
THOC5	Q13769|THOC5_HUMAN	0.768463	-3.99991	3.59227	0.00142672		x
PHRF1	Q9P1Y6-2|PHRF1_HUMAN	0.85923	-5.94602	5.06259	0.00142027		x	x
NOP9	Q86U38|NOP9_HUMAN	1.15099	-3.96502	4.15447	0.0014149		x	x
LUC7L3	O95232|LC7L3_HUMAN	1.31554	-6.42466	5.31922	0.00141003		x	x
CPSF2	Q9P2I0|CPSF2_HUMAN	0.954739	-7.72327	5.6454	0.00140682		x	x
LUC7L2	Q9Y383-3|LC7L2_HUMAN	0.709211	-7.87831	4.98152	0.00140673		x	x
SRSF10	O75494-5|SRS10_HUMAN	1.03731	-10.0371	5.76292	0.00140436		x	x		-4.72416	4.17347	0.0012381				x	x
RACK1	P63244|RACK1_HUMAN		-4.53201	4.04631	0.00138704		x	x
PRMT1	Q99873-2|ANM1_HUMAN	1.36318	-7.41305	4.85027	0.00136595		x	x
TIAL1	Q01085|TIAR_HUMAN	1.20849	-6.72401	5.45646	0.00135762		x	x
ARGLU1	Q9NWB6-3|ARGL1_HUMAN	0.698125	-6.63781	5.27935	0.00135418		x	x
U2SURP	O15042-2|SR140_HUMAN	0.950116	-9.66692	5.55511	0.00135235		x	x
LSM2	Q9Y333|LSM2_HUMAN	0.470303	-6.82273	4.95335	0.00134625		x	x
SON	P18583-2|SON_HUMAN	0.103342	-7.65307	5.77378	0.00133729		x	x
SART1	O43290|SNUT1_HUMAN	0.886915	-9.89141	5.72584	0.00133039		x	x
ZC3H14	Q6PJT7|ZC3HE_HUMAN	1.12688	-8.69987	5.90939	0.00131162		x	x
SF1	Q15637-4|SF01_HUMAN	1.02691	-7.46121	5.5943	0.00129389		x	x
SLTM	Q9NWH9|SLTM_HUMAN	0.928632	-3.88016	4.13753	0.00127864		x	x
CDK11B	P21127-12|CD11B_HUMAN	0.961682	-7.74009	5.77378	0.00127475		x	x
CPSF4	O95639-3|CPSF4_HUMAN	1.23058	-6.17074	4.96356	0.00127414		x	x
SRSF9	Q13242|SRSF9_HUMAN	0.907289	-8.30077	5.61893	0.00127289		x	x		-4.09432	2.21577	0.000810694				x
PPWD1	Q96BP3-2|PPWD1_HUMAN	0.947584	-6.20186	4.1717	0.00126824		x	x		-0.80086	0.277216	0.00151915
SF3B6	Q9Y3B4|SF3B6_HUMAN		-7.31183	5.64552	0.00126558		x	x
USP39	Q53GS9|SNUT2_HUMAN	0.967526	-9.78405	5.98317	0.00125223		x	x		-7.40049	5.44243	0.000944049				x	x
EIF3A	Q14152-2|EIF3A_HUMAN	1.26699	-4.97221	3.11422	0.00124929		x	x
ADAR	P55265|DSRAD_HUMAN	0.940422	-8.24484	5.65192	0.00124216		x	x		-0.562571	0.171241	0.00115006
PHF5A	Q7RTV0|PHF5A_HUMAN	1.10702	-7.79745	5.6454	0.00123984		x	x		-2.60377	1.72787	0.00133537
PRPSAP2	O60256-2|KPRB_HUMAN	0.608368	-8.27495	5.61022	0.00123719		x	x
PRPF4	O43172-2|PRP4_HUMAN	1.28748	-9.69622	5.98317	0.00123508		x	x		-4.09923	3.304	0.00143073				x	x
IK	Q13123|RED_HUMAN	0.946348	-9.85962	5.78996	0.00122705		x	x		-7.0107	5.36478	0.000848104				x	x
CLASRP	Q8N2M8-3|CLASR_HUMAN	1.08132	-6.05963	3.87762	0.00122677		x	x
NUDT21	O43809|CPSF5_HUMAN	0.948084	-7.82714	4.95335	0.00122193		x	x
RSRC1	Q96IZ7-2|RSRC1_HUMAN	1.01613	-7.20648	5.22754	0.00122018		x	x
HNRNPF	P52597|HNRPF_HUMAN	0.888187	-8.42132	5.4009	0.00121138		x	x		-0.69057	0.164585	0.00100834
ISY1	Q9ULR0|ISY1_HUMAN	0.750738	-4.84699	3.67693	0.00120592		x	x
LSM3	P62310|LSM3_HUMAN	1.14104	-6.85089	5.41768	0.00120282		x	x
BUD31	P41223|BUD31_HUMAN	1.02139	-5.9571	5.37923	0.00119975		x	x
DDX49	Q9Y6V7|DDX49_HUMAN	1.06016	-3.27896	3.09317	0.00119755		x
MYO1E	Q12965|MYO1E_HUMAN	1.04479	-3.50711	2.73339	0.00118997		x
DDX41	Q9UJV9|DDX41_HUMAN	1.40831	-6.23229	4.85191	0.001186		x	x		-0.157716	0.0225034	0.00110764
SNRPD2	P62316|SMD2_HUMAN	0.619374	-9.18407	5.65192	0.00118318		x	x		-5.2957	4.58981	0.000901177				x	x
SERPINB3	P29508|SPB3_HUMAN	1.03867	-4.27143	4.07905	0.00117455		x	x
WBP11	Q9Y2W2|WBP11_HUMAN	1.00131	-8.29864	5.90824	0.00117387		x	x		-3.0303	2.25366	0.00108785
SAFB	Q15424-2|SAFB1_HUMAN	1.0947	-6.24532	5.37124	0.00117305		x	x
SF3A1	Q15459|SF3A1_HUMAN	1.15711	-10.8387	5.97683	0.00117208		x	x		-4.80175	3.8307	0.00122066				x	x
POLR2A	P24928|RPB1_HUMAN	0.96069	-5.81745	4.25711	0.00116889		x	x
MYO5B	Q9ULV0|MYO5B_HUMAN	1.07995	-5.95736	5.43223	0.00116074		x	x
BCLAF1	Q9NYF8-2|BCLF1_HUMAN	0.935573	-12.0195	6.04584	0.00115869		x	x		-5.07721	4.20273	0.00110074				x	x
DDX50	Q9BQ39|DDX50_HUMAN	1.04784	-6.03013	4.66914	0.00115569		x	x		-0.393215	0.10291	0.0011777
PPIE	Q9UNP9-2|PPIE_HUMAN	0.896062	-6.83342	4.99899	0.0011487		x	x
CD2BP2	O95400|CD2B2_HUMAN	0.577886	-8.87978	5.97683	0.00114633		x	x
CPSF6	Q16630-3|CPSF6_HUMAN	1.01445	-6.31476	5.42896	0.00114513		x	x
PAXBP1	Q9Y5B6|PAXB1_HUMAN		-9.23924	5.98317	0.00114261		x	x
RBM17	Q96I25|SPF45_HUMAN	1.12868	-8.78056	5.65482	0.00114063		x	x
FIP1L1	Q6UN15-3|FIP1_HUMAN	1.18166	-8.24161	5.6454	0.00113571		x	x
RPS15	P62841|RS15_HUMAN		-5.63179	3.94745	0.00113101		x	x		-0.417283	0.117447	0.00122441
RBM10	P98175-2|RBM10_HUMAN	0.811736	-12.1775	6.04584	0.00112795		x	x		-8.41159	5.15753	0.00109151				x	x
NCBP2	P52298-2|NCBP2_HUMAN	1.07079	-2.99001	3.07746	0.00112279		x
SNIP1	Q8TAD8|SNIP1_HUMAN	0.885359	-5.86825	5.04763	0.00112205		x	x
ZC3H18	Q86VM9-2|ZCH18_HUMAN	1.04012	-6.26724	4.78951	0.00111824		x	x
CPSF7	Q8N684-2|CPSF7_HUMAN	0.902417	-3.41834	2.7637	0.00111719		x
PLRG1	O43660|PLRG1_HUMAN	1.02522	-8.50846	5.65911	0.00111598		x	x
PNN	Q9H307|PININ_HUMAN	1.113	-9.35269	5.98317	0.00111582		x	x
RPA1	P27694|RFA1_HUMAN	0.784681	-3.19515	3.08308	0.00111418		x
RBM39	Q14498-3|RBM39_HUMAN	0.635806	-10.2052	5.97683	0.00111336		x	x		-4.27369	3.63737	0.00120976				x	x
SRSF5	Q13243|SRSF5_HUMAN	0.809625	-8.9721	5.90824	0.0011081		x	x
DDX23	Q9BUQ8|DDX23_HUMAN	0.976732	-11.1164	5.98317	0.00110732		x	x
IVNS1ABP	Q9Y6Y0|NS1BP_HUMAN	0.907316	-7.68225	5.59553	0.0011071		x	x
CTNNBL1	Q8WYA6-3|CTBL1_HUMAN	0.794403	-6.28822	5.14158	0.00110293		x	x
PRPF6	O94906-2|PRP6_HUMAN	0.751435	-11.3804	6.04584	0.00109986		x	x
WDR75	Q8IWA0|WDR75_HUMAN	1.12647	-3.1207	3.48762	0.00109882		x
CEP70	Q8NHQ1-2|CEP70_HUMAN	1.14833	-6.66819	5.14277	0.00108779		x	x
TWF2	Q6IBS0|TWF2_HUMAN	1.02749	-3.06474	3.17894	0.00108742		x			-0.778475	0.325924	0.000644488
AQR	O60306|AQR_HUMAN	0.790392	-8.66873	5.45646	0.00108304		x	x
DHX36	Q9H2U1-2|DHX36_HUMAN	1.18664	-4.49513	3.50099	0.00107802		x	x		-0.38603	0.103187	0.0014886
SRSF6	Q13247-3|SRSF6_HUMAN	0.771477	-11.2131	6.04584	0.00106887		x	x
SNRPA	P09012|SNRPA_HUMAN	1.00676	-10.0017	5.98317	0.00106823		x	x
CCAR1	Q8IX12-2|CCAR1_HUMAN	0.936388	-10.3365	6.04584	0.00105095		x	x
PPIL1	Q9Y3C6|PPIL1_HUMAN	0.875793	-8.04392	4.75878	0.0010481		x	x
FAM98A	Q8NCA5-2|FA98A_HUMAN	0.929889	-4.84108	3.92245	0.00103994		x	x
SF3A2	Q15428|SF3A2_HUMAN	0.398446	-7.50278	5.25526	0.00103982		x	x
CHTOP	Q9Y3Y2-4|CHTOP_HUMAN	0.990642	-8.52687	5.76292	0.00103739		x	x
SNRPG	P62308|RUXG_HUMAN	0.883052	-8.13099	5.90824	0.00101742		x	x		0.0147636	0.00235936	0.00136152
DSC1	Q08554-2|DSC1_HUMAN	0.81024	-6.73477	4.13285	0.00101624		x	x
PIGT	Q969N2-2|PIGT_HUMAN	0.996291	-3.03609	3.26533	0.00101309		x			-1.44756	0.825464	0.00060123
SNRPD3	P62318-2|SMD3_HUMAN	0.528042	-10.719	6.04584	0.00100462		x	x		-6.31217	4.87796	0.000996952				x	x
MAGOHB	Q96A72|MGN2_HUMAN	0.867419	-9.79749	5.98317	0.000999546		x	x
GNL2	Q13823|NOG2_HUMAN	0.99743	-2.92763	3.22017	0.000983854		x
CDC40	O60508|PRP17_HUMAN	1.03265	-8.80244	5.65192	0.000979214		x	x
FAU	P62861|RS30_HUMAN	0.981711	-5.09378	3.9149	0.000977092		x	x		-0.941141	0.275883	0.00124391
EIF4A3	P38919|IF4A3_HUMAN	0.0858	-12.0442	6.04584	0.000973611		x	x		-8.11335	5.36478	0.00157778				x	x
HNRNPCL1	O60812|HNRC1_HUMAN	1.27626	-4.83252	2.95349	0.000962487		x
CRNKL1	Q9BZJ0-2|CRNL1_HUMAN	0.595845	-8.18073	5.76292	0.00095826		x	x
PABPN1	Q86U42-2|PABP2_HUMAN	0.938934	-10.5581	6.04584	0.000955061		x	x		-5.21443	4.57946	0.00151217				x	x
GPATCH11	Q8N954|GPT11_HUMAN		-6.75248	5.46131	0.000954825		x	x		-2.918	2.83071	0.0011128				x
KHSRP	Q92945|FUBP2_HUMAN	0.348653	-8.48946	5.37472	0.000954201		x	x		-0.287644	0.0600886	0.00110603
RRBP1	Q9P2E9|RRBP1_HUMAN	1.13188	-3.59402	2.90985	0.000950598		x
RCL1	Q9Y2P8|RCL1_HUMAN	0.85368	-3.09115	3.06141	0.000950223		x			0.292519	0.0586343	0.00144944
THOC1	Q96FV9|THOC1_HUMAN	1.00711	-6.25888	4.17203	0.000948601		x	x
DDX42	Q86XP3|DDX42_HUMAN	0.465037	-9.77249	6.04584	0.000946034		x	x		-5.45265	4.34412	0.00104039				x	x
PRPF3	O43395|PRPF3_HUMAN	0.736596	-10.7647	5.86514	0.000935907		x	x		-4.11846	3.1684	0.00106235				x
ZNF326	Q5BKZ1|ZN326_HUMAN	0.984032	-6.79891	5.45646	0.000922708		x	x
DNAJC17	Q9NVM6|DJC17_HUMAN	0.995362	-6.19811	5.09781	0.000919877		x	x
DHX8	Q14562|DHX8_HUMAN	0.98792	-8.20703	5.53103	0.000919644		x	x
MRPL19	P49406|RM19_HUMAN	0.97791	-3.02452	3.18238	0.000917742		x
RBM15	Q96T37-4|RBM15_HUMAN	1.2098	-8.65929	5.37124	0.000907396		x	x
TAGLN2	P37802|TAGL2_HUMAN	0.986615	-4.15587	2.66015	0.000897328		x
DDX54	Q8TDD1-2|DDX54_HUMAN	1.32991	-3.25192	2.9116	0.000894726		x
RBM8A	Q9Y5S9-2|RBM8A_HUMAN	0.265789	-7.28091	5.0858	0.000888022		x	x		-4.01632	3.67723	0.00158519				x	x
SRRM2	Q9UQ35|SRRM2_HUMAN	1.19638	-8.77914	5.67004	0.000882984		x	x
SNRPF	P62306|RUXF_HUMAN	1.07926	-8.30176	4.49087	0.00087992		x	x
ATP6AP2	O75787-2|RENR_HUMAN	0.528602	-3.54349	3.14392	0.000879272		x			-1.13742	0.55019	0.00064402
MFAP1	P55081|MFAP1_HUMAN	0.678693	-8.93835	5.64552	0.000876507		x	x		-5.58049	4.58981	0.000640693				x	x
ERGIC1	Q969X5-2|ERGI1_HUMAN	0.963754	-3.27174	3.1582	0.000875572		x
DDX46	Q7L014|DDX46_HUMAN	1.18785	-7.24707	4.87617	0.00087468		x	x
FYTTD1	Q96QD9-2|UIF_HUMAN	1.11657	-4.18694	3.78047	0.000870746		x
HNRNPH2	P55795|HNRH2_HUMAN	1.08777	-7.51888	5.67004	0.000843202		x	x		0.76155	0.308581	0.00238742
MOV10	Q9HCE1|MOV10_HUMAN	1.23659	-6.84933	5.6454	0.000843049		x	x		-0.132468	0.0225034	0.00142717
PUM3	Q15397|PUM3_HUMAN		-3.53834	2.89681	0.000842569		x
LARP1	Q6PKG0|LARP1_HUMAN	1.30109	-7.90888	5.51822	0.000841211		x	x
H2AFY	O75367-2|H2AY_HUMAN	1.37649	-3.60549	3.86732	0.000839262		x
PLOD1	Q02809|PLOD1_HUMAN	0.980093	-4.86714	4.17409	0.000820105		x	x
U2AF1	Q01081|U2AF1_HUMAN	1.25548	-9.30163	5.34212	0.00081381		x	x
LYZ	P61626|LYSC_HUMAN	0.663519	-3.94371	2.60469	0.000808613		x			-2.8571	1.62556	0.00116174
HSPBP1	Q9NZL4|HPBP1_HUMAN	1.10993	-3.37727	3.29657	0.000799929		x
SRP14	P37108|SRP14_HUMAN	0.918773	-6.32557	5.45646	0.000780367		x	x
BTF3	P20290-2|BTF3_HUMAN	1.21236	-3.41267	3.20922	0.000761279		x
nsp3-ZSG	nsp3-ZSG|nsp3-ZSG		-3.08938	3.41994	0.000733196		x			-0.999623	0.478833	0.000936055
SRRT	Q9BXP5-4|SRRT_HUMAN	0.821731	-10.0712	5.98317	0.000730117		x	x
HAX1	O00165-5|HAX1_HUMAN	1.19385	-3.5367	3.18999	0.000702226		x			-0.779073	0.202017	0.000912236
CSE1L	P55060-4|XPO2_HUMAN	0.934778	-4.8812	4.64191	0.000690588		x	x		2.00586	0.25649	0.0666001	0	0	0.8486
HNRNPA3	P51991|ROA3_HUMAN	0.71519	-10.5962	6.04584	0.000674106		x	x		0.589074	0.216719	0.00137085
CD59	P13987|CD59_HUMAN	0.95397	-3.39917	2.84357	0.00067238		x
BCAS2	O75934|SPF27_HUMAN	0.416374	-7.26161	5.59553	0.000670255		x	x
NAV3	Q8IVL0-3|NAV3_HUMAN	0.587778	-3.04392	3.02697	0.000663023		x			-0.0812108	0.0152604	0.00132931
UTP18	Q9Y5J1|UTP18_HUMAN	1.2793	-3.23734	3.29657	0.000656545		x			-0.585107	0.215262	0.00117102
SF3B2	Q13435|SF3B2_HUMAN	0.709975	-12.366	6.04584	0.000639963		x	x		-8.0008	4.64781	0.000892475				x	x
MSI2	Q96DH6-2|MSI2H_HUMAN	1.12443	-3.75136	3.2544	0.000606442		x
VIRMA	Q69YN4-2|VIR_HUMAN		-3.987	4.24014	0.00060143		x
PPIH	O43447|PPIH_HUMAN	0.933117	-8.94989	5.45646	0.000599424		x	x
EXOSC2	Q13868|EXOS2_HUMAN	0.90905	-3.78906	3.85641	0.000597792		x
RPL38	P63173|RL38_HUMAN	0.912995	-3.25356	2.90985	0.000584866		x

## Sheet: neg Envvs_Untr
Env
GN	Protein	Median siRNA Infection Index	RnaseA- iiTop3 x	RnaseA- iiTop3 y	RnaseA- iiTop3 Abundance rel to bait (raw val)	RnaseA- iTop3 FDR	RnaseA- iiTop3 significant	RnaseA- iiTop3 Persistent Significant	RnaseA- iTop3 Saint Interactor	RnaseA+ iiTop3 x	RnaseA+ iiTop3 y	RnaseA+ iiTop3 Abundance rel to bait (raw val)	RnaseA+ iTop3 AvgP	RnaseA+ iTop3 MaxP	RnaseA+ iTop3 FDR	RnaseA+ iiTop3 significant	RnaseA+ iiTop3 Persistent Significant	RnaseA+ iTop3 Saint Interactor
HSPA8	P11142|HSP7C_HUMAN	1.08969	5.27332	5.15458	110.125	0.0007	x	x	x	8.02426	5.0048	68.0161	1	1	0	x	x	x
3xflag-Env	3xflag-Env|3xflag-Env		13.8351	6.79922	100	0	x	x	x	16.1346	5.46582	100	1	1	0	x	x	x
RPS27A	P62979|RS27A_HUMAN	0.469338	5.55174	5.37472	24.6831	0.0002	x	x	x	13.2764	5.56322	13.0716	1	1	0	x	x	x
HSPA1B	P0DMV9|HS71B_HUMAN	1.00855	4.91005	4.82166	17.1677	0.0004	x	x	x	5.50332	4.30687	9.30361	0.9997	1	0.0001	x	x	x
HSPA6	P17066|HSP76_HUMAN	0.822264	8.31316	4.03075	6.84301	0.0011	x	x	x	9.68184	3.95113	2.87489	1	1	0	x	x	x
BAG2	O95816|BAG2_HUMAN	0.917251	9.60085	6.29176	5.91253	0	x	x	x	11.7175	5.01973	5.44608	1	1	0	x	x	x
TUBA1B	P68363|TBA1B_HUMAN	0.576682	3.0759	3.26629	5.43869	0.0738	x			11.3179	5.01973	4.40647	1	1	0	x	x	x
HSPA2	P54652|HSP72_HUMAN	0.998806	9.14437	6.35041	3.83724	0	x	x	x	10.5343	5.01973	1.996	1	1	0	x	x	x
LTV1	Q96GA3|LTV1_HUMAN	1.52529	8.28194	6.25339	2.97871	0	x	x	x
VCP	P55072|TERA_HUMAN	0.929126	8.28353	6.34634	1.62597	0.0003	x	x	x	9.22031	5.01973	0.872808	0.9997	1	0.0001	x	x	x
BAG6	P46379-2|BAG6_HUMAN	0.951272	7.00903	5.58023	1.12868	0	x	x	x	8.75231	4.9087	0.838503	0.9997	1	0.0001	x	x	x
DNAJA1	P31689|DNJA1_HUMAN	1.17228	5.28956	5.11839	1.11649	0	x	x	x	8.8498	5.01973	0.680215	0.9997	1	0.0001	x	x	x
PRRC2C	Q9Y520-2|PRC2C_HUMAN	1.12593	7.3487	6.17805	1.10989	0	x	x	x	-1.49097	0.85479	0.204451	0	0	0.8486
ACTG1	P63261|ACTG_HUMAN	1.06484	-4.97814	4.35548	1.008	0.8355	x	x		0.206981	0.0418132	19.0662	0	0	0.8486
IGHG1	P01857|IGHG1_HUMAN		6.0931	3.5127	0.490865	0.0231	x	x	x	0.346203	0.111731	0.0796655	0	0	0.8486
ASNA1	O43681|ASNA_HUMAN	1.12868	5.76094	5.19726	0.443925	0.0007	x	x	x	6.25414	4.21822	0.138646	0.9997	1	0.0001	x	x	x
DNAJC7	Q99615|DNJC7_HUMAN	1.19962	5.59295	5.11839	0.443893	0.0003	x	x	x	6.40229	3.78833	0.145771	0.9777	0.999	0.0022	x	x	x
SLC3A2	P08195-2|4F2_HUMAN	0.639118	3.36844	3.50404	0.438526	0.0666	x	x		7.88081	4.73404	0.272305	0.9903	0.997	0.0011	x	x	x
SLC25A3	Q00325-2|MPCP_HUMAN	0.906266	5.41201	4.87441	0.418737	0.0028	x	x	x	7.63891	4.33613	0.320588	0.999	1	0.0002	x	x	x
DNAJB1	P25685|DNJB1_HUMAN	0.867488	5.91893	5.04888	0.411214	0.0076	x	x	x	5.13657	3.78833	0.0623895	0.7047	0.97	0.0293	x	x	x
STUB1	Q9UNE7|CHIP_HUMAN	0.910779	5.41647	4.91014	0.383535	0.0017	x	x	x	6.79682	4.21548	0.149516	0.9987	1	0.0003	x	x	x
BAG5	Q9UL15|BAG5_HUMAN	1.07336	5.69263	5.01479	0.364541	0.0016	x	x	x	7.57337	4.50115	0.244092	0.9993	1	0.0001	x	x	x
TUBA4A	P68366-2|TBA4A_HUMAN	1.21608	6.00847	5.49185	0.3542	0.0011	x	x	x	5.70266	3.78833	0.170934	0.9323	1	0.0072	x	x	x
FAF2	Q96CS3|FAF2_HUMAN	1.10403	6.01801	5.7144	0.348628	0.0038	x	x	x	7.09721	4.33613	0.155341	0.9987	1	0.0002	x	x	x
DNAJA2	O60884|DNJA2_HUMAN	1.04699	5.2934	5.27845	0.30719	0.002	x	x	x	4.71948	2.28001	0.0909752	0	0	0.8486	x
RNF5	Q99942|RNF5_HUMAN	0.86575	5.89814	5.63912	0.307054	0.005	x	x	x	3.09699	2.18065	0.0190169	0	0	0.8486
FLNC	Q14315|FLNC_HUMAN	0.45272	3.79844	3.33385	0.29923	0.0691	x	x		6.5366	4.50115	0.123497	0.9937	0.998	0.0009	x	x	x
HNRNPU	Q00839|HNRPU_HUMAN	1.16705	-2.95444	3.47941	0.294548	0.8355	x	x		4.89022	2.50141	0.0859699	0.0017	0.005	0.2286	x	x
FLNA	P21333-2|FLNA_HUMAN	0.774907	5.72619	4.84538	0.282377	0.0525	x	x		6.75135	4.46197	0.100384	0.954	0.999	0.0047	x	x	x
RPN1	P04843|RPN1_HUMAN	0.920942	5.05853	5.08091	0.247823	0.0028	x	x	x	5.86499	4.398	0.110322	0.996	0.998	0.0007	x	x	x
TMEM33	P57088|TMM33_HUMAN	0.870938	5.18006	4.70139	0.246906	0.0026	x	x	x	5.35492	3.00296	0.088508	0.005	0.007	0.202	x	x
EIF2S3	P41091|IF2G_HUMAN	0.928934	6.07922	5.38272	0.241901	0.0559	x	x		6.23928	3.56066	0.126252	0.6773	0.948	0.0338	x	x	x
HRNR	Q86YZ3|HORN_HUMAN	1.25277	4.63286	4.07742	0.227828	0.018	x	x	x	-2.97711	2.30278	0.0364003	0	0	0.8486
HSPA1L	P34931|HS71L_HUMAN	0.976866	5.39835	5.18872	0.212306	0.0167	x	x	x
CAD	P27708|PYR1_HUMAN	0.946137	4.82395	4.41062	0.208056	0.0061	x	x	x	6.89014	4.73227	0.157121	0.9993	1	0.0001	x	x	x
DYNC1H1	Q14204|DYHC1_HUMAN	0.850801	5.33047	4.59265	0.203482	0.0155	x	x	x	6.42308	4.29409	0.13496	0.999	1	0.0002	x	x	x
TUBA1A	Q71U36-2|TBA1A_HUMAN	0.771943	4.84557	4.11124	0.195102	0.0166	x	x	x	6.7207	4.20186	0.145494	0.998	1	0.0004	x	x	x
DNAJA3	Q96EY1-2|DNJA3_HUMAN	1.05578	4.72884	4.34696	0.188429	0.0224	x	x	x	3.69472	2.5622	0.0252042	0	0	0.8486	x
CANX	P27824|CALX_HUMAN	0.842307	4.82318	4.55375	0.185049	0.0209	x	x	x
PSMC3	P17980|PRS6A_HUMAN	0.994695	4.95288	4.86653	0.182312	0.0271	x	x	x	5.83669	4.29409	0.0727242	0.957	0.99	0.0042	x	x	x
PSMD2	Q13200|PSMD2_HUMAN	0.262622	4.58613	4.99635	0.175412	0.0069	x	x	x	3.06451	1.66023	0.0253964	0	0	0.8486
TIMM50	Q3ZCQ8-2|TIM50_HUMAN	0.904359	5.45533	4.45183	0.174384	0.0222	x	x	x	5.99618	4.2097	0.105778	0.9547	0.999	0.0045	x	x	x
PSMD4	P55036|PSMD4_HUMAN	1.04759	4.92244	3.76828	0.167877	0.0133	x	x	x	4.15689	1.97292	0.0495193	0	0	0.8486
PSMD11	O00231|PSD11_HUMAN	0.592314	4.74769	4.49652	0.167584	0.0082	x	x	x	5.33281	3.89415	0.0888737	0.9133	0.994	0.0097	x	x	x
PSMC2	P35998|PRS7_HUMAN	0.767804	4.52425	4.70326	0.162192	0.0241	x	x	x	4.19031	3.0358	0.0340104	0	0	0.8486	x	x
ESYT2	A0FGR8-2|ESYT2_HUMAN	0.962418	4.30351	3.97627	0.156951	0.0215	x	x	x	5.77103	3.61384	0.0760962	0.6237	0.882	0.0434	x	x	x
RUVBL1	Q9Y265|RUVB1_HUMAN	1.30098	4.16943	4.60317	0.15671	0.0175	x	x	x	5.67732	4.01823	0.0672411	0.7293	0.979	0.0261	x	x	x
PSMC4	P43686|PRS6B_HUMAN	1.10254	4.82425	4.61753	0.150817	0.0332	x	x	x
NDUFS2	O75306-2|NDUS2_HUMAN	0.991839	3.9716	3.80804	0.148045	0.0335	x	x	x	4.49953	3.24545	0.053421	0.5167	0.954	0.0611	x	x
HKDC1	Q2TB90|HKDC1_HUMAN	0.910977	4.18163	4.56456	0.145938	0.0349	x	x	x	5.89985	3.90865	0.0963129	0.9433	0.998	0.0056	x	x	x
AMFR	Q9UKV5|AMFR_HUMAN	0.847383	4.22279	4.60317	0.14546	0.0217	x	x	x	5.19961	3.88986	0.0674919	0.9357	0.995	0.0065	x	x	x
RUVBL2	Q9Y230|RUVB2_HUMAN	1.15932	4.54456	4.53781	0.143334	0.0247	x	x	x	6.26635	4.33613	0.117294	0.9987	1	0.0002	x	x	x
ESYT1	Q9BSJ8|ESYT1_HUMAN	1.41859	4.77424	4.87441	0.139681	0.0256	x	x	x	6.1851	4.50115	0.0948018	0.9977	1	0.0004	x	x	x
PSMD1	Q99460-2|PSMD1_HUMAN	0.497838	3.55487	4.11381	0.138727	0.0214	x	x	x	4.9116	4.01823	0.0466565	0.6047	0.913	0.0474	x	x	x
HNRNPA1	P09651-2|ROA1_HUMAN	0.964337	-5.24764	5.27294	0.135011	0.8355	x	x		4.86652	2.61989	0.0491233	0	0	0.8486	x
SQSTM1	Q13501|SQSTM_HUMAN	0.852144	3.95274	3.80804	0.134899	0.0464	x	x	x	3.42271	1.7976	0.0248029	0	0	0.8486
PSMA7	O14818|PSA7_HUMAN	1.22703	4.23481	4.09241	0.134735	0.0675	x	x
FKBP8	Q14318|FKBP8_HUMAN	1.16709	4.31415	4.0817	0.134616	0.0529	x	x		5.46763	4.21548	0.0586351	0.7987	0.96	0.0178	x	x	x
PSMB2	P49721|PSB2_HUMAN	0.818586	4.40732	4.51172	0.129843	0.0366	x	x	x	4.58014	3.51897	0.0343072	0.0013	0.002	0.2364	x	x
ARHGEF17	Q96PE2|ARHGH_HUMAN	0.997068	4.44302	4.71609	0.129214	0.0256	x	x	x	-1.05833	0.820011	0.000635105
BRCA2	P51587|BRCA2_HUMAN	0.820138	5.0794	4.47846	0.128152	0.0543	x	x
TFRC	P02786|TFR1_HUMAN	0.886703	3.90904	3.52959	0.127881	0.068	x	x		6.80959	4.50115	0.139783	0.9997	1	0.0001	x	x	x
PSMC1	P62191|PRS4_HUMAN	0.778506	4.32078	4.49064	0.127877	0.0525	x	x		5.04028	3.42526	0.0542641	0.013	0.024	0.175	x	x
HNRNPC	P07910-2|HNRPC_HUMAN	1.01718	-5.85036	5.58023	0.126011	0.8355	x	x		-2.42531	1.37737	0.0439133	0	0	0.8486
SLC7A5	Q01650|LAT1_HUMAN	0.943967	4.94367	4.75954	0.12592	0.0555	x	x		1.12338	0.258578	0.0239387	0.002	0.006	0.223
EEF1G	P26641|EF1G_HUMAN	1.09917	2.88119	3.51692	0.125101	0.2144	x	x		5.86814	3.9191	0.0750238	0.936	0.997	0.0064	x	x	x
AIFM1	O95831-3|AIFM1_HUMAN	1.01557	3.55128	3.803	0.124501	0.0409	x	x	x	4.20588	3.25954	0.0299523	0.1183	0.208	0.1302	x	x
STIP1	P31948|STIP1_HUMAN	1.10286	4.36995	4.1797	0.12422	0.0831	x	x
NUP155	O75694-2|NU155_HUMAN	0.948278	4.38415	3.76653	0.123843	0.0575	x	x		5.51183	4.08272	0.0797619	0.98	0.996	0.0021	x	x	x
NPR1	P16066|ANPRA_HUMAN	0.914847	4.19381	4.34016	0.123401	0.0415	x	x	x	5.89394	4.398	0.111674	0.9983	1	0.0003	x	x	x
CLINT1	Q14677|EPN4_HUMAN	0.859234	3.76156	3.0972	0.123382	0.2225	x
ATP1A1	P05023-3|AT1A1_HUMAN	0.324584	4.16235	4.52265	0.122888	0.0353	x	x	x	5.21892	4.01823	0.093339	0.9943	0.997	0.0008	x	x	x
PSMD3	O43242|PSMD3_HUMAN	0.614565	3.33595	3.85697	0.11978	0.0323	x	x	x	4.17321	2.44841	0.0445614	0	0	0.8486	x	x
TUBB2A	Q13885|TBB2A_HUMAN	0.929798	3.98636	3.42491	0.117938	0.1244	x			4.11683	2.16455	0.0456675	0	0	0.8486
PSMC6	P62333|PRS10_HUMAN	0.78913	4.93644	5.08623	0.117889	0.1305	x	x		3.14243	1.54547	0.0304672	0	0	0.8486
TUBB6	Q9BUF5|TBB6_HUMAN	0.750211	3.67565	3.23726	0.111711	0.2105	x	x		-0.0202867	0.0102751	0.00103958
HNRNPM	P52272-2|HNRPM_HUMAN	0.982411	-3.97571	4.48833	0.108657	0.8355	x	x		3.58914	2.16993	0.0208595	0	0	0.8486
DNAJC16	Q9Y2G8|DJC16_HUMAN	1.09357	4.40452	4.55375	0.108626	0.1154	x	x		5.21751	2.77925	0.0523475	0	0	0.8486	x	x
PSMA5	P28066|PSA5_HUMAN	0.963834	4.19844	4.03075	0.106854	0.0539	x
FLNB	O75369-2|FLNB_HUMAN	1.00602	3.65954	3.39956	0.105905	0.1397	x	x		4.38853	3.14876	0.0505803	0	0	0.8486	x	x
MATR3	P43243|MATR3_HUMAN	0.786659	-4.42402	4.70848	0.105147	0.8355	x	x		0.276787	0.0650478	0.00648416	0	0	0.8486
PSMD6	Q15008|PSMD6_HUMAN	0.929475	3.99903	3.57103	0.104588	0.1468	x	x		4.76155	3.91178	0.0449386	0.5797	0.775	0.0508	x	x
GET4	Q7L5D6|GET4_HUMAN	0.749023	4.31297	4.611	0.104391	0.1169	x			5.77243	3.88986	0.107717	0.9657	0.998	0.0034	x	x	x
GTF2I	P78347-2|GTF2I_HUMAN	0.946367	3.90484	4.05232	0.102814	0.066	x	x		5.14548	3.6577	0.0647272	0.56	0.999	0.0544	x	x
EPRS	P07814|SYEP_HUMAN	1.02324	3.85173	3.97627	0.102498	0.0466	x	x	x	4.6865	3.20942	0.0466631	0.613	0.824	0.0454	x	x	x
ACACA	Q13085-3|ACACA_HUMAN	0.770084	3.92575	2.95601	0.0990684	0.2476	x			-2.46474	2.30595	0.000240897
PSMD7	P51665|PSMD7_HUMAN	0.71826	4.225	4.12853	0.0985373	0.0858	x	x
EMD	P50402|EMD_HUMAN	1.01517	3.73337	4.24145	0.0984483	0.0607	x
MYOF	Q9NZM1-6|MYOF_HUMAN	1.0341	3.87623	3.79853	0.0961928	0.089	x			5.52221	3.99332	0.0755886	0.7403	0.966	0.0241	x	x	x
HERC1	Q15751|HERC1_HUMAN	1.02456	4.05286	3.80455	0.0961841	0.0914	x
NUP210	Q8TEM1|PO210_HUMAN	0.802329	3.8928	3.40601	0.0933243	0.085	x	x		4.27874	3.25954	0.0282827	0	0	0.8486	x	x
SEC16A	O15027-2|SC16A_HUMAN	1.05825	3.65047	3.62137	0.0907535	0.1773	x
DNAJB4	Q9UDY4|DNJB4_HUMAN	0.844933	3.3526	3.72174	0.0896395	0.1334	x			4.84374	3.02948	0.0492883	0.004	0.006	0.2068	x
HNRNPH1	P31943|HNRH1_HUMAN	1.09903	-5.23597	5.19726	0.0890618	0.8355	x	x		4.09765	2.55076	0.0368938	0	0	0.8486	x
PSMD13	Q9UNM6|PSD13_HUMAN	1.0134	3.31361	3.70482	0.0884362	0.1568	x			2.61057	1.71554	0.0138633	0	0	0.8486
NPLOC4	Q8TAT6|NPL4_HUMAN	0.860155	3.46751	3.98526	0.088219	0.0983	x	x		1.88961	0.913482	0.0167473	0	0	0.8486
APOB	P04114|APOB_HUMAN	0.916558	3.44916	3.01227	0.0873208	0.2124	x	x
HSPA4	P34932|HSP74_HUMAN	1.03295	3.77229	3.48584	0.0871283	0.1194	x
PSMB1	P20618|PSB1_HUMAN	0.836595	3.30735	3.18957	0.0868695	0.293	x			3.53516	2.18065	0.0156958	0	0	0.8486
UFD1	Q92890|UFD1_HUMAN		3.76388	3.57962	0.0863536	0.1289	x			5.11519	3.43939	0.0575428	0.0937	0.141	0.134	x	x
SFPQ	P23246|SFPQ_HUMAN	0.347558	-3.94934	4.40612	0.0862163	0.8355	x	x		5.13242	2.91432	0.0669087	0.0117	0.035	0.1788	x	x
PSMD12	O00232|PSD12_HUMAN	0.881835	3.67765	3.57103	0.0837907	0.1327	x	x
RPL15	P61313|RL15_HUMAN	1.17897	3.52672	3.96649	0.0837316	0.2854	x			-0.0239012	0.00477929	0.00670878	0	0	0.8486
SLC25A6	P12236|ADT3_HUMAN	1.13641	3.31147	3.43062	0.0824211	0.144	x			5.4835	4.20186	0.0470728	0.6423	0.872	0.0403	x	x	x
PSMA2	P25787|PSA2_HUMAN	0.503499	3.39917	3.62758	0.0809468	0.1081	x			2.01204	1.30203	0.00726984	0	0	0.8486
CLPTM1	O96005|CLPT1_HUMAN	0.99469	3.3841	3.59444	0.0808671	0.126	x
CPT1A	P50416-2|CPT1A_HUMAN	0.859143	3.72354	3.78776	0.0774119	0.1383	x	x		4.52197	3.92355	0.052208	0.8623	0.977	0.0137	x	x	x
RPL5	P46777|RL5_HUMAN	0.841777	-3.28096	3.81524	0.0773385	0.8355	x	x		4.09827	3.22741	0.0230491	0	0	0.8486	x
SND1	Q7KZF4|SND1_HUMAN	0.871895	3.38698	3.37279	0.0748028	0.2503	x			5.61068	4.27489	0.0628811	0.9753	0.986	0.0025	x	x	x
SPATA5	Q8NB90|AFG2H_HUMAN	0.963275	3.27288	3.88892	0.0742228	0.1871	x	x		4.07169	3.63734	0.0277391	0.0027	0.004	0.2126	x	x
IARS	P41252|SYIC_HUMAN	1.21438	3.09422	3.26264	0.0738522	0.0635	x			5.28843	4.13189	0.06617	0.933	0.991	0.0069	x	x	x
FAR1	Q8WVX9|FACR1_HUMAN	0.938898	4.08583	4.34099	0.0700999	0.1554	x			3.88624	3.61027	0.0351748	0.258	0.43	0.1005	x	x
PSMA6	P60900|PSA6_HUMAN	1.14643	3.56435	3.85238	0.0687925	0.1427	x
HNRNPA2B1	P22626|ROA2_HUMAN	0.568489	-6.43068	5.49185	0.065277	0.8355	x	x		-1.24607	0.568764	0.00117525
CCT3	P49368|TCPG_HUMAN	1.30449	3.14584	3.80804	0.0643562	0.2944	x			5.8321	4.01977	0.105354	0.9473	0.998	0.0052	x	x	x
DNAJC10	Q8IXB1-2|DJC10_HUMAN	0.90991	3.22522	3.66328	0.0642174	0.1417	x
PRKDC	P78527-2|PRKDC_HUMAN	1.03401	3.40121	3.57962	0.0629555	0.2116	x			3.70646	3.18079	0.0184864	0	0	0.8486	x
HSP90AB2P	Q58FF8|H90B2_HUMAN		3.42868	3.08591	0.0598815	0.3293	x			-0.222673	0.135978	0.000960971
NONO	Q15233|NONO_HUMAN	1.06326	-3.64048	4.01976	0.0597478	0.8355	x	x		4.18765	2.42501	0.0621809	0	0	0.8486	x
FAF1	Q9UNN5|FAF1_HUMAN	0.864596	3.79292	3.51804	0.0591446	0.2637	x			3.0479	2.05514	0.0176544	0	0	0.8486
DHX9	Q08211|DHX9_HUMAN	1.04678	-4.15781	4.13025	0.0573935	0.8355	x	x		3.54563	2.1407	0.0554336	0	0	0.8486
RPS3	P23396|RS3_HUMAN	0.723079	-3.68316	4.03052	0.0562787	0.8355	x	x		-0.464609	0.103639	0.00652517	0	0	0.8486
FASN	P49327|FAS_HUMAN	0.852975	3.38336	3.18879	0.0530838	0.207	x			5.41386	4.02091	0.0430712	0.552	0.659	0.0565	x	x
RPS20	P60866|RS20_HUMAN		-4.12335	4.16657	0.0530813	0.8355	x	x		-1.10957	0.810967	0.00106183
RAD23B	P54727|RD23B_HUMAN	1.09154	3.54614	3.79505	0.0523004	0.2712	x
DYNC1I2	Q13409-6|DC1I2_HUMAN	0.77576	3.25628	3.5576	0.0521745	0.2656	x			4.71391	2.97734	0.0410617	0	0	0.8486	x	x
SF3B3	Q15393|SF3B3_HUMAN	0.479122	-6.28693	5.76919	0.051418	0.8355	x	x		-3.23968	2.68574	0.0120879	0	0	0.8486
CCT6A	P40227|TCPZ_HUMAN	0.819128	2.88492	3.60592	0.0509706	0.2491	x			5.24987	3.68503	0.0725689	0.5933	0.997	0.0487	x	x	x
RPL22	P35268|RL22_HUMAN	0.952229	2.84414	3.50818	0.0494002	0.3342	x			-0.933551	0.63676	0.000556962
ILF2	Q12905|ILF2_HUMAN	0.900251	-4.36052	4.12853	0.048688	0.8355	x	x		-1.74976	1.27109	0.000546024
SNRNP200	O75643|U520_HUMAN	0.859908	-7.29762	6.1949	0.0474286	0.8355	x	x		6.10158	2.30813	0.196153	0	0	0.8486	x
RPS6	P62753|RS6_HUMAN	0.648635	-3.20354	3.40156	0.0440311	0.8355	x	x		-2.10131	1.73892	0.000436749
PABPC1	P11940|PABP1_HUMAN	0.927029	-5.40691	5.43947	0.0428579	0.8355	x	x		1.44543	0.409394	0.0184566	0	0	0.8486
PTBP1	P26599|PTBP1_HUMAN	0.955202	-5.047	4.85552	0.0415922	0.8355	x	x		2.54102	0.852956	0.0407452	0	0	0.8486
HNRNPR	O43390|HNRPR_HUMAN	1.19155	-4.78482	4.99635	0.0415893	0.8355	x	x		-1.69474	1.71585	0.000598891
EFTUD2	Q15029-2|U5S1_HUMAN	0.967611	-7.70369	5.38272	0.0406787	0.8355	x	x		-4.26469	3.73057	0.000652041				x
PCBP2	Q15366-6|PCBP2_HUMAN	1.09183	-3.93151	4.45866	0.040102	0.8355	x	x		3.97114	2.80915	0.023994	0	0	0.8486	x
DDX39B	Q13838|DX39B_HUMAN	1.17807	-7.50538	6.22384	0.0360509	0.8355	x	x		0.349377	0.103639	0.0583846	0	0	0.8486
PCBP1	Q15365|PCBP1_HUMAN	1.22017	-3.98626	4.13132	0.0342478	0.8355	x	x		-0.464149	0.297172	0.0247672	0	0	0.8486
DDX5	P17844|DDX5_HUMAN	0.947667	-4.29651	3.36996	0.0318424	0.8355	x	x		-1.10383	0.810967	0.000680371
HNRNPK	P61978-3|HNRPK_HUMAN	1.11517	-4.7684	4.95082	0.0309927	0.8355	x	x		2.98109	1.378	0.0182359	0	0	0.8486
RPS2	P15880|RS2_HUMAN	0.926327	-3.3429	3.93837	0.0298823	0.8355	x	x		4.46136	3.6571	0.028478	0	0	0.8486	x	x
YBX1	P67809|YBOX1_HUMAN	0.687427	-6.24107	3.19457	0.0286752	0.8355	x	x		-1.83154	1.59983	0.000536079
RPS16	P62249|RS16_HUMAN	0.782891	-2.79057	3.57103	0.0284692	0.8355	x			-1.00377	0.82082	0.00071723
HNRNPF	P52597|HNRPF_HUMAN	0.888187	-4.09213	4.11741	0.0278106	0.8355	x	x		-1.46855	0.806597	0.000627499
ERH	P84090|ERH_HUMAN	1.03431	-8.65027	4.1797	0.0277966	0.8355	x	x		-6.14427	4.2097	0.00102717				x	x
RPS3A	P61247|RS3A_HUMAN	1.14391	-3.95124	4.16218	0.0260119	0.8355	x	x		0.565678	0.152457	0.0310773	0	0	0.8486
RPS8	P62241|RS8_HUMAN		-3.86485	3.60592	0.0256534	0.8355	x	x		2.40831	0.67341	0.0884614	0	0	0.8486
ENO1	P06733|ENOA_HUMAN	1.28723	-4.66586	3.39885	0.0235346	0.8355	x	x		0.691419	0.19483	0.199703	0	0	0.8486
PRPF19	Q9UMS4|PRP19_HUMAN	0.805146	-7.18618	5.89124	0.0225868	0.8355	x	x		-8.35368	5.00109	0.000560995				x	x
RPS7	P62081|RS7_HUMAN	1.00663	-3.46734	3.97879	0.0203204	0.8355	x	x		-1.14161	0.568764	0.00100663
RPS5	P46782|RS5_HUMAN	1.2212	-5.18791	5.01636	0.0192149	0.8355	x	x		-1.14535	0.880432	0.000725347
SRSF3	P84103-2|SRSF3_HUMAN	0.930506	-8.06359	6.35041	0.0180495	0.8355	x	x		-7.30779	2.12647	0.0137583	0	0	0.8486	x	x
STK38	Q15208|STK38_HUMAN	1.08818	-8.12094	4.23808	0.0171065	0.8355	x	x		-8.66798	5.0048	0.000570161				x	x
TKT	P29401|TKT_HUMAN	0.852124	-3.44844	3.31971	0.016638	0.8355	x	x		3.62661	2.97734	0.0161855	0	0	0.8486	x
RPS11	P62280|RS11_HUMAN	0.74332	-3.76104	3.68304	0.0160896	0.8355	x	x		3.7698	2.12647	0.0204023	0	0	0.8486
RBM39	Q14498-3|RBM39_HUMAN	0.635806	-6.68338	5.68314	0.015125	0.8355	x	x		-5.64505	4.2931	0.000437248				x	x
PRPF8	Q6P2Q9|PRP8_HUMAN	0.684134	-8.64185	5.68314	0.0149036	0.8355	x	x		-3.0834	1.42197	0.00167798	0	0	0.8486
RPS25	P62851|RS25_HUMAN	0.597068	-3.875	4.33977	0.014632	0.8355	x	x		-1.04204	0.764557	0.000755377
RPS14	P62263|RS14_HUMAN	0.761916	-4.39758	2.81867	0.0138231	0.8355	x	x		1.40695	0.220403	0.125113	0	0	0.8486
RPL30	P62888|RL30_HUMAN	0.828731	-5.48376	2.87708	0.0134131	0.8355	x	x		-1.54954	1.26244	0.00059701
DHX15	O43143|DHX15_HUMAN	0.898243	-8.4562	5.57478	0.0130434	0.8355	x	x		-8.4825	5.0048	0.00073013				x	x
PGAM5	Q96HS1|PGAM5_HUMAN	0.162191	-6.40172	4.70139	0.0125175	0.8355	x	x
PABPC4	Q13310-2|PABP4_HUMAN	0.748088	-6.63203	3.92515	0.0117476	0.8355	x	x		-1.46098	0.9326	0.000610494
ILF3	Q12906|ILF3_HUMAN	1.47869	-7.12132	4.38999	0.0116998	0.8355	x	x		-1.05574	0.753007	0.00065811
HIST2H2BE	Q16778|H2B2E_HUMAN	1.14636	-7.19421	3.31228	0.00949481	0.8355	x	x		1.99783	0.534149	2.72919	0	0	0.8486
RPS9	P46781|RS9_HUMAN	1.13276	-4.72754	5.01832	0.00875368	0.8355	x	x		2.90068	1.52141	0.0138733	0	0	0.8486
IGF2BP1	Q9NZI8|IF2B1_HUMAN	0.878645	-6.31416	5.69056	0.00856628	0.8355	x	x		-1.4219	1.30643	0.000611764
RPS24	P62847-2|RS24_HUMAN	0.725471	-4.36314	4.55375	0.00845468	0.8355	x	x		-2.25244	1.78901	0.000371589
DDX21	Q9NR30|DDX21_HUMAN	0.916701	-4.80587	4.20478	0.00778011	0.8355	x	x		-1.29569	1.04729	0.00075381
PIP	P12273|PIP_HUMAN	0.985247	-4.39441	2.74923	0.00751847	0.8355	x	x		-0.875444	0.685159	0.00132893
RPS18	P62269|RS18_HUMAN	1.10377	-7.50848	3.41565	0.007149	0.8355	x	x		1.49962	0.341982	0.141759	0	0	0.8486
HNRNPL	P14866|HNRPL_HUMAN	0.941386	-8.35612	5.5297	0.00710901	0.8355	x	x		-1.86174	1.58281	0.000620279
TARDBP	Q13148|TADBP_HUMAN	1.21991	-4.441	4.75954	0.006705	0.8355	x	x
ELAVL1	Q15717|ELAV1_HUMAN	0.950961	-8.78712	5.40897	0.00670458	0.8355	x	x		-1.98717	1.10645	0.000467947
PPIA	P62937|PPIA_HUMAN	0.818027	-5.65654	2.81709	0.0063321	0.8355	x	x		3.52954	0.812843	0.161312	0	0	0.8486
IGF2BP3	O00425|IF2B3_HUMAN	0.997111	-5.85257	5.5661	0.00469389	0.8355	x	x
EIF4A1	P60842|IF4A1_HUMAN	1.08844	-4.85347	2.96617	0.00436215	0.8355	x	x		4.90521	2.10468	0.122199	0	0	0.8486
CLASRP	Q8N2M8-3|CLASR_HUMAN	1.08132	-5.2196	3.13398	0.00397648		x	x
XRCC6	P12956|XRCC6_HUMAN	1.25819	-4.43914	4.21672	0.00285468	0.8355	x	x		3.54843	1.70025	0.0283695	0	0	0.8486
PPIE	Q9UNP9-2|PPIE_HUMAN	0.896062	-5.95022	4.78652	0.00270243		x	x
LIMA1	Q9UHB6|LIMA1_HUMAN	0.799516	-7.74938	5.5297	0.00234353		x	x		-4.19944	2.81254	0.000919914				x	x
RPS27	P42677|RS27_HUMAN		-3.68119	2.84294	0.0022981		x	x		-1.00352	0.911062	0.000932055
LSM3	P62310|LSM3_HUMAN	1.14104	-6.51661	4.46576	0.00225524		x	x
MAGOHB	Q96A72|MGN2_HUMAN	0.867419	-9.35046	5.68314	0.00207617		x	x
AQR	O60306|AQR_HUMAN	0.790392	-7.9066	5.96121	0.00205439		x	x
ALYREF	Q86V81|THOC4_HUMAN	0.784509	-10.0238	6.50199	0.00204687		x	x		-0.618443	0.387933	0.000857903
ACTA1	P68133|ACTS_HUMAN	1.07721	-5.99497	3.57732	0.00193472		x	x		-1.47342	1.279	0.000622099
PRPS2	P11908|PRPS2_HUMAN	1.08758	-8.29522	5.69345	0.00190204		x	x
RBM8A	Q9Y5S9-2|RBM8A_HUMAN	0.265789	-6.6475	4.75954	0.00186949		x	x		-5.53341	4.20186	0.000562732				x	x
SNRPA1	P09661|RU2A_HUMAN	1.2405	-8.66903	5.86069	0.00183248		x	x
PURA	Q00577|PURA_HUMAN	1.02844	-3.95767	3.33676	0.00182973		x	x		-0.925866	0.745806	0.000835765
SRSF4	Q08170|SRSF4_HUMAN	0.965983	-5.83832	4.52037	0.00180238		x	x
U2SURP	O15042-2|SR140_HUMAN	0.950116	-9.43856	6.34634	0.00178412		x	x
PHF5A	Q7RTV0|PHF5A_HUMAN	1.10702	-7.55703	5.99583	0.00176278		x	x		-4.16971	2.77477	0.000466842				x
IK	Q13123|RED_HUMAN	0.946348	-10.3418	4.62209	0.00174605		x	x		-7.17894	4.32773	0.000872238				x	x
SNRPB2	P08579|RU2B_HUMAN	0.558703	-9.7323	5.81404	0.0016753		x	x
IVNS1ABP	Q9Y6Y0|NS1BP_HUMAN	0.907316	-7.5299	5.37472	0.0016531		x	x
PRPF40A	O75400|PR40A_HUMAN		-9.96339	6.36046	0.00158914		x	x		-3.98273	3.07922	0.000706196				x	x
BUB3	O43684-2|BUB3_HUMAN	1.00797	-5.03356	4.37738	0.00156444		x	x
SNRNP40	Q96DI7|SNR40_HUMAN	1.40205	-11.8125	6.35817	0.00155694		x	x		-8.31254	5.0048	0.000816594				x	x
CEP70	Q8NHQ1-2|CEP70_HUMAN	1.14833	-6.75688	4.49791	0.00152401		x	x
SRSF10	O75494-5|SRS10_HUMAN	1.03731	-10.1986	6.34634	0.00151609		x	x		-5.42206	4.01823	0.000801474				x	x
SRP14	P37108|SRP14_HUMAN	0.918773	-5.79453	4.86653	0.00151093		x	x
UPF1	Q92900|RENT1_HUMAN	1.59984	-6.19008	4.4872	0.00150657		x	x		-2.45085	2.55747	0.000462685
SYNCRIP	O60506-3|HNRPQ_HUMAN	1.26231	-9.47357	6.60024	0.00149479		x	x		-1.2963	1.16302	0.000634585
capsid	capsid|capsid		-4.68927	3.88287	0.00149163		x	x		6.44655	4.05866	0.139983	0.971	0.991	0.0028	x	x	x
FAM120A	Q9NZB2|F120A_HUMAN	1.05896	-6.79907	4.70139	0.00145552		x	x		-1.46993	1.16946	0.000662721
CPSF1	Q10570|CPSF1_HUMAN	1.10803	-6.61805	5.10452	0.00145258		x	x
HNRNPD	Q14103-3|HNRPD_HUMAN	1.00948	-9.53688	5.99583	0.00144851		x	x		-1.29208	0.966759	0.000758182
SMU1	Q2TAY7|SMU1_HUMAN	0.822922	-11.6541	6.42742	0.0014445		x	x		-8.94557	4.398	0.000700174				x	x
NUDT21	O43809|CPSF5_HUMAN	0.948084	-8.31831	4.59972	0.00143115		x	x
LUC7L2	Q9Y383-3|LC7L2_HUMAN	0.709211	-8.16933	5.58023	0.00142652		x	x
XAB2	Q9HCS7|SYF1_HUMAN	0.72483	-8.34883	6.21318	0.00142403		x	x
DDX17	Q92841|DDX17_HUMAN	0.946329	-9.05888	5.10272	0.00141958		x	x		-0.991611	0.775936	0.000973018
TIAL1	Q01085|TIAR_HUMAN	1.20849	-7.10205	5.33929	0.00141649		x	x
THOC6	Q86W42|THOC6_HUMAN	1.07302	-6.83244	5.99583	0.00141366		x	x
FYTTD1	Q96QD9-2|UIF_HUMAN	1.11657	-3.68573	4.0153	0.00141082		x
SAP18	O00422|SAP18_HUMAN	1.53895	-8.9361	5.19125	0.00140228		x	x
GSN	P06396-2|GELS_HUMAN	1.02639	-6.22499	4.81593	0.0014011		x	x
PQBP1	O60828-5|PQBP1_HUMAN	1.01841	-8.3577	5.57842	0.00140021		x	x		-4.18891	3.00296	0.000795209				x
RPS19	P39019|RS19_HUMAN	0.563022	-7.7088	5.19726	0.00138852		x	x		-1.91643	1.28687	0.000669268
POTEE	Q6S8J3|POTEE_HUMAN	1.08633	-9.58547	6.34634	0.00138818		x	x		0.521699	0.0710542	2.23477	0	0	0.8486
RTCB	Q9Y3I0|RTCB_HUMAN		-6.88791	4.81641	0.00138625		x	x		-1.52375	0.734859	0.000912337
PRMT5	O14744|ANM5_HUMAN	0.952508	-8.65185	6.02752	0.0013833		x	x		-4.16162	3.02087	0.00136955				x	x
DBN1	Q16643|DREB_HUMAN	0.999714	-8.16219	5.85781	0.00137807		x	x		-2.22394	1.11536	0.000968114
PRPF38A	Q8NAV1|PR38A_HUMAN	0.601355	-8.02673	5.76189	0.00137558		x	x
RBM10	P98175-2|RBM10_HUMAN	0.811736	-12.1166	6.79922	0.00137359		x	x		-7.45146	2.13635	0.0129215	0	0	0.8486	x	x
LSM2	Q9Y333|LSM2_HUMAN	0.470303	-6.94231	5.88035	0.00137038		x	x
BCAS2	O75934|SPF27_HUMAN	0.416374	-6.67586	5.11839	0.00134375		x	x
LARP1	Q6PKG0|LARP1_HUMAN	1.30109	-7.55779	5.71646	0.0013408		x	x
SNRPD3	P62318-2|SMD3_HUMAN	0.528042	-10.5501	6.61987	0.00132979		x	x		-6.27933	4.01823	0.00113193				x	x
PRPSAP2	O60256-2|KPRB_HUMAN	0.608368	-8.37862	6.34634	0.00132651		x	x
HNRNPCL1	O60812|HNRC1_HUMAN	1.27626	-4.9124	3.05165	0.00132138		x	x
PRPS1	P60891-2|PRPS1_HUMAN	1.2348	-10.1049	6.36046	0.00131788		x	x
FIP1L1	Q6UN15-3|FIP1_HUMAN	1.18166	-8.54625	5.41941	0.00131519		x	x
SNU13	P55769|NH2L1_HUMAN		-6.06863	4.62288	0.00131148		x	x
PNN	Q9H307|PININ_HUMAN	1.113	-9.51934	6.20043	0.00130171		x	x
SLTM	Q9NWH9|SLTM_HUMAN	0.928632	-4.1534	4.37982	0.00130065		x	x
DDX39A	O00148|DX39A_HUMAN	0.611139	-10.5251	5.76919	0.00130038		x	x
SPIN1	Q9Y657|SPIN1_HUMAN	0.958874	-6.30204	4.81554	0.00129902		x	x
RPS15A	P62244|RS15A_HUMAN		-7.61378	5.75602	0.00128347		x	x		-0.886967	0.703121	0.000694422
RBM17	Q96I25|SPF45_HUMAN	1.12868	-8.88172	6.21318	0.00127483		x	x
PPWD1	Q96BP3-2|PPWD1_HUMAN	0.947584	-6.52338	4.74579	0.00125116		x	x		-2.09294	1.20914	0.000832692
POLR2A	P24928|RPB1_HUMAN	0.96069	-5.93819	4.86653	0.00125052		x	x
LUC7L3	O95232|LC7L3_HUMAN	1.31554	-7.15285	5.05563	0.00124843		x	x
SF3B2	Q13435|SF3B2_HUMAN	0.709975	-11.6845	6.56474	0.00124771		x	x		-8.29617	4.33613	0.000677808				x	x
VIRMA	Q69YN4-2|VIR_HUMAN		-3.31374	3.47052	0.00124492		x
SNRPD2	P62316|SMD2_HUMAN	0.619374	-9.55511	5.83637	0.00123213		x	x		-5.20849	4.02631	0.000984816				x	x
SNRPD1	P62314|SMD1_HUMAN	1.24313	-10.7808	6.6066	0.00123152		x	x		-1.27227	0.748412	0.00064439
DHX8	Q14562|DHX8_HUMAN	0.98792	-8.09513	5.83975	0.00122822		x	x
PRPF3	O43395|PRPF3_HUMAN	0.736596	-10.4888	6.6066	0.00121848		x	x		-5.17464	3.99332	0.000442026				x	x
YWHAZ	P63104|1433Z_HUMAN	1.35807	-4.42761	3.83044	0.00121664		x	x		0.861638	0.198939	0.0120934	0	0	0.8486
PPIH	O43447|PPIH_HUMAN	0.933117	-8.10166	5.99583	0.00121592		x	x
CPSF4	O95639-3|CPSF4_HUMAN	1.23058	-6.80007	4.53781	0.00120921		x	x
RPS28	P62857|RS28_HUMAN	0.359585	-4.58929	4.29634	0.00120902		x	x
DHX38	Q92620|PRP16_HUMAN	0.771988	-8.82994	5.92169	0.00120732		x	x
NCBP2	P52298-2|NCBP2_HUMAN	1.07079	-3.36365	3.06724	0.00120011		x
SRRM2	Q9UQ35|SRRM2_HUMAN	1.19638	-8.57089	6.21318	0.00119901		x	x
SRSF1	Q07955|SRSF1_HUMAN	1.21209	-11.4711	6.79922	0.00119859		x	x		-7.39995	4.76309	0.000767178				x	x
DDX23	Q9BUQ8|DDX23_HUMAN	0.976732	-11.8425	5.5297	0.00119735		x	x
SON	P18583-2|SON_HUMAN	0.103342	-8.07595	6.35817	0.0011956		x	x
RPS29	P62273|RS29_HUMAN	0.466429	-3.41915	3.17017	0.00119486		x			-2.26699	1.91484	0.000476628
DDX42	Q86XP3|DDX42_HUMAN	0.465037	-9.9537	6.14524	0.00119145		x	x		-6.29304	4.27263	0.000566406				x	x
ACIN1	Q9UKV3|ACINU_HUMAN	0.329205	-10.961	6.6066	0.00118656		x	x		-5.41671	4.20186	0.000500026				x	x
EIF4A3	P38919|IF4A3_HUMAN	0.0858	-12.0263	6.79922	0.00118603		x	x		-2.6832	1.28894	0.123155	0	0	0.8486
SNIP1	Q8TAD8|SNIP1_HUMAN	0.885359	-6.13899	5.11308	0.00118208		x	x
RPLP1	P05386|RLA1_HUMAN		-2.99517	3.46598	0.00118132		x
YTHDC1	Q96MU7-2|YTDC1_HUMAN	0.785384	-5.0795	4.85288	0.0011807		x	x
SVIL	O95425-2|SVIL_HUMAN	1.00488	-6.52309	5.5745	0.00118011		x	x
RPS4X	P62701|RS4X_HUMAN	1.1425	-8.70719	5.86129	0.00117672		x	x		0.263312	0.151291	0.0262591	0	0	0.8486
DDX46	Q7L014|DDX46_HUMAN	1.18785	-7.11086	5.08956	0.0011765		x	x
RBM5	P52756|RBM5_HUMAN	1.00144	-7.5598	5.53546	0.00117229		x	x
RALY	Q9UKM9-2|RALY_HUMAN	0.865375	-8.84804	5.85781	0.00117072		x	x		-1.94375	1.40801	0.000758567
USP39	Q53GS9|SNUT2_HUMAN	0.967526	-10.2311	6.40575	0.00116678		x	x		-7.41887	4.50115	0.00101609				x	x
FAU	P62861|RS30_HUMAN	0.981711	-4.9157	4.94003	0.00115652		x	x		-1.91221	1.49055	0.000543801
MYO1C	O00159-2|MYO1C_HUMAN	1.24022	-7.32641	5.68978	0.00115439		x	x
CHTOP	Q9Y3Y2-4|CHTOP_HUMAN	0.990642	-8.62042	6.34634	0.0011534		x	x
CDC40	O60508|PRP17_HUMAN	1.03265	-8.84778	6.2095	0.00115276		x	x
PSIP1	O75475|PSIP1_HUMAN	0.82147	-3.10016	3.40156	0.0011525		x
SF3A2	Q15428|SF3A2_HUMAN	0.398446	-7.66178	5.61175	0.00115124		x	x
KRI1	Q8N9T8|KRI1_HUMAN	1.52641	-3.08763	3.55129	0.00115045		x
DDX50	Q9BQ39|DDX50_HUMAN	1.04784	-6.23622	5.4865	0.00114465		x	x		-1.60951	1.06593	0.000556656
MYO1E	Q12965|MYO1E_HUMAN	1.04479	-3.71837	3.412	0.00114421		x
SSB	P05455|LA_HUMAN	1.10705	-4.9289	4.02443	0.00114059		x	x
DGCR8	Q8WYQ5-3|DGCR8_HUMAN	1.2267	-3.27693	3.3646	0.00113862		x
DNAJC17	Q9NVM6|DJC17_HUMAN	0.995362	-6.16816	5.39044	0.00113715		x	x
THRAP3	Q9Y2W1|TR150_HUMAN	1.02783	-13.0292	6.79922	0.00113092		x	x		-7.45016	4.10956	0.000791485				x	x
UTP14A	Q9BVJ6|UT14A_HUMAN	1.05974	-3.18162	3.30811	0.00113017		x
NOP9	Q86U38|NOP9_HUMAN	1.15099	-4.56893	4.76583	0.00112188		x	x
THOC2	Q8NI27|THOC2_HUMAN	0.618233	-7.38897	5.61943	0.00111969		x	x
RSRC1	Q96IZ7-2|RSRC1_HUMAN	1.01613	-7.68933	5.5661	0.00111676		x	x
SNRPB	P14678-2|RSMB_HUMAN	0.811572	-10.4141	6.59248	0.00111207		x	x		-7.11018	4.50115	0.00062326				x	x
PUF60	Q9UHX1-6|PUF60_HUMAN	0.658933	-9.61578	6.05755	0.00111038		x	x		-4.17123	2.31489	0.000802707
DHX36	Q9H2U1-2|DHX36_HUMAN	1.18664	-4.74882	3.91333	0.00110972		x	x		-1.53081	1.14811	0.000697533
MKI67	P46013|KI67_HUMAN	1.00945	-3.28271	3.72561	0.00110821		x
MOV10	Q9HCE1|MOV10_HUMAN	1.23659	-6.74464	5.85213	0.00110742		x	x		-1.36192	0.965718	0.000658283
PPIG	Q13427-2|PPIG_HUMAN	0.969582	-5.14699	4.59714	0.00110459		x	x
U2AF2	P26368-2|U2AF2_HUMAN	1.0411	-10.0973	6.61987	0.0011038		x	x		-1.77288	1.36301	0.0004462
DDX49	Q9Y6V7|DDX49_HUMAN	1.06016	-3.81639	3.31221	0.00109833		x
CPSF7	Q8N684-2|CPSF7_HUMAN	0.902417	-3.8904	2.99689	0.00109765		x
RBM14	Q96PK6|RBM14_HUMAN	1.18373	-7.81525	6.21318	0.00109556		x	x		-2.08865	1.85275	0.000379973
PRMT1	Q99873-2|ANM1_HUMAN	1.36318	-7.94655	5.68314	0.00108829		x	x
SNRNP70	P08621-2|RU17_HUMAN	1.27367	-7.53801	5.55126	0.00108607		x	x
CLK4	Q9HAZ1|CLK4_HUMAN	0.862236	-4.2032	4.2874	0.00108578		x	x
SARNP	P82979|SARNP_HUMAN	0.714998	-8.48652	6.08642	0.00108505		x	x
PABPN1	Q86U42-2|PABP2_HUMAN	0.938934	-10.7153	6.59248	0.00108447		x	x		-6.77027	4.62708	0.000508438				x	x
PHRF1	Q9P1Y6-2|PHRF1_HUMAN	0.85923	-6.5739	5.77463	0.00108328		x	x
DDX3X	O00571|DDX3X_HUMAN	1.06388	-7.70078	5.68978	0.00108317		x	x		-1.24015	1.08603	0.000520715
TRA2B	P62995-3|TRA2B_HUMAN	0.793354	-10.7315	6.6066	0.00107341		x	x
IMMT	Q16891-3|MIC60_HUMAN	1.04141	-3.21937	3.45022	0.0010705		x			-1.1292	0.764978	0.00101539
EEFSEC	P57772|SELB_HUMAN	0.945206	-3.09607	3.3933	0.00106194		x
ARGLU1	Q9NWB6-3|ARGL1_HUMAN	0.698125	-7.24996	5.88035	0.00105528		x	x
WDR75	Q8IWA0|WDR75_HUMAN	1.12647	-3.4745	3.83266	0.00105121		x
ZC3HAV1	Q7Z2W4|ZCCHV_HUMAN	1.06038	-7.16899	5.45304	0.00104879		x	x		-1.79689	1.85974	0.000505765
U2AF1	Q01081|U2AF1_HUMAN	1.25548	-9.02795	6.21318	0.00104632		x	x
CDK11B	P21127-12|CD11B_HUMAN	0.961682	-8.41389	5.97422	0.00104373		x	x
EMG1	Q92979|NEP1_HUMAN	1.29783	-3.1015	3.75923	0.00104229		x
CDC42	P60953|CDC42_HUMAN	0.752553	-5.04658	4.67121	0.00104102		x	x		-1.26214	0.902402	0.000631675
AHCY	P23526-2|SAHH_HUMAN	1.00187	-2.88631	3.51758	0.00103986		x			-6.50999	4.1481	0.000502144				x	x
SRRM1	Q8IYB3-2|SRRM1_HUMAN	0.970536	-8.15841	6.21318	0.00103967		x	x
NSA2	O95478|NSA2_HUMAN	0.956986	-3.25383	3.10776	0.0010385		x
RRBP1	Q9P2E9|RRBP1_HUMAN	1.13188	-3.45536	4.05767	0.00103698		x
NCBP1	Q09161|NCBP1_HUMAN	1.16079	-9.52266	6.2095	0.00103681		x	x
MYH10	P35580|MYH10_HUMAN	1.01224	-7.99888	5.63912	0.00103612		x	x
MYO5B	Q9ULV0|MYO5B_HUMAN	1.07995	-6.61252	5.04008	0.00103492		x	x
GSTM3	P21266|GSTM3_HUMAN	0.615935	-3.79259	3.80156	0.00103341		x
ZNF326	Q5BKZ1|ZN326_HUMAN	0.984032	-7.02066	5.50247	0.00103102		x	x
DDX20	Q9UHI6|DDX20_HUMAN	0.860976	-3.25512	3.33648	0.00102843		x
CCAR2	Q8N163-2|CCAR2_HUMAN		-8.22253	5.79765	0.00102678		x	x
MYL6	P60660-2|MYL6_HUMAN	1.22976	-3.008	3.37745	0.00102584		x			-2.32642	1.96809	0.000463661
CORO1B	Q9BR76|COR1B_HUMAN	0.943193	-3.82993	2.96574	0.00102555		x			-1.94556	1.85319	0.00054669
SNRPA	P09012|SNRPA_HUMAN	1.00676	-10.3606	6.56474	0.00101475		x	x
PLRG1	O43660|PLRG1_HUMAN	1.02522	-8.9506	6.1949	0.00101397		x	x
CDC123	O75794|CD123_HUMAN	1.33186	-3.80407	3.10648	0.00101263		x			-1.57498	1.13887	0.00064326
CORO1C	Q9ULV4|COR1C_HUMAN	1.0643	-7.88312	5.99583	0.00101182		x	x		-1.23931	0.966759	0.000727193
SRRT	Q9BXP5-4|SRRT_HUMAN	0.821731	-10.0434	6.15977	0.0010118		x	x
HNRNPH3	P31942-2|HNRH3_HUMAN	0.9097	-7.59942	5.96121	0.00101083		x	x		-1.01095	0.783069	0.000639373
RBM22	Q9NW64|RBM22_HUMAN	0.850061	-8.1912	5.76919	0.00100986		x	x
ISY1	Q9ULR0|ISY1_HUMAN	0.750738	-5.29735	4.56456	0.00100702		x	x
TOP2B	Q02880-2|TOP2B_HUMAN	0.928407	-3.34991	3.41772	0.000998063		x
SRSF9	Q13242|SRSF9_HUMAN	0.907289	-8.81271	6.50199	0.0009935		x	x		-4.17682	2.19322	0.00071632
SCRIB	Q14160|SCRIB_HUMAN	0.742327	-3.42874	3.46115	0.000991735		x
MCM2	P49736|MCM2_HUMAN	1.23285	-3.39879	3.20191	0.000988453		x
MFAP1	P55081|MFAP1_HUMAN	0.678693	-9.23479	5.68314	0.00098425		x	x		-4.84879	3.81461	0.00106466				x	x
CDC5L	Q99459|CDC5L_HUMAN	0.760665	-10.5288	6.6066	0.000980446		x	x		-6.2425	4.33613	0.000704961				x	x
HNRNPUL2	Q1KMD3|HNRL2_HUMAN	0.636291	-8.88515	5.70561	0.000977772		x	x		-0.99932	0.974176	0.000689209
HNRNPLL	Q8WVV9-5|HNRLL_HUMAN		-3.4729	3.32286	0.000977511		x
BCLAF1	Q9NYF8-2|BCLF1_HUMAN	0.935573	-12.5387	6.79922	0.00097712		x	x		-5.60487	3.99332	0.000783415				x	x
HNRNPA0	Q13151|ROA0_HUMAN	0.84706	-9.86196	6.50199	0.000975261		x	x
PAXBP1	Q9Y5B6|PAXB1_HUMAN		-9.7306	6.59248	0.000974931		x	x
SRSF7	Q16629-3|SRSF7_HUMAN	1.12317	-12.9908	6.79922	0.000974105		x	x
PRPF31	Q8WWY3-4|PRP31_HUMAN	0.735626	-9.3531	6.6066	0.000971869		x	x		-3.63085	3.18749	0.000991468				x	x
PPP6R1	Q9UPN7|PP6R1_HUMAN	0.932198	-3.24538	3.80804	0.000968618		x
ZC3H18	Q86VM9-2|ZCH18_HUMAN	1.04012	-6.94162	4.83919	0.000966083		x	x
PRPSAP1	Q14558|KPRA_HUMAN	1.12554	-9.62926	6.50199	0.000964589		x	x
DHX57	Q6P158|DHX57_HUMAN	1.34831	-3.27033	3.29306	0.000963305		x
FUBP1	Q96AE4|FUBP1_HUMAN	0.935929	-3.11043	3.57103	0.000962305		x
SRSF5	Q13243|SRSF5_HUMAN	0.809625	-9.48126	6.36046	0.000961747		x	x
GPATCH11	Q8N954|GPT11_HUMAN		-6.99547	5.97422	0.000961125		x	x		-3.6907	3.32856	0.000677143				x
TRA2A	Q13595|TRA2A_HUMAN	1.24726	-9.37467	6.36046	0.000960358		x	x
GNAI3	P08754|GNAI3_HUMAN	0.748124	-3.3905	4.06266	0.000959586		x			-2.01039	1.61753	0.000536749
TAGLN2	P37802|TAGL2_HUMAN	0.986615	-4.32093	3.11454	0.000958885		x
UBA1	P22314-2|UBA1_HUMAN	0.612706	-4.69821	4.21501	0.000958763		x	x		3.95816	2.08489	0.0367423	0	0	0.8486
PACSIN3	Q9UKS6|PACN3_HUMAN	0.895781	-3.39874	3.13149	0.000956565		x			-1.66741	0.993108	0.000705696
PRPF4B	Q13523|PRP4B_HUMAN	1.03962	-8.49145	5.63595	0.000956126		x	x		-0.335693	0.207798	0.000892869
CPSF2	Q9P2I0|CPSF2_HUMAN	0.954739	-8.67678	5.8882	0.000952887		x	x
PRDX6	P30041|PRDX6_HUMAN	1.1269	-4.27447	3.78849	0.000952131		x
TFIP11	Q9UBB9|TFP11_HUMAN	0.726254	-9.49919	6.35817	0.000949752		x	x
SNW1	Q13573|SNW1_HUMAN	0.797818	-10.016	6.6066	0.000949176		x	x		-3.9646	3.20064	0.00069227				x
SNRPE	P62304|RUXE_HUMAN	1.0368	-10.7767	6.13912	0.000947615		x	x		-4.75003	3.99332	0.00084455				x	x
BUD31	P41223|BUD31_HUMAN	1.02139	-6.74492	5.32892	0.000947538		x	x
PLS1	Q14651|PLSI_HUMAN	0.981734	-3.45513	3.70175	0.000946826		x			-0.492843	0.280159	0.000845777
XRN2	Q9H0D6-2|XRN2_HUMAN	1.01978	-6.95459	4.93565	0.000946784		x	x
SPTAN1	Q13813|SPTN1_HUMAN	0.859972	-8.64738	5.85213	0.000945876		x	x		-1.7157	1.2755	0.000633311
ATXN2L	Q8WWM7|ATX2L_HUMAN	0.85951	-3.21578	3.21064	0.000945791		x			-1.32018	0.993108	0.000494176
MSN	P26038|MOES_HUMAN	0.976642	-2.9277	3.41541	0.000942991		x
WDR89	Q96FK6|WDR89_HUMAN	1.02441	-3.34744	3.86849	0.000942362		x
RIOX1	Q9H6W3|RIOX1_HUMAN		-3.37358	3.08542	0.000941627		x
CTNNBL1	Q8WYA6-3|CTBL1_HUMAN	0.794403	-6.79547	5.6635	0.000940386		x	x
PPIL1	Q9Y3C6|PPIL1_HUMAN	0.875793	-8.2684	5.80295	0.000939586		x	x
RNPS1	Q15287-3|RNPS1_HUMAN	1.01037	-10.4698	5.89972	0.000937549		x	x
THOC5	Q13769|THOC5_HUMAN	0.768463	-4.99578	4.05232	0.0009357		x	x
SNRPF	P62306|RUXF_HUMAN	1.07926	-8.2162	5.68978	0.000934262		x	x
KHSRP	Q92945|FUBP2_HUMAN	0.348653	-8.99471	5.40897	0.000932108		x	x		2.76627	1.37288	0.0135317	0	0	0.8486
PRPF6	O94906-2|PRP6_HUMAN	0.751435	-12.0909	6.36046	0.000928806		x	x
POLDIP3	Q9BY77-2|PDIP3_HUMAN	1.12586	-7.9233	5.62788	0.000925991		x	x
MTCH2	Q9Y6C9|MTCH2_HUMAN	1.0656	-3.29942	3.55307	0.000924028		x
RBBP6	Q7Z6E9-2|RBBP6_HUMAN	0.995978	-3.51019	3.21064	0.000918865		x
SRSF2	Q01130-2|SRSF2_HUMAN	1.26008	-11.3392	6.40575	0.000918528		x	x
MSI2	Q96DH6-2|MSI2H_HUMAN	1.12443	-3.6794	2.92954	0.000912487		x
PFN1	P07737|PROF1_HUMAN	0.948708	-5.39457	5.13356	0.000912094		x	x		-4.57843	3.02493	0.00101923				x	x
HNRNPUL1	Q9BUJ2-4|HNRL1_HUMAN	0.957606	-9.28887	6.36046	0.000910788		x	x
PRPF4	O43172-2|PRP4_HUMAN	1.28748	-10.5645	6.35817	0.000907855		x	x		-5.41859	3.14876	0.000694139				x	x
FXR1	P51114|FXR1_HUMAN	1.08806	-6.6166	5.39123	0.000901681		x	x		-0.973213	0.810967	0.000691578
CCAR1	Q8IX12-2|CCAR1_HUMAN	0.936388	-10.8565	6.6066	0.000901563		x	x
RPL35A	P18077|RL35A_HUMAN	0.620843	-6.38068	4.27174	0.000894802		x	x		-1.32653	1.26038	0.000531336
EFHD2	Q96C19|EFHD2_HUMAN	1.10687	-3.40459	3.30816	0.000890635		x			-0.756345	0.594691	0.000938202
SNRPC	P09234|RU1C_HUMAN	1.09477	-6.68245	5.34205	0.000882641		x	x
RPF2	Q9H7B2|RPF2_HUMAN	0.999163	-3.03311	3.42491	0.000881245		x			-0.539551	0.445698	0.000806101
SAFB	Q15424-2|SAFB1_HUMAN	1.0947	-6.94309	5.86129	0.00087854		x	x
RPS12	P25398|RS12_HUMAN	0.654613	-7.87174	6.35817	0.000877011		x	x
RBM25	P49756|RBM25_HUMAN	0.989667	-10.2439	6.35817	0.00087237		x	x
SPECC1L	Q69YQ0-2|CYTSA_HUMAN	0.873008	-3.14864	3.39956	0.000871958		x
SF3A3	Q12874|SF3A3_HUMAN	1.0002	-10.292	6.60232	0.000870274		x	x		-5.33061	3.88288	0.000816897				x	x
CRNKL1	Q9BZJ0-2|CRNL1_HUMAN	0.595845	-8.54058	6.4595	0.000867569		x	x
EIF5B	O60841|IF2P_HUMAN	1.03455	-3.66135	2.84358	0.000864528		x
FUBP3	Q96I24|FUBP3_HUMAN	0.756878	-8.97165	6.4101	0.000864133		x	x
HIST1H2AC	Q93077|H2A1C_HUMAN	1.07954	-3.20922	3.35666	0.000863705		x
FAM98A	Q8NCA5-2|FA98A_HUMAN	0.929889	-5.38021	4.60317	0.000863383		x	x
RCL1	Q9Y2P8|RCL1_HUMAN	0.85368	-4.05222	2.63487	0.00086277		x			-0.378273	0.202932	0.000890459
ISG20L2	Q9H9L3|I20L2_HUMAN	0.991715	-3.60875	3.62834	0.000861934		x			-1.71578	1.15702	0.000527495
SNRPG	P62308|RUXG_HUMAN	0.883052	-8.65903	6.36046	0.000859394		x	x		-1.42331	1.20665	0.000483178
MRPS25	P82663-3|RT25_HUMAN	1.1781	-3.50836	3.00676	0.000859253		x
SAFB2	Q14151|SAFB2_HUMAN	0.933607	-3.31518	3.50834	0.000858329		x
EXOSC2	Q13868|EXOS2_HUMAN	0.90905	-3.63821	3.53436	0.000858216		x
TAF15	Q92804-2|RBP56_HUMAN	1.16323	-8.29845	5.61175	0.000856925		x	x
SART1	O43290|SNUT1_HUMAN	0.886915	-10.6752	6.6066	0.000853419		x	x
RPS15	P62841|RS15_HUMAN		-6.16079	5.11723	0.000851021		x	x		-0.90474	0.79556	0.0008528
ADAR	P55265|DSRAD_HUMAN	0.940422	-9.22337	5.79616	0.000850299		x	x		-0.465738	0.320324	0.00121561
MDH2	P40926|MDHM_HUMAN	0.90856	-3.93655	3.76661	0.000848819		x
PATL1	Q86TB9-2|PATL1_HUMAN	0.956098	-3.3146	3.84711	0.000841402		x
TMPO	P42166|LAP2A_HUMAN	0.834496	-3.61427	3.53745	0.000840395		x
DNAJC13	O75165|DJC13_HUMAN	0.87068	-4.00219	2.96105	0.000838637		x
EIF3A	Q14152-2|EIF3A_HUMAN	1.26699	-5.832	3.85814	0.000838366		x	x
HNRNPH2	P55795|HNRH2_HUMAN	1.08777	-7.88819	5.8882	0.000837651		x	x		-1.5952	1.51985	0.000465658
ZGPAT	Q8N5A5-2|ZGPAT_HUMAN	0.936449	-7.8939	6.2283	0.000831382		x	x
ASCC2	Q9H1I8-2|ASCC2_HUMAN	1.00801	-3.60534	3.59702	0.000831177		x
ESF1	Q9H501|ESF1_HUMAN	0.940385	-3.32691	3.84629	0.000830488		x
LRRC8E	Q6NSJ5|LRC8E_HUMAN	0.995914	-3.44313	3.81816	0.000828353		x
MRPL23	Q16540|RM23_HUMAN	1.1365	-2.98483	3.37726	0.000827951		x
RBM15	Q96T37-4|RBM15_HUMAN	1.2098	-9.01518	6.03329	0.00082603		x	x
RBM4B	Q9BQ04|RBM4B_HUMAN	1.06206	-3.37314	3.41823	0.000822443		x
DNTTIP2	Q5QJE6|TDIF2_HUMAN	0.296449	-3.51429	3.20608	0.000819215		x
SRBD1	Q8N5C6|SRBD1_HUMAN	1.01222	-3.35245	3.1417	0.000817502		x
GNA11	P29992|GNA11_HUMAN	1.24136	-3.57188	3.66643	0.000815811		x
FLOT1	O75955|FLOT1_HUMAN	0.700639	-3.64606	3.77396	0.00081434		x			-1.49798	1.3424	0.000572958
NCBP3	Q53F19|NCBP3_HUMAN		-8.87419	5.45792	0.00081433		x	x		-0.863686	0.279964	0.00160322
CD2BP2	O95400|CD2B2_HUMAN	0.577886	-9.63787	6.59248	0.000811288		x	x
SF1	Q15637-4|SF01_HUMAN	1.02691	-8.36253	6.36046	0.000807362		x	x
ZC3H11A	O75152|ZC11A_HUMAN	0.939156	-9.57642	6.1949	0.000807077		x	x
HNRNPA3	P51991|ROA3_HUMAN	0.71519	-10.7472	6.35376	0.000805618		x	x		-0.364113	0.226431	0.000776153
HBB	P68871|HBB_HUMAN	1.33501	-5.69487	5.40317	0.000805614		x	x		-0.0338033	0.00477929	0.115804	0	0	0.8486
HIST2H3A	Q71DI3|H32_HUMAN		-4.00171	4.09241	0.000802685		x			5.38115	1.25018	0.398839	0	0	0.8486
HNRNPDL	O14979-3|HNRDL_HUMAN		-10.8693	6.36046	0.000782666		x	x
COPG1	Q9Y678|COPG1_HUMAN	0.050689	-3.22183	3.67428	0.000777477		x			2.80093	1.98433	0.0160311	0	0	0.8486
ACTR2	P61160|ARP2_HUMAN	0.877745	-3.67045	3.68304	0.000777326		x			-1.23666	0.74664	0.000678352
LRPPRC	P42704|LPPRC_HUMAN	1.00107	-4.52731	3.06695	0.000777071		x
UTP18	Q9Y5J1|UTP18_HUMAN	1.2793	-3.23952	3.63382	0.000775291		x			-1.48637	0.800831	0.000911622
FARP1	Q9Y4F1|FARP1_HUMAN	0.962186	-2.98867	3.64967	0.000773711		x
SF3B1	O75533|SF3B1_HUMAN	0.750788	-12.1531	6.4595	0.000772235		x	x		-8.02392	4.76309	0.000482744				x	x
HNRNPAB	Q99729-3|ROAA_HUMAN	0.903806	-10.6788	6.36046	0.000769947		x	x
NOC3L	Q8WTT2|NOC3L_HUMAN	0.765487	-3.27107	3.5223	0.000764041		x
CCDC86	Q9H6F5|CCD86_HUMAN	1.18397	-3.29518	3.43976	0.000761859		x			-0.68997	0.264267	0.00174194
CALM3	P0DP25|CALM3_HUMAN	1.11275	-3.54945	3.46115	0.000760892		x			-1.82249	1.12631	0.000516274
MBNL1	Q9NR56|MBNL1_HUMAN	1.34881	-3.29813	3.33648	0.000759024		x
C1orf109	Q9NX04|CA109_HUMAN	0.998822	-3.48438	3.21515	0.000754784		x
SH3GL1	Q99961-3|SH3G1_HUMAN	0.580673	-3.77098	3.60592	0.000754008		x
TOE1	Q96GM8|TOE1_HUMAN	1.14502	-6.39495	5.68978	0.000750448		x	x
RPS23	P62266|RS23_HUMAN	1.13706	-4.37717	4.71609	0.000748299		x			-0.980359	0.810967	0.000609878
NOP16	Q9Y3C1|NOP16_HUMAN	1.04958	-3.09833	3.24397	0.000747029		x
AIMP1	Q12904|AIMP1_HUMAN	1.10492	-2.97339	3.57103	0.000746729		x
ZC3H13	Q5T200|ZC3HD_HUMAN	1.18694	-7.26326	5.73242	0.000745799		x	x
CHERP	Q8IWX8|CHERP_HUMAN	0.888288	-11.0884	6.69193	0.000742945		x	x
SF3A1	Q15459|SF3A1_HUMAN	1.15711	-11.7033	6.61987	0.000741545		x	x		-6.33059	4.53507	0.000374062				x	x
SEMA3B	Q13214-2|SEM3B_HUMAN	0.934538	-3.92574	2.91271	0.000738805		x
CPSF6	Q16630-3|CPSF6_HUMAN	1.01445	-7.28612	5.80295	0.000737901		x	x
SRSF6	Q13247-3|SRSF6_HUMAN	0.771477	-11.988	6.69193	0.000737119		x	x
RBMX	P38159|RBMX_HUMAN	0.891432	-10.0662	6.50199	0.000732501		x	x		-1.51577	1.14353	0.00084928
RPL28	P46779|RL28_HUMAN	1.06645	-3.83046	3.39858	0.000731049		x			-1.44542	1.07207	0.000675147
BYSL	Q13895|BYST_HUMAN	1.47756	-3.33591	3.36996	0.000730854		x			-1.01836	0.85479	0.000745823
THOC1	Q96FV9|THOC1_HUMAN	1.00711	-6.65374	5.76919	0.000729275		x	x
EXOSC3	Q9NQT5|EXOS3_HUMAN	1.01752	-3.37261	3.01537	0.000727655		x
EIF6	P56537|IF6_HUMAN	0.988267	-3.56327	3.05577	0.00072733		x			-1.13168	0.943495	0.000745972
SF3B6	Q9Y3B4|SF3B6_HUMAN		-8.49403	6.01942	0.000726255		x	x
PHF8	Q9UPP1-5|PHF8_HUMAN	1.04248	-3.71668	2.86634	0.000723818		x
CAVIN1	Q6NZI2|CAVN1_HUMAN		-3.49302	3.76869	0.000718757		x
CCDC137	Q6PK04|CC137_HUMAN		-3.80106	3.41541	0.000718567		x
PNO1	Q9NRX1|PNO1_HUMAN	0.951437	-3.18956	3.88927	0.000717142		x
APOBEC3B	Q9UH17|ABC3B_HUMAN	0.805014	-3.52986	3.54973	0.000715821		x
FAM207A	Q9NSI2-2|F207A_HUMAN	1.45049	-3.63927	3.94834	0.000714135		x
WDR77	Q9BQA1-2|MEP50_HUMAN	1.03923	-7.59868	5.39338	0.000712931		x	x
PDIA3	P30101|PDIA3_HUMAN	1.08512	-3.30299	3.98526	0.000706084		x
CUL4B	Q13620-1|CUL4B_HUMAN	0.757756	-3.42512	3.59702	0.000704785		x
WBP11	Q9Y2W2|WBP11_HUMAN	1.00131	-9.38498	6.36046	0.000693658		x	x		-3.4862	2.15656	0.000926969
POLR2H	P52434|RPAB3_HUMAN	0.895972	-3.66074	3.06442	0.000690527		x
CAV1	Q03135-2|CAV1_HUMAN	0.835484	-4.24382	4.29773	0.000687435		x			-1.41865	1.06565	0.000499045
TRIP12	Q14669-4|TRIPC_HUMAN	1.03931	-3.1548	3.66068	0.000686467		x
ZC3H14	Q6PJT7|ZC3HE_HUMAN	1.12688	-9.92929	6.56474	0.000680087		x	x
WDR5	P61964|WDR5_HUMAN	1.07142	-2.83816	3.5576	0.000676434		x
WDR46	O15213|WDR46_HUMAN	1.25926	-3.19024	3.79864	0.000674888		x
ACTBL2	Q562R1|ACTBL_HUMAN	0.838606	-3.40071	3.2907	0.000673027		x
AP2A1	O95782-2|AP2A1_HUMAN	1.29778	-3.43319	3.39956	0.000672122		x			-0.621968	0.427838	0.000958996
LCN1	P31025|LCN1_HUMAN	1.21555	-3.8581	3.31855	0.00066958		x			0.134134	0.0371725	0.0048282	0	0	0.8486
DECR1	Q16698-2|DECR_HUMAN	0.952986	-3.2226	3.85195	0.000666353		x
EEF1D	P29692|EF1D_HUMAN	0.586469	-3.51856	4.16218	0.000661484		x
NHP2	Q9NX24|NHP2_HUMAN	1.09804	-3.48137	4.09241	0.000657281		x
RAP2C	Q9Y3L5|RAP2C_HUMAN	0.696457	-3.57502	3.60983	0.000655324		x
PWP1	Q13610|PWP1_HUMAN	0.975995	-3.862	3.98138	0.000645438		x			-1.2905	0.810967	0.000850804
WBP4	O75554-2|WBP4_HUMAN	1.12954	-6.44048	5.48311	0.000624717		x	x
HACL1	Q9UJ83-2|HACL1_HUMAN	1.04651	-3.44204	3.01281	0.000624294		x			-0.802333	0.676365	0.000802393
H2AFY	O75367-2|H2AY_HUMAN	1.37649	-4.53802	3.92916	0.000614947		x
SKIV2L	Q15477|SKIV2_HUMAN	1.04011	-3.49086	3.40693	0.000600056		x
ANKZF1	Q9H8Y5|ANKZ1_HUMAN	1.08499	-4.44291	3.2733	0.00058427		x
RRP12	Q5JTH9-2|RRP12_HUMAN	1.36853	-3.37238	3.14078	0.000579807		x
IFIT5	Q13325-2|IFIT5_HUMAN	0.815713	-3.64632	3.89639	0.000566783		x
CD2AP	Q9Y5K6|CD2AP_HUMAN	0.846518	-4.10351	4.0817	0.000552655		x			-1.89493	1.7329	0.000367527
GTF2H1	P32780|TF2H1_HUMAN	0.968378	-3.84828	3.67496	0.000548769		x
FUS	P35637-2|FUS_HUMAN	1.20484	-3.36118	3.81219	0.000532379		x
ZC3H3	Q8IXZ2|ZC3H3_HUMAN	1.10429	-3.49568	3.66601	0.000514836		x
PDLIM1	O00151|PDLI1_HUMAN	1.01853	-3.95707	3.83044	0.000486831		x			-1.18764	0.848972	0.000690442
MDH1	P40925-2|MDHC_HUMAN	1.00959	-4.57937	3.76598	0.00046852		x			-1.42058	1.35041	0.000400637
DDX41	Q9UJV9|DDX41_HUMAN	1.40831	-7.81979	5.94793	0.000466695		x	x		-1.29585	0.697016	0.000580428

## Sheet: neg Capsidvs_Untr
capsid
GN	Protein	Median siRNA Infection Index	RnaseA- iiTop3 x	RnaseA- iiTop3 y	RnaseA- iiTop3 Abundance rel to bait (raw val)	RnaseA- iTop3 FDR	RnaseA- iiTop3 significant	RnaseA- iiTop3 Persistent Significant	RnaseA- iTop3 Saint Interactor	RnaseA+ iiTop3 x	RnaseA+ iiTop3 y	RnaseA+ iiTop3 Abundance rel to bait (raw val)	RnaseA+ iTop3 AvgP	RnaseA+ iTop3 MaxP	RnaseA+ iTop3 FDR	RnaseA+ iiTop3 significant	RnaseA+ iiTop3 Persistent Significant	RnaseA+ iTop3 Saint Interactor
capsid	capsid|capsid		12.6695	6.05569	100	0	x	x	x	17.5012	10.6878	100	1	1	0	x	x	x
SFPQ	P23246|SFPQ_HUMAN	0.347558	5.38553	5.21434	27.1611	0.0001	x	x	x	9.06173	8.35051	0.258919	0.9997	1	0.0001	x	x	x
NONO	Q15233|NONO_HUMAN	1.06326	5.93135	5.23974	22.251	0	x	x	x	8.76114	8.17319	0.384875	1	1	0	x	x	x
NPM1	P06748-2|NPM_HUMAN	1.02639	6.46358	5.7943	13.6668	0.0006	x	x	x	10.4693	8.91385	1.79435	1	1	0	x	x	x
RPL7	P18124|RL7_HUMAN	0.784517	6.07362	5.70023	12.1269	0.0021	x	x	x	6.3984	6.66508	0.235677	0.917	0.996	0.009	x	x	x
RPL6	Q02878|RL6_HUMAN	0.356241	7.16665	5.20272	10.7702	0.0025	x	x	x	12.2488	8.74238	3.00934	1	1	0	x	x	x
RPL4	P36578|RL4_HUMAN	0.857057	5.96318	5.70512	10.2995	0.0012	x	x	x	8.23391	8.12738	0.21092	0.9997	1	0.0001	x	x	x
NCL	P19338|NUCL_HUMAN	0.94572	4.48697	4.15485	9.8431	0.0016	x	x	x	7.25771	7.61459	1.98733	1	1	0	x	x	x
DDX3X	O00571|DDX3X_HUMAN	1.06388	6.54504	5.84894	8.97488	0	x	x	x	11.9828	9.18184	1.89503	1	1	0	x	x	x
RPL5	P46777|RL5_HUMAN	0.841777	4.61021	4.85906	8.91564	0	x	x	x	11.5049	8.91385	1.46056	1	1	0	x	x	x
RPL13A	P40429|RL13A_HUMAN	0.762396	6.52191	5.61896	8.75354	0.0007	x	x	x	9.84577	8.79707	0.511036	1	1	0	x	x	x
RPL13	P26373|RL13_HUMAN	0.769947	6.8026	5.62657	8.71148	0.0008	x	x	x	10.3137	8.83002	0.580936	1	1	0	x	x	x
RPL8	P62917|RL8_HUMAN	0.919335	7.65268	5.7943	8.55005	0	x	x	x	6.76875	6.99105	0.0468858	0.9983	1	0.0003	x	x	x
RPL18	Q07020|RL18_HUMAN	0.901796	5.92447	5.33119	8.07834	0.0006	x	x	x	5.21027	6.11254	0.0273214	0.9587	0.999	0.004	x	x	x
RPL7A	P62424|RL7A_HUMAN	0.761161	6.21116	5.70512	7.72295	0.0053	x	x	x	7.02211	7.30114	0.0827018	1	1	0	x	x	x
RPL11	P62913|RL11_HUMAN	0.528072	4.38866	4.68478	7.43409	0.0004	x	x	x	7.74467	7.89314	0.718706	0.9993	1	0.0001	x	x	x
RPL12	P30050|RL12_HUMAN	0.957211	4.93618	5.17322	7.29803	0.0001	x	x	x	10.3692	8.87419	0.741777	1	1	0	x	x	x
RPL14	P50914|RL14_HUMAN	0.518413	7.24928	5.52119	6.95829	0	x	x	x	12.0986	8.93815	1.61896	1	1	0	x	x	x
RPL15	P61313|RL15_HUMAN	1.17897	10.9398	5.8938	6.84268	0	x	x	x	1.75028	1.69533	0.00200005
RPL27	P61353|RL27_HUMAN	0.575897	5.09929	5.39018	6.73445	0.0002	x	x	x	1.39757	1.33887	0.00154296
RPL21	P46778|RL21_HUMAN	0.528226	7.11709	5.79498	6.13354	0	x	x	x	9.70338	8.83002	0.462444	1	1	0	x	x	x
DDX5	P17844|DDX5_HUMAN	0.947667	4.63203	5.10843	5.9334	0.0001	x	x	x	8.97911	8.62575	0.249951	1	1	0	x	x	x
RPL9	P32969|RL9_HUMAN	1.00193	6.88669	5.71194	5.86291	0	x	x	x	5.03376	6.13339	0.0190101	0.7627	0.871	0.0208	x	x	x
RPL3	P39023|RL3_HUMAN	0.832523	7.6855	5.86903	5.85847	0	x	x	x	8.46138	7.82477	0.246553	0.9997	1	0.0001	x	x	x
RPLP0	P05388|RLA0_HUMAN	0.660688	4.8551	5.3507	5.5728	0.0002	x	x	x	8.2125	7.5408	0.278603	1	1	0	x	x	x
RPL10A	P62906|RL10A_HUMAN	0.75832	5.23163	5.22768	5.47887	0.0001	x	x	x	8.61167	7.91322	0.243301	1	1	0	x	x	x
BRIX1	Q8TDN6|BRX1_HUMAN	1.10951	10.2218	5.80678	5.28749	0	x	x	x	2.09044	1.59614	0.0040691	0.036	0.108	0.1623
RPL17	P18621|RL17_HUMAN	0.367833	11.1677	5.8938	5.2101	0	x	x	x	6.24688	7.25332	0.0632545	0.999	1	0.0002	x	x	x
RPL30	P62888|RL30_HUMAN	0.828731	5.57604	5.65843	5.07671	0.0001	x	x	x	4.13354	4.99478	0.0113841	0.0523	0.1	0.143	x	x
DDX54	Q8TDD1-2|DDX54_HUMAN	1.32991	7.99266	3.05333	4.74288	0.0063	x	x	x
DHX9	Q08211|DHX9_HUMAN	1.04678	3.35997	4.32545	4.73912	0.0121	x	x	x	9.11897	8.69445	0.660595	1	1	0	x	x	x
YBX1	P67809|YBOX1_HUMAN	0.687427	2.9975	4.16976	4.48464	0.0313	x	x	x	1.22315	1.27416	0.00165075
HIST2H2BE	Q16778|H2B2E_HUMAN	1.14636	4.21555	4.21012	4.21031	0.0013	x	x	x	3.77732	4.64338	0.59614	0.9963	1	0.0006	x	x	x
RPL26	P61254|RL26_HUMAN	0.93098	10.2912	5.8938	4.06241	0	x	x	x	10.8527	8.83002	0.925391	1	1	0	x	x	x
RPL31	P62899-3|RL31_HUMAN		5.95499	5.16277	4.00023	0.0004	x	x	x	7.45671	7.76099	0.118672	0.9997	1	0.0001	x	x	x
DDX21	Q9NR30|DDX21_HUMAN	0.916701	5.39756	5.28966	3.92404	0	x	x	x	8.20211	7.82861	0.212109	1	1	0	x	x	x
RPL28	P46779|RL28_HUMAN	1.06645	9.75782	5.86903	3.90683	0	x	x	x	4.21811	4.44759	0.0136649	0	0	0.8486	x	x
RPL35	P42766|RL35_HUMAN		10.4152	5.86903	3.89988	0	x	x	x	8.37732	8.22745	0.312361	1	1	0	x	x	x
RPS8	P62241|RS8_HUMAN		4.60302	4.94048	3.87661	0.0001	x	x	x	0.347079	0.187219	0.00181485
RPL27A	P46776|RL27A_HUMAN	1.04135	6.49221	5.75433	3.64502	0.0015	x	x	x	7.21638	7.58682	0.0945416	1	1	0	x	x	x
RPL22	P35268|RL22_HUMAN	0.952229	10.091	5.8938	3.63914	0	x	x	x	10.2841	8.35051	0.522567	1	1	0	x	x	x
FXR1	P51114|FXR1_HUMAN	1.08806	6.46647	5.58381	3.54463	0.002	x	x	x	10.2028	8.83002	0.608469	1	1	0	x	x	x
RPL10	P27635|RL10_HUMAN	0.572797	5.18859	5.28966	3.5287	0	x	x	x	1.33423	1.14434	0.0014276
HIST1H2AJ	Q99878|H2A1J_HUMAN		3.74499	3.88061	3.40421	0.0244	x	x	x	3.68619	4.58272	0.520188	0.9927	1	0.001	x	x	x
RSL1D1	O76021|RL1D1_HUMAN	0.979935	9.53481	5.51922	3.15224	0	x	x	x	6.61945	7.20007	0.0495075	0.9993	1	0.0001	x	x	x
RPS13	P62277|RS13_HUMAN	1.00677	5.43477	5.41919	3.0799	0.0002	x	x	x	10.6482	8.83002	0.948324	1	1	0	x	x	x
RPS3A	P61247|RS3A_HUMAN	1.14391	4.04167	4.98243	2.99939	0.0002	x	x	x	6.87884	6.86752	0.300898	0.9327	0.996	0.0071	x	x	x
RPS3	P23396|RS3_HUMAN	0.723079	3.11278	4.30648	2.89104	0.0207	x	x	x	7.20088	7.25332	0.104801	0.9997	1	0.0001	x	x	x
RPL18A	Q02543|RL18A_HUMAN		9.37177	4.41264	2.88786	0	x	x	x
HIST1H4A	P62805|H4_HUMAN		4.06643	4.44369	2.87045	0.0021	x	x	x	1.05179	0.975301	0.0697314	0	0	0.8486
NOP2	P46087|NOP2_HUMAN	1.3092	10.0089	5.8938	2.82649	0	x	x	x	10.062	8.80205	0.606423	1	1	0	x	x	x
RBM14	Q96PK6|RBM14_HUMAN	1.18373	4.56564	4.93051	2.80455	0.0003	x	x	x	4.78897	5.0243	0.0189096	0	0	0.8486	x	x
G3BP2	Q9UN86-2|G3BP2_HUMAN	1.12544	7.00312	5.75433	2.77186	0	x	x	x	8.1409	8.09794	0.136567	1	1	0	x	x	x
RPL34	P49207|RL34_HUMAN	1.02298	6.28825	3.45287	2.65015	0.0001	x	x	x	1.59859	1.58448	0.00232425
RPL23A	P62750|RL23A_HUMAN	0.85085	5.77628	5.40853	2.6459	0.0009	x	x	x	9.69498	8.74238	0.564923	1	1	0	x	x	x
RPL32	P62910|RL32_HUMAN	1.14968	9.6097	5.86903	2.59171	0	x	x	x	6.36071	7.22183	0.0699592	0.9983	0.999	0.0003	x	x	x
DDX17	Q92841|DDX17_HUMAN	0.946329	3.22025	4.10651	2.47782	0.0235	x	x	x	5.89246	6.2439	0.0460032	0.9793	1	0.0022	x	x	x
RPS4X	P62701|RS4X_HUMAN	1.1425	3.58892	4.74391	2.39322	0.001	x	x	x	5.65219	6.49027	0.387336	0.9997	1	0.0001	x	x	x
RPS6	P62753|RS6_HUMAN	0.648635	3.68542	4.31908	2.38585	0.0027	x	x	x	5.186	5.85844	0.0261159	0.9103	0.996	0.01	x	x	x
RPL29	P47914|RL29_HUMAN		9.35157	5.8938	2.37291	0	x	x	x	9.86125	8.41419	0.538904	1	1	0	x	x	x
IGF2BP1	Q9NZI8|IF2B1_HUMAN	0.878645	2.87088	4.0793	2.34252	0.0468	x	x	x	1.91511	1.9247	0.00262077
RPL35A	P18077|RL35A_HUMAN	0.620843	6.37361	5.67155	2.29362	0.001	x	x	x	9.23432	8.74238	0.302979	1	1	0	x	x	x
RPS7	P62081|RS7_HUMAN	1.00663	4.39845	4.99116	2.24276	0.0001	x	x	x	0.973953	0.701251	0.00152476
RPS2	P15880|RS2_HUMAN	0.926327	3.92058	4.81951	2.17779	0.0004	x	x	x	10.0178	8.53689	0.548439	1	1	0	x	x	x
RPS18	P62269|RS18_HUMAN	1.10377	3.44577	4.44522	2.12651	0.0057	x	x	x	5.94892	5.34942	0.201405	0.9407	0.954	0.0058	x	x	x
RPL24	P83731|RL24_HUMAN	1.02684	5.26898	4.79056	2.01612	0.0002	x	x	x	8.38902	7.59749	0.153333	1	1	0	x	x	x
EBNA1BP2	Q99848|EBP2_HUMAN	1.30914	9.35509	5.72835	2.01132	0	x	x	x	5.73219	6.37693	0.0370187	0.9817	0.995	0.0018	x	x	x
RPS11	P62280|RS11_HUMAN	0.74332	4.37883	4.89337	2.00344	0.0003	x	x	x	8.74687	7.66731	0.186836	1	1	0	x	x	x
RPL36	Q9Y3U8|RL36_HUMAN	0.808776	9.72928	4.81951	2.00116	0	x	x	x
G3BP1	Q13283|G3BP1_HUMAN	0.799895	9.17149	5.80678	1.99293	0	x	x	x	9.41923	7.76099	0.421998	1	1	0	x	x	x
DDX18	Q9NVP1|DDX18_HUMAN	1.36255	9.07092	5.86903	1.78168	0	x	x	x	7.95301	7.71181	0.146976	1	1	0	x	x	x
RPS14	P62263|RS14_HUMAN	0.761916	4.27579	4.73317	1.77929	0.0001	x	x	x	7.17296	7.5408	0.0943559	0.9993	1	0.0001	x	x	x
FUS	P35637-2|FUS_HUMAN	1.20484	9.36457	5.86903	1.75043	0	x	x	x
RPL23	P62829|RL23_HUMAN	0.497035	5.84706	5.45218	1.65991	0.0003	x	x	x	7.83712	7.23643	0.10564	1	1	0	x	x	x
HIST2H3A	Q71DI3|H32_HUMAN		8.0125	5.61358	1.64192	0	x	x	x	1.50508	1.39166	0.00161281
RPS16	P62249|RS16_HUMAN	0.782891	4.11747	5.05017	1.63063	0.0006	x	x	x	6.50384	7.23679	0.0482697	0.9953	0.998	0.0008	x	x	x
FXR2	P51116|FXR2_HUMAN	0.828341	9.07384	5.86903	1.61463	0	x	x	x	9.49128	8.17319	0.412823	1	1	0	x	x	x
RPS23	P62266|RS23_HUMAN	1.13706	7.68588	5.86903	1.52886	0	x	x	x	7.69398	7.91322	0.0921149	1	1	0	x	x	x
RPS9	P46781|RS9_HUMAN	1.13276	3.75565	4.84164	1.48269	0.0011	x	x	x	7.70937	7.23643	0.099701	1	1	0	x	x	x
MRTO4	Q9UKD2|MRT4_HUMAN	1.04345	9.48226	5.8938	1.47052	0.0001	x	x	x	7.76479	6.49228	0.118468	0.9997	1	0.0001	x	x	x
MYBBP1A	Q9BQG0|MBB1A_HUMAN	0.803243	8.34489	5.7943	1.34557	0	x	x	x
FBL	P22087|FBRL_HUMAN	1.37884	8.94027	5.86903	1.31016	0	x	x	x	8.06193	7.97103	0.217984	1	1	0	x	x	x
GTPBP4	Q9BZE4|NOG1_HUMAN	1.05728	8.70034	5.39018	1.30758	0.0001	x	x	x
TBL3	Q12788|TBL3_HUMAN	1.06772	8.47735	5.86903	1.24679	0	x	x	x	6.22873	5.91609	0.0475985	0.999	0.999	0.0002	x	x	x
WDR36	Q8NI36|WDR36_HUMAN	1.11315	8.64767	5.86903	1.24232	0	x	x	x	5.02988	6.17258	0.0195607	0.8463	0.88	0.0154	x	x	x
RPS25	P62851|RS25_HUMAN	0.597068	3.5864	4.46779	1.23272	0.0045	x	x	x	1.78581	1.68593	0.00205039
PES1	O00541-2|PESC_HUMAN	1.29509	9.00841	5.86903	1.21764	0	x	x	x
RPL19	P84098|RL19_HUMAN	0.703036	9.47482	5.73916	1.20488	0	x	x	x	8.59794	8.38134	0.398627	1	1	0	x	x	x
IGF2BP3	O00425|IF2B3_HUMAN	0.997111	3.20355	4.12147	1.20392	0.0207	x	x	x
RPS26	P62854|RS26_HUMAN		6.29698	4.83801	1.19495	0.0006	x	x	x	1.35569	1.04914	0.00269592
RPS19	P39019|RS19_HUMAN	0.563022	3.40906	4.37193	1.18964	0.0096	x	x	x	0.721063	0.615098	0.00140823
RPS24	P62847-2|RS24_HUMAN	0.725471	3.82773	4.44436	1.18051	0.0027	x	x	x	6.05	6.28253	0.0458838	0.9963	1	0.0006	x	x	x
GRWD1	Q9BQ67|GRWD1_HUMAN	0.994558	8.24286	5.82541	1.14401	0	x	x	x
RPLP1	P05386|RLA1_HUMAN		7.97123	5.86903	1.12058	0	x	x	x
EIF2S3	P41091|IF2G_HUMAN	0.928934	9.29626	5.86903	1.06265	0	x	x	x	0.882924	0.878961	0.000921448
DDX56	Q9NY93|DDX56_HUMAN	1.26536	8.33161	5.86903	1.05028	0	x	x	x	5.97986	6.43882	0.0427055	0.9977	1	0.0004	x	x	x
GNL3	Q9BVP2-2|GNL3_HUMAN	1.11574	8.50925	5.62611	1.03883	0.0002	x	x	x
CAPRIN1	Q14444-2|CAPR1_HUMAN	0.557409	8.14628	5.3507	1.02857	0	x	x	x	3.46801	3.86238	0.0101091	0	0	0.8486	x	x
RPF2	Q9H7B2|RPF2_HUMAN	0.999163	8.21956	5.81423	1.02816	0	x	x	x	6.74303	7.57527	0.0475478	0.9993	1	0.0001	x	x	x
FTSJ3	Q8IY81|SPB1_HUMAN	1.00697	8.40576	5.86903	1.00149	0.0001	x	x	x
NOC3L	Q8WTT2|NOC3L_HUMAN	0.765487	8.15012	5.7943	0.987426	0	x	x	x
DDX1	Q92499|DDX1_HUMAN	0.497435	3.89726	4.50438	0.978644	0.0013	x	x	x	2.14079	2.24915	0.00106868
NIFK	Q9BYG3|MK67I_HUMAN		8.32714	5.75433	0.959796	0	x	x	x	4.31918	4.98483	0.0165182	0.313	0.611	0.0929	x	x
DHX30	Q7L2E3-3|DHX30_HUMAN	0.878911	8.34285	5.77977	0.946847	0.0003	x	x	x	8.65174	8.41419	0.165376	1	1	0	x	x	x
PWP2	Q15269|PWP2_HUMAN	1.22001	8.45148	5.25863	0.939821	0	x	x	x	0.512269	0.350121	0.000773672
RPS15A	P62244|RS15A_HUMAN		3.01968	3.64709	0.936274	0.0765	x	x		7.10218	7.25332	0.0687003	0.999	1	0.0002	x	x	x
EIF6	P56537|IF6_HUMAN	0.988267	7.85963	5.05513	0.929524	0	x	x	x	0.903388	0.67465	0.00140907
NIP7	Q9Y221|NIP7_HUMAN	0.795929	7.92461	5.70512	0.910764	0	x	x	x	6.46912	6.80735	0.0450642	0.9953	0.999	0.0007	x	x	x
PUM3	Q15397|PUM3_HUMAN		7.41984	5.37942	0.890098	0.0001	x	x	x
RPL37A	P61513|RL37A_HUMAN	0.662847	8.34484	5.86903	0.883151	0	x	x	x
DDX27	Q96GQ7|DDX27_HUMAN	1.0964	8.42488	5.62583	0.882547	0	x	x	x	8.39646	7.95764	0.166735	0.9997	1	0.0001	x	x	x
RRP1B	Q14684-2|RRP1B_HUMAN	1.02937	8.23941	5.75433	0.858275	0	x	x	x
WDR3	Q9UNX4|WDR3_HUMAN		8.13656	5.84539	0.852051	0	x	x	x
RRS1	Q15050|RRS1_HUMAN	1.11876	8.58798	5.86903	0.849719	0	x	x	x	3.9786	4.85301	0.0122173	0.141	0.229	0.1278	x	x
RBM28	Q9NW13|RBM28_HUMAN	1.22252	8.5533	5.8938	0.84857	0	x	x	x	6.83791	7.61459	0.07271	0.999	0.999	0.0002	x	x	x
RTCB	Q9Y3I0|RTCB_HUMAN		3.72456	4.16176	0.842521	0.024	x	x	x	0.892635	0.610917	0.00141174
FMR1	Q06787-6|FMR1_HUMAN	1.03147	7.01439	3.60407	0.825724	0	x	x	x	8.71729	8.04536	0.239669	1	1	0	x	x	x
RPS10	P46783|RS10_HUMAN	0.795677	7.34944	4.62719	0.794512	0.0265	x	x	x	1.81972	1.61232	0.00190099
EXOSC10	Q01780|EXOSX_HUMAN	1.35691	7.54743	5.73215	0.789158	0.0001	x	x	x
BOP1	Q14137|BOP1_HUMAN	0.758052	8.29249	5.72997	0.78914	0.0001	x	x	x
RPS17	P08708|RS17_HUMAN	0.834082	7.55286	5.86903	0.767435	0.0001	x	x	x	6.51877	6.19165	0.0566187	0.9993	1	0.0001	x	x	x
RPS12	P25398|RS12_HUMAN	0.654613	2.95008	4.16176	0.76233	0.0479	x	x	x
PDCD11	Q14690|RRP5_HUMAN	1.37077	7.36882	5.82887	0.741732	0	x	x	x
MOV10	Q9HCE1|MOV10_HUMAN	1.23659	3.67067	4.35557	0.730903	0.0151	x	x	x	8.12769	7.83201	0.170677	1	1	0	x	x	x
RPL7L1	Q6DKI1|RL7L_HUMAN	0.956942	8.17261	5.86903	0.720572	0	x	x	x
SRP14	P37108|SRP14_HUMAN	0.918773	4.32652	4.98243	0.719574	0	x	x	x
NOC2L	Q9Y3T9|NOC2L_HUMAN	0.921737	7.68869	5.86903	0.705587	0.0002	x	x	x
NOP58	Q9Y2X3|NOP58_HUMAN	1.70549	7.7416	5.1093	0.679379	0	x	x	x
RPL36AL	Q969Q0|RL36L_HUMAN	0.57931	8.09162	5.75433	0.669246	0.0001	x	x	x	8.24315	7.66731	0.122748	0.9997	1	0.0001	x	x	x
EIF2S1	P05198|IF2A_HUMAN	1.569	7.66947	5.7943	0.662708	0.0001	x	x	x
ZC3HAV1	Q7Z2W4|ZCCHV_HUMAN	1.06038	3.38954	4.51544	0.662537	0.0103	x	x	x	1.11534	1.22272	0.00146194
HIST1H2BL	Q99880|H2B1L_HUMAN		7.54737	5.33525	0.657239	0	x	x	x
MAK16	Q9BXY0|MAK16_HUMAN	0.853392	8.01751	4.95172	0.647566	0.0002	x	x	x
UTP18	Q9Y5J1|UTP18_HUMAN	1.2793	7.51174	5.75433	0.638051	0	x	x	x	6.52799	7.41346	0.0615077	0.9987	1	0.0002	x	x	x
PWP1	Q13610|PWP1_HUMAN	0.975995	7.19294	5.7943	0.629867	0	x	x	x	6.79597	7.58682	0.0696737	0.9997	1	0.0001	x	x	x
PSPC1	Q8WXF1-2|PSPC1_HUMAN	1.19892	7.24169	5.32263	0.627727	0.0005	x	x	x
NXF1	Q9UBU9|NXF1_HUMAN	0.098505	7.05022	5.19557	0.623637	0.0074	x	x	x
NOP56	O00567|NOP56_HUMAN	1.35246	7.22462	5.61358	0.601383	0.0001	x	x	x	6.0436	6.97927	0.0296594	0.9847	0.997	0.0017	x	x	x
PPAN	Q9NQ55-2|SSF1_HUMAN	1.00806	7.45207	5.70023	0.597131	0	x	x	x	6.08164	6.90316	0.0418562	0.9917	1	0.001	x	x	x
YBX3	P16989|YBOX3_HUMAN		7.57006	5.86903	0.595589	0.0001	x	x	x
MAGEB2	O15479|MAGB2_HUMAN	0.929244	7.52201	5.17322	0.58964	0.0004	x	x	x	5.50963	6.24975	0.0308543	0.922	0.999	0.0084	x	x	x
HIST1H1E	P10412|H14_HUMAN	1.08505	7.65416	5.62583	0.5859	0	x	x	x	6.78814	6.8671	0.0929191	0.999	1	0.0002	x	x	x
MKI67	P46013|KI67_HUMAN	1.00945	6.78395	5.75433	0.559366	0	x	x	x
UPF1	Q92900|RENT1_HUMAN	1.59984	3.66732	4.58568	0.541434	0.0045	x	x	x	3.42109	2.6138	0.0163574	0	0	0.8486
NOL9	Q5SY16|NOL9_HUMAN	0.937855	8.16799	5.86903	0.535763	0.0005	x	x	x
DDX47	Q9H0S4|DDX47_HUMAN	1.50995	7.26968	4.7996	0.525122	0	x	x	x	4.08	5.07432	0.00827344	0	0	0.8486	x	x
SPATA5	Q8NB90|AFG2H_HUMAN	0.963275	7.11505	5.8657	0.506925	0.0001	x	x	x	0.95984	0.820489	0.0013996
KPNA2	P52292|IMA1_HUMAN	1.17902	3.98166	4.21305	0.500909	0.0012	x	x	x	0.781653	0.727101	0.000986414
RPS27	P42677|RS27_HUMAN		5.34024	4.10651	0.49128	0.0003	x	x	x	0.938241	0.786404	0.0016214
RACK1	P63244|RACK1_HUMAN		4.54963	3.91755	0.487076	0.0003	x	x	x
EXOSC3	Q9NQT5|EXOS3_HUMAN	1.01752	7.3259	5.86903	0.48521	0	x	x	x
DKC1	O60832|DKC1_HUMAN	1.20687	7.55898	5.82054	0.480558	0.0001	x	x	x	7.11618	7.08713	0.0779032	1	1	0	x	x	x
NOL6	Q9H6R4-4|NOL6_HUMAN	1.1944	8.0114	5.11797	0.471469	0.0002	x	x	x	6.80952	7.58682	0.0431718	0.9973	1	0.0004	x	x	x
ATXN2L	Q8WWM7|ATX2L_HUMAN	0.85951	6.84477	5.70512	0.443973	0.0006	x	x	x	7.5079	7.8698	0.0781048	1	1	0	x	x	x
EXOSC9	Q06265|EXOS9_HUMAN	0.478255	7.14971	5.03993	0.440382	0.0001	x	x	x	4.3458	5.53925	0.00922822	0	0	0.8486	x	x
SPTY2D1	Q68D10|SPT2_HUMAN	0.918397	6.82697	5.70512	0.439521	0	x	x	x	4.77633	3.25219	0.0218598	0.557	0.976	0.0551	x
NSA2	O95478|NSA2_HUMAN	0.956986	6.57437	5.28521	0.41514	0.0002	x	x	x
GRSF1	Q12849|GRSF1_HUMAN	1.10876	7.06054	5.17322	0.414588	0	x	x	x	6.10818	7.12164	0.0369621	0.998	1	0.0004	x	x	x
LAS1L	Q9Y4W2-2|LAS1L_HUMAN	0.677307	7.23867	5.86903	0.413243	0.0005	x	x	x
RRP8	O43159|RRP8_HUMAN	0.560636	6.61399	5.58555	0.409083	0.0028	x	x	x	4.13819	3.35418	0.021824	0	0	0.8486	x	x
WDR74	Q6RFH5|WDR74_HUMAN	0.907239	6.65873	5.70177	0.405292	0.0003	x	x	x
CEBPZ	Q03701|CEBPZ_HUMAN		7.03627	5.79498	0.404111	0.0002	x	x	x
RBM34	P42696|RBM34_HUMAN	1.09903	7.25168	5.86903	0.40253	0	x	x	x
HIST1H2AC	Q93077|H2A1C_HUMAN	1.07954	6.67607	5.10843	0.399603	0.0003	x	x	x
EFTUD2	Q15029-2|U5S1_HUMAN	0.967611	-3.1239	4.21081	0.398219	0.8355	x	x		-1.77145	2.11921	0.00137002
NPM3	O75607|NPM3_HUMAN	0.883971	6.55935	5.70512	0.395979	0.0001	x	x	x
NVL	O15381|NVL_HUMAN	0.687993	7.07547	4.58485	0.38789	0.0004	x	x	x
FAM98A	Q8NCA5-2|FA98A_HUMAN	0.929889	4.50885	4.17762	0.387145	0.0069	x	x	x
SERBP1	Q8NC51|PAIRB_HUMAN	0.869039	6.93985	4.95938	0.381747	0.0004	x	x	x
USP10	Q14694|UBP10_HUMAN	0.552746	7.46149	5.40853	0.380059	0.0001	x	x	x	0.843662	0.770913	0.00135931
H2AFY	O75367-2|H2AY_HUMAN	1.37649	6.01769	5.59239	0.378236	0.0001	x	x	x
NSUN2	Q08J23-2|NSUN2_HUMAN	1.19844	5.25204	5.43479	0.375473	0.0007	x	x	x
RPL39P5	Q59GN2|R39L5_HUMAN		7.51351	4.5906	0.370903	0.0012	x	x	x	5.74754	4.48965	0.0452314	0	0	0.8486	x	x
RPLP2	P05387|RLA2_HUMAN		7.24711	5.28966	0.366669	0.0001	x	x	x	5.36558	6.24448	0.0148964	0.3633	0.514	0.0753	x	x
POLR1A	O95602|RPA1_HUMAN	1.20696	7.11364	5.86903	0.366516	0.0003	x	x	x
POLR1E	Q9GZS1|RPA49_HUMAN	0.913431	6.80418	5.73916	0.366255	0.0003	x	x	x
NAT10	Q9H0A0|NAT10_HUMAN	1.24917	6.89948	5.28966	0.363377	0.0002	x	x	x
MCM7	P33993|MCM7_HUMAN	1.25507	7.6531	5.86903	0.36089	0.0002	x	x	x	8.17561	8.04536	0.18362	1	1	0	x	x	x
PRPF8	Q6P2Q9|PRP8_HUMAN	0.684134	-2.73534	4.07145	0.360593	0.8355	x	x		-0.369566	0.310707	0.00190327
NUFIP2	Q7Z417|NUFP2_HUMAN	1.2297	7.04701	5.37585	0.357475	0.0005	x	x	x	3.78098	4.23216	0.0123493	0	0	0.8486	x	x
DDX24	Q9GZR7|DDX24_HUMAN	1.05592	7.4939	5.62583	0.35525	0.0002	x	x	x	3.81648	4.57614	0.00980826	0	0	0.8486	x	x
MTREX	P42285|MTREX_HUMAN		6.46489	4.98407	0.355159	0.001	x	x	x	7.9346	7.88607	0.161396	0.9993	1	0.0001	x	x	x
PPP1CA	P62136|PP1A_HUMAN	0.675711	6.77929	5.43796	0.349664	0	x	x	x	1.909	1.97342	0.0015091
RPF1	Q9H9Y2|RPF1_HUMAN	0.851905	7.59156	5.74631	0.349548	0.0001	x	x	x
RRP15	Q9Y3B9|RRP15_HUMAN	1.0949	7.37508	5.56543	0.345015	0.0003	x	x	x	5.89211	6.09578	0.0466926	0.8997	0.999	0.011	x	x	x
SPOUT1	Q5T280|CI114_HUMAN		7.24138	5.62657	0.343602	0.0001	x	x	x	5.42383	6.49916	0.0172789	0.62	0.752	0.0447	x	x	x
GNL2	Q13823|NOG2_HUMAN	0.99743	6.28307	5.33525	0.343459	0	x	x	x
SNRNP200	O75643|U520_HUMAN	0.859908	-3.42686	4.46754	0.332802	0.8355	x	x		1.78072	1.81263	0.00168589
POLR1C	O15160|RPAC1_HUMAN	0.835782	6.92885	5.75433	0.327237	0	x	x	x	3.3381	3.26469	0.00642141	0	0	0.8486	x
H1FX	Q92522|H1X_HUMAN	0.846068	6.97827	4.68643	0.318657	0.0002	x	x	x	0.881056	0.897915	0.001137
EXOSC6	Q5RKV6|EXOS6_HUMAN	0.829889	6.83963	5.70512	0.318072	0	x	x	x
RPS28	P62857|RS28_HUMAN	0.359585	4.62094	5.05068	0.314279	0.0001	x	x	x
RRP12	Q5JTH9-2|RRP12_HUMAN	1.36853	6.89952	5.4572	0.309327	0.0006	x	x	x
PURA	Q00577|PURA_HUMAN	1.02844	4.53353	3.74429	0.308819	0.0032	x	x	x	6.84565	7.39966	0.067564	0.999	1	0.0002	x	x	x
PELP1	Q8IZL8|PELP1_HUMAN	1.25418	6.61255	5.75433	0.308106	0.0004	x	x	x
TEX10	Q9NXF1-2|TEX10_HUMAN	0.655923	6.26471	4.78841	0.306568	0.0007	x	x	x
GAR1	Q9NY12-2|GAR1_HUMAN	1.08446	6.66835	4.88252	0.302059	0.0003	x	x	x
LARP4	Q71RC2|LARP4_HUMAN	0.838266	7.05561	5.59166	0.301144	0.0003	x	x	x
EXOSC4	Q9NPD3|EXOS4_HUMAN	1.45404	6.74598	5.62611	0.299898	0.0003	x	x	x
DDX51	Q8N8A6|DDX51_HUMAN	0.812002	6.56949	5.58381	0.294343	0.0032	x	x	x	4.58312	5.76277	0.0125936	0.1583	0.26	0.1206	x	x
MCM3	P25205|MCM3_HUMAN	1.02887	6.78942	5.86903	0.291495	0.0004	x	x	x	7.85553	7.58682	0.15142	1	1	0	x	x	x
EIF4A3	P38919|IF4A3_HUMAN	0.0858	-3.05609	4.15667	0.282461	0.8355	x	x		-2.44473	3.16855	0.0268235	0	0	0.8486
NOP53	Q9NZM5|NOP53_HUMAN		6.72495	4.96672	0.28121	0.0002	x	x	x
ABCF1	Q8NE71|ABCF1_HUMAN	1.12688	6.88141	5.63345	0.276076	0.0003	x	x	x
KRR1	Q13601|KRR1_HUMAN	1.24527	6.88506	5.75433	0.274128	0.0041	x	x	x
SRP9	P49458|SRP09_HUMAN		5.64414	4.30878	0.273013	0.0004	x	x	x	1.13499	1.03953	0.00138042
C7orf50	Q9BRJ6|CG050_HUMAN	1.17835	6.71186	5.16207	0.272256	0.0005	x	x	x
MCM5	P33992|MCM5_HUMAN	0.810519	6.39163	5.28966	0.271608	0.0012	x	x	x	8.73491	8.38134	0.222978	1	1	0	x	x	x
EXOSC5	Q9NQT4|EXOS5_HUMAN	1.20998	6.56609	3.79301	0.269791	0.0004	x	x	x	3.72441	4.88187	0.0067298	0.0003	0.001	0.2808	x	x
EIF2S2	P20042|IF2B_HUMAN	1.46027	6.46111	5.54875	0.269131	0.0007	x	x	x
SPATA5L1	Q9BVQ7|SPA5L_HUMAN	1.02706	6.39644	5.54875	0.266443	0.0006	x	x	x
RRP1	P56182|RRP1_HUMAN	0.828562	7.00477	5.73916	0.266056	0.0006	x	x	x
DDX52	Q9Y2R4|DDX52_HUMAN	0.952776	6.41838	5.18725	0.265095	0.0004	x	x	x
POP1	Q99575|POP1_HUMAN	0.821614	6.54425	5.39018	0.261059	0.0002	x	x	x	4.59216	3.65129	0.0159786	0	0	0.8486	x	x
RPS15	P62841|RS15_HUMAN		3.26144	3.99508	0.260568	0.0233	x	x	x	8.00553	7.97095	0.161371	1	1	0	x	x	x
DDX39B	Q13838|DX39B_HUMAN	1.17807	-3.59052	4.58595	0.260396	0.8355	x	x		-1.56501	1.31231	0.00286149
EXOSC2	Q13868|EXOS2_HUMAN	0.90905	5.81223	5.67155	0.257395	0.0003	x	x	x
YTHDC2	Q9H6S0|YTDC2_HUMAN	0.927016	6.12174	4.6541	0.256214	0.0026	x	x	x
DDX31	Q9H8H2|DDX31_HUMAN	1.40489	6.71279	5.86903	0.255242	0.001	x	x	x
WDR18	Q9BV38|WDR18_HUMAN	1.08558	6.89246	5.82887	0.253098	0.0006	x	x	x
NKRF	O15226|NKRF_HUMAN	0.930203	6.14638	5.3507	0.251552	0.0006	x	x	x
DDX6	P26196|DDX6_HUMAN	0.638864	5.91269	4.22506	0.247655	0.0023	x	x	x
PPP1CC	P36873|PP1G_HUMAN	1.12362	6.25626	5.62657	0.247323	0.0019	x	x	x	4.76991	5.2807	0.0142607	0.327	0.684	0.0867	x	x
SRPK1	Q96SB4-4|SRPK1_HUMAN	1.12424	7.1131	5.7943	0.245986	0.0001	x	x	x
WDR12	Q9GZL7|WDR12_HUMAN	0.989967	6.89943	5.85544	0.242857	0.0012	x	x	x
C8orf33	Q9H7E9|CH033_HUMAN	1.13794	6.31324	4.98407	0.240056	0.0021	x	x	x
WDR43	Q15061|WDR43_HUMAN		6.78953	5.81423	0.239542	0.0007	x	x	x
SURF6	O75683|SURF6_HUMAN	1.09675	6.10968	4.54739	0.234998	0.0004	x	x	x
PAK1IP1	Q9NWT1|PK1IP_HUMAN	1.25873	6.17621	5.3147	0.224217	0.0009	x	x	x
RIOX1	Q9H6W3|RIOX1_HUMAN		5.58871	4.40439	0.222169	0.0069	x	x	x
URB2	Q14146|URB2_HUMAN	0.637639	5.91617	4.61369	0.221264	0.0031	x	x	x
EXOSC8	Q96B26|EXOS8_HUMAN	0.978563	5.7687	5.11552	0.217473	0.0042	x	x	x
RPL38	P63173|RL38_HUMAN	0.912995	6.21205	5.53305	0.216494	0.0021	x	x	x
SNRNP40	Q96DI7|SNR40_HUMAN	1.40205	-3.31766	4.37125	0.216345	0.8355	x	x		-5.85745	6.87744	0.00170146				x	x
CAVIN1	Q6NZI2|CAVN1_HUMAN		5.81923	5.66301	0.207163	0.0005	x	x	x
SRPK2	P78362|SRPK2_HUMAN	0.90856	5.93504	4.91659	0.206751	0.0025	x	x	x
CD3EAP	O15446|RPA34_HUMAN	0.822185	6.33249	4.0969	0.205408	0.0009	x	x	x	3.66924	4.58272	0.00880184	0	0	0.8486	x	x
YTHDF2	Q9Y5A9|YTHD2_HUMAN	1.03455	6.16544	4.90087	0.204344	0.0005	x	x	x	1.82475	1.86467	0.00236449
HIST1H1B	P16401|H15_HUMAN	1.1628	6.09909	5.19557	0.20385	0.0018	x	x	x
SSB	P05455|LA_HUMAN	1.10705	3.75467	3.91406	0.202689	0.0127	x	x	x
NOP16	Q9Y3C1|NOP16_HUMAN	1.04958	6.06245	5.20203	0.199576	0.0017	x	x	x
THRAP3	Q9Y2W1|TR150_HUMAN	1.02783	-4.5832	4.68829	0.198132	0.8355	x	x		-4.53894	4.70725	0.00214471				x	x
FAU	P62861|RS30_HUMAN	0.981711	3.45366	3.58259	0.198105	0.0549	x	x		3.86746	4.50584	0.0111285	0	0	0.8486	x	x
EXOSC7	Q15024|EXOS7_HUMAN	1.21905	6.46947	5.58381	0.196877	0.0016	x	x	x
TOP1	P11387|TOP1_HUMAN	0.90857	6.53164	5.32263	0.195599	0.0043	x	x	x
RBM3	P98179|RBM3_HUMAN	1.00747	6.39177	4.98832	0.195313	0.0016	x	x	x
PPP1CB	P62140|PP1B_HUMAN	0.953241	5.74731	4.65104	0.193799	0.0006	x	x	x	1.25757	0.833019	0.00198029
PRPF6	O94906-2|PRP6_HUMAN	0.751435	-3.09895	4.15485	0.190911	0.8355	x	x
DHX36	Q9H2U1-2|DHX36_HUMAN	1.18664	3.79075	3.51701	0.190495	0.0893	x	x		3.78351	4.58272	0.00988335	0.0007	0.002	0.2556	x	x
NLE1	Q9NVX2|NLE1_HUMAN	0.911397	6.3143	5.70512	0.188142	0.003	x	x	x	4.94463	6.02512	0.0218092	0.8773	0.949	0.0121	x	x	x
URB1	O60287|NPA1P_HUMAN	1.02515	5.84081	5.18811	0.186538	0.001	x	x	x
GRAMD1C	Q8IYS0|ASTRC_HUMAN	0.951151	5.78091	4.68308	0.183827	0.0063	x	x	x	1.70791	1.45592	0.00161302
ERH	P84090|ERH_HUMAN	1.03431	-4.18704	4.10072	0.183482	0.8355	x	x		-4.95832	5.31703	0.000974458				x	x
SF3B2	Q13435|SF3B2_HUMAN	0.709975	-3.37304	4.05462	0.178362	0.8355	x	x		-5.03223	6.13484	0.00193484				x	x
NOL10	Q9BSC4|NOL10_HUMAN	1.20435	6.45151	5.75433	0.177716	0.0015	x	x	x
REXO4	Q9GZR2|REXO4_HUMAN	1.25171	6.01051	4.98407	0.175808	0.0014	x	x	x
STAU2	Q9NUL3-2|STAU2_HUMAN	1.15835	5.86842	4.89996	0.175167	0.0019	x	x	x
DDX10	Q13206|DDX10_HUMAN	1.1004	5.5364	4.0398	0.173612	0.0007	x	x	x	1.46421	1.427	0.00145422
MPHOSPH10	O00566|MPP10_HUMAN	1.32866	5.71587	5.17322	0.172541	0.0023	x	x	x
SDAD1	Q9NVU7|SDA1_HUMAN	1.02464	5.64181	4.84164	0.172036	0.0012	x	x	x
SENP3	Q9H4L4|SENP3_HUMAN	1.02315	5.63925	4.70089	0.171368	0.0017	x	x	x
BYSL	Q13895|BYST_HUMAN	1.47756	5.60627	4.86991	0.16953	0.0018	x	x	x	4.9559	5.91987	0.017857	0.6403	0.867	0.0409	x	x	x
STRBP	Q96SI9-2|STRBP_HUMAN	1.28383	5.91964	5.16166	0.168268	0.0041	x	x	x
COIL	P38432|COIL_HUMAN	0.797256	5.40298	5.09618	0.16607	0.004	x	x	x
RSL24D1	Q9UHA3|RLP24_HUMAN	0.848988	5.59219	4.7343	0.165618	0.0019	x	x	x
TRIM56	Q9BRZ2|TRI56_HUMAN	0.866111	5.84988	5.58581	0.165356	0.0113	x	x	x
TBL2	Q9Y4P3|TBL2_HUMAN	1.17721	5.53071	4.85589	0.164531	0.0055	x	x	x
TSR1	Q2NL82|TSR1_HUMAN	1.31104	5.5488	4.21012	0.162042	0.0027	x	x	x
EXOSC1	Q9Y3B2|EXOS1_HUMAN	0.648455	5.85862	5.28966	0.161747	0.0021	x	x	x
USP36	Q9P275|UBP36_HUMAN	0.782816	6.37859	4.99067	0.161362	0.0056	x	x	x
CNBP	P62633-2|CNBP_HUMAN	0.937879	6.40602	4.76943	0.160135	0.005	x	x	x
ATAD3A	Q9NVI7-2|ATD3A_HUMAN	1.06075	5.15951	4.16734	0.159411	0.0228	x	x	x	2.11006	2.61867	0.00253876
KRI1	Q8N9T8|KRI1_HUMAN	1.52641	5.03927	4.96301	0.155385	0.0074	x	x	x
POLR1B	Q9H9Y6|RPA2_HUMAN	0.937739	5.3044	4.93051	0.153745	0.0008	x	x	x
DDX23	Q9BUQ8|DDX23_HUMAN	0.976732	-3.19143	3.63787	0.152318	0.8355	x	x
DHX57	Q6P158|DHX57_HUMAN	1.34831	5.15606	4.84842	0.151451	0.0023	x	x	x
ZFR	Q96KR1|ZFR_HUMAN	0.921392	4.92523	3.85287	0.150291	0.0075	x	x	x
IMP3	Q9NV31|IMP3_HUMAN	1.28729	6.00664	5.58581	0.149611	0.0034	x	x	x
RTRAF	Q9Y224|RTRAF_HUMAN		5.71517	5.53305	0.147368	0.0044	x	x	x
BMS1	Q14692|BMS1_HUMAN	1.36041	5.32687	5.26498	0.147297	0.0012	x	x	x
DHX37	Q8IY37|DHX37_HUMAN	1.33797	5.70245	5.38394	0.143611	0.004	x	x	x
SRSF2	Q01130-2|SRSF2_HUMAN	1.26008	-2.84475	3.77185	0.142676	0.8355	x	x
RRP9	O43818|U3IP2_HUMAN	1.41624	5.45869	5.05513	0.140949	0.0042	x	x	x	6.07107	6.6488	0.0348643	0.9617	0.998	0.0037	x	x	x
TRIM26	Q12899|TRI26_HUMAN	1.10945	5.38429	4.15485	0.140361	0.0084	x	x	x
KARS	Q15046|SYK_HUMAN	1.3057	5.62905	5.12473	0.138944	0.0097	x	x	x
KHDRBS1	Q07666|KHDR1_HUMAN	1.02114	5.7058	4.7996	0.136318	0.007	x	x	x
MAP7	Q14244|MAP7_HUMAN	0.952994	5.47375	5.10992	0.136296	0.0026	x	x	x
CCDC86	Q9H6F5|CCD86_HUMAN	1.18397	5.17609	4.46754	0.135569	0.0025	x	x	x	4.35793	4.31378	0.0138283	0	0	0.8486	x	x
CCDC137	Q6PK04|CC137_HUMAN		4.88566	4.30807	0.135088	0.0261	x	x	x
NOL11	Q9H8H0|NOL11_HUMAN	1.30038	4.88239	5.20203	0.13025	0.0025	x	x	x
MYO5A	Q9Y4I1-3|MYO5A_HUMAN	1.13022	5.04619	4.37225	0.128141	0.0118	x	x	x
NAP1L1	P55209-3|NP1L1_HUMAN	1.03603	4.97463	4.84888	0.126864	0.0094	x	x	x	1.13612	1.04652	0.00146856
RBM47	A0AV96-2|RBM47_HUMAN	0.84015	5.92424	5.55986	0.126048	0.006	x	x	x
IGF2BP2	Q9Y6M1-1|IF2B2_HUMAN	0.896668	5.70343	5.08123	0.123259	0.0078	x	x	x
DNAJA3	Q96EY1-2|DNJA3_HUMAN	1.05578	5.1537	4.61602	0.120904	0.0098	x	x	x	4.29089	5.39702	0.0122763	0.209	0.405	0.1063	x	x
EMG1	Q92979|NEP1_HUMAN	1.29783	4.82012	5.2129	0.120725	0.0052	x	x	x
YLPM1	P49750-3|YLPM1_HUMAN	1.01765	5.29693	4.73726	0.120027	0.008	x	x	x
HNRNPA2B1	P22626-2|ROA2_HUMAN	0.568489	5.05069	5.20383	0.117146	0.039	x	x	x
RARS	P54136|SYRC_HUMAN	0.820903	5.28181	4.71893	0.116731	0.0076	x	x	x
PURB	Q96QR8|PURB_HUMAN	0.922277	5.18311	4.68478	0.115721	0.003	x	x	x
MTDH	Q86UE4|LYRIC_HUMAN	1.01897	4.96155	4.18808	0.114835	0.0078	x	x	x
EIF5B	O60841|IF2P_HUMAN	1.03455	4.93394	4.94124	0.112847	0.0037	x	x	x
POLR2E	P19388|RPAB1_HUMAN	1.01054	5.26212	4.50438	0.111643	0.0042	x	x	x	3.17582	4.13557	0.00597263	0	0	0.8486	x
BCLAF1	Q9NYF8-2|BCLF1_HUMAN	0.935573	-4.59857	5.21866	0.110229	0.8355	x	x		-3.83503	4.46315	0.00102013				x
TRMT6	Q9UJA5|TRM6_HUMAN	0.847564	4.8806	4.57599	0.109694	0.0283	x	x	x
EPRS	P07814|SYEP_HUMAN	1.02324	5.04126	4.98407	0.109464	0.0023	x	x	x	0.885401	0.717888	0.00127073
LYAR	Q9NX58|LYAR_HUMAN	0.945428	5.31633	4.37243	0.108454	0.0234	x	x	x
GLYR1	Q49A26-5|GLYR1_HUMAN	0.915248	4.7033	3.85045	0.108052	0.0057	x	x	x
UTP14A	Q9BVJ6|UT14A_HUMAN	1.05974	4.56462	4.98832	0.107131	0.0049	x	x	x
AATF	Q9NY61|AATF_HUMAN	1.52146	5.29223	4.5952	0.106919	0.0058	x	x	x
DHX33	Q9H6R0|DHX33_HUMAN	1.17524	5.34895	5.56543	0.106889	0.005	x	x	x	5.63144	6.50297	0.0335313	0.9773	0.991	0.0024	x	x	x
RCL1	Q9Y2P8|RCL1_HUMAN	0.85368	4.55548	4.66774	0.106884	0.0055	x	x	x	6.93338	6.91094	0.0514902	0.997	1	0.0005	x	x	x
EIF2A	Q9BY44-3|EIF2A_HUMAN	0.974254	4.85638	4.78875	0.106405	0.0313	x	x	x
DECR1	Q16698-2|DECR_HUMAN	0.952986	4.90142	4.13791	0.103841	0.0349	x	x	x
UTP4	Q969X6|UTP4_HUMAN		5.42348	4.78875	0.103549	0.0095	x	x	x
COPA	P53621|COPA_HUMAN	0.059818	3.67926	4.10651	0.103305	0.0044	x	x	x	0.899938	0.9048	0.0012803
RRBP1	Q9P2E9|RRBP1_HUMAN	1.13188	4.23697	4.88346	0.103056	0.0043	x	x	x
NOL7	Q9UMY1|NOL7_HUMAN		5.62877	5.31035	0.10267	0.043	x	x	x
SF3B3	Q15393|SF3B3_HUMAN	0.479122	-4.23785	4.98407	0.101063	0.8355	x	x		-4.79222	5.85644	0.00148813				x	x
POLRMT	O00411|RPOM_HUMAN	0.813902	4.65622	3.91755	0.100229	0.02	x	x	x
GPATCH4	Q5T3I0|GPTC4_HUMAN	0.949229	4.99293	3.45287	0.0994938	0.0079	x	x	x
EZR	P15311|EZRI_HUMAN	1.02945	4.2191	3.14388	0.099242	0.107	x	x		1.23904	1.19914	0.00122995
SF3B1	O75533|SF3B1_HUMAN	0.750788	-3.89034	4.23716	0.0990928	0.8355	x	x		-5.57281	5.98054	0.00111232				x	x
LARP4B	Q92615|LAR4B_HUMAN	1.0459	5.34301	4.31908	0.0979552	0.0275	x	x	x
UTP3	Q9NQZ2|SAS10_HUMAN	1.29283	5.21223	3.86531	0.0979533	0.0169	x	x	x
RPS21	P63220|RS21_HUMAN	0.730105	5.032	4.01266	0.0968731	0.0653	x	x
TFB1M	Q8WVM0|TFB1M_HUMAN	1.04366	5.21905	3.59513	0.0968204	0.0052	x	x	x
HP1BP3	Q5SSJ5|HP1B3_HUMAN	1.25652	4.88234	5.38394	0.0967075	0.0066	x	x	x
MSI2	Q96DH6-2|MSI2H_HUMAN	1.12443	4.32207	3.90019	0.0963783	0.021	x	x	x
DAZAP1	Q96EP5-2|DAZP1_HUMAN	0.887038	4.53	3.88241	0.0962156	0.0343	x	x	x
MPHOSPH6	Q99547|MPH6_HUMAN	0.31088	5.16615	4.61263	0.0952749	0.0146	x	x	x
DHX29	Q7Z478|DHX29_HUMAN	1.12187	5.08188	4.0066	0.0949196	0.0131	x	x	x
HEATR1	Q9H583|HEAT1_HUMAN	1.13175	5.13537	4.30163	0.0948829	0.0079	x	x	x
EIF2AK2	P19525-2|E2AK2_HUMAN	1.066	5.13752	4.94048	0.0942671	0.0372	x	x	x
MYL6	P60660-2|MYL6_HUMAN	1.22976	4.54081	4.49659	0.0936139	0.0253	x	x	x	1.67131	1.73877	0.00275256
RBM4B	Q9BQ04|RBM4B_HUMAN	1.06206	4.52955	4.21012	0.0935155	0.0473	x	x	x
NOC4L	Q9BVI4|NOC4L_HUMAN	1.14088	5.56782	5.10992	0.0931676	0.0158	x	x	x
AGO2	Q9UKV8|AGO2_HUMAN		4.66957	4.62261	0.0931546	0.0088	x	x	x
SND1	Q7KZF4|SND1_HUMAN	0.871895	4.89701	5.16219	0.0927996	0.0117	x	x	x	1.64957	1.64514	0.00168977
UTP20	O75691|UTP20_HUMAN	1.22273	4.68064	4.26866	0.0924487	0.0087	x	x	x
SPATS2	Q86XZ4|SPAS2_HUMAN	1.09129	4.5842	4.38615	0.0918719	0.0463	x	x	x
ELOA	Q14241|ELOA1_HUMAN		4.64757	4.88252	0.0914286	0.0199	x	x	x
RBM6	P78332|RBM6_HUMAN	0.639293	5.36203	5.20272	0.0913875	0.0046	x	x	x
RRP7A	Q9Y3A4|RRP7A_HUMAN	1.24841	5.25374	4.66774	0.0906819	0.0156	x	x	x
PHF6	Q8IWS0-3|PHF6_HUMAN	0.862647	4.94828	4.68164	0.0905855	0.0449	x	x	x
NSUN5	Q96P11|NSUN5_HUMAN	1.19353	4.43539	4.93667	0.090265	0.0107	x	x	x
RPL11	P62913-2|RL11_HUMAN	0.528072	4.43548	4.5169	0.0899982	0.0839	x	x
MYO5C	Q9NQX4-2|MYO5C_HUMAN	0.70248	4.76936	4.71043	0.0892457	0.0454	x	x	x	7.63715	8.07753	0.0950396	1	1	0	x	x	x
UTP15	Q8TED0-3|UTP15_HUMAN	1.17674	4.77229	4.57599	0.0883852	0.012	x	x	x
SUPT16H	Q9Y5B9|SP16H_HUMAN	1.13504	4.76557	3.71436	0.0878241	0.0135	x	x	x
NHP2	Q9NX24|NHP2_HUMAN	1.09804	4.6262	5.11269	0.0870306	0.016	x	x	x
SUGP2	Q8IX01-4|SUGP2_HUMAN	0.925721	3.66391	3.05295	0.0865901	0.0577	x	x
RBM19	Q9Y4C8|RBM19_HUMAN	1.15125	4.45532	4.42078	0.0861604	0.0076	x	x	x
AKAP8	O43823|AKAP8_HUMAN	1.09419	4.52808	4.55441	0.085892	0.0191	x	x	x
CMSS1	Q9BQ75-2|CMS1_HUMAN	1.01148	4.59141	4.63512	0.0857233	0.011	x	x	x
SLTM	Q9NWH9|SLTM_HUMAN	0.928632	2.97452	4.01499	0.0850378	0.1373	x	x
DARS	P14868|SYDC_HUMAN	1.3701	4.37015	4.77164	0.084861	0.0174	x	x	x
RPL26L1	Q9UNX3|RL26L_HUMAN	1.17565	4.85639	4.06266	0.0848235	0.018	x	x	x
TTN	Q8WZ42-5|TITIN_HUMAN	1.27991	4.28645	4.37576	0.0847508	0.042	x	x	x
IMP4	Q96G21|IMP4_HUMAN	1.29476	5.37992	4.20096	0.0846883	0.0201	x		x
ISG20L2	Q9H9L3|I20L2_HUMAN	0.991715	4.08541	4.18698	0.084465	0.0238	x	x	x	2.26855	1.933	0.00366869
USP39	Q53GS9|SNUT2_HUMAN	0.967526	-2.87761	3.90135	0.0844279	0.8355	x	x		-1.74339	2.03192	0.0182802	0	0	0.8486
MARS	P56192|SYMC_HUMAN	1.12071	5.04692	5.05584	0.0841267	0.0293	x	x	x	1.35943	1.42737	0.00161685
MTPAP	Q9NVV4-2|PAPD1_HUMAN	1.12454	4.60021	4.98243	0.0840053	0.0252	x	x	x
FARSB	Q9NSD9|SYFB_HUMAN	1.4015	4.78869	4.23976	0.0837158	0.0391	x	x	x
ESF1	Q9H501|ESF1_HUMAN	0.940385	4.38728	4.89337	0.0833291	0.0273	x	x	x
NOL12	Q9UGY1|NOL12_HUMAN	1.05349	4.69105	4.27012	0.0825126	0.0111	x	x	x
RBM10	P98175-2|RBM10_HUMAN	0.811736	-5.24255	4.93166	0.0815514	0.8355	x	x		-4.40906	3.86567	0.00810965	0	0	0.8486	x	x
NOP14	P78316-2|NOP14_HUMAN	1.43895	4.35365	3.99757	0.0796955	0.0167	x	x	x
LENG8	Q96PV6|LENG8_HUMAN	1.08722	4.37491	4.58595	0.0789244	0.0281	x	x	x
RPS29	P62273|RS29_HUMAN	0.466429	3.89755	4.67973	0.0785052	0.0064	x	x	x	0.572738	0.487009	0.00129066
SRP68	Q9UHB9-4|SRP68_HUMAN	1.2574	4.12588	3.75316	0.0779164	0.0268	x	x	x
GTPBP10	A4D1E9|GTPBA_HUMAN	0.808594	4.33113	4.37225	0.0776302	0.079	x	x
ECT2	Q9H8V3-2|ECT2_HUMAN	0.853327	4.27484	4.21012	0.0763089	0.0154	x	x	x
MRPS22	P82650|RT22_HUMAN	1.10066	3.87858	3.68368	0.0748583	0.0152	x	x	x
SNRPE	P62304|RUXE_HUMAN	1.0368	-3.12363	4.0898	0.0747275	0.8355	x	x		-2.21359	2.41515	0.00200713
PA2G4	Q9UQ80|PA2G4_HUMAN	0.83889	5.21968	3.51025	0.074499	0.0506	x	x
YTHDF1	Q9BYJ9|YTHD1_HUMAN	0.943916	4.50624	4.18511	0.0740536	0.0272	x	x	x
NCOA5	Q9HCD5|NCOA5_HUMAN	0.541472	4.71278	4.41029	0.0730356	0.0249	x	x	x
RBM12B	Q8IXT5|RB12B_HUMAN	1.19699	4.29535	4.10651	0.0726333	0.0198	x	x	x
RPL37	P61927|RL37_HUMAN	1.15436	4.20617	3.2311	0.0724568	0.044	x	x	x
DNTTIP2	Q5QJE6|TDIF2_HUMAN	0.296449	3.97162	3.53018	0.0705157	0.0499	x	x	x
SLC25A3	Q00325-2|MPCP_HUMAN	0.906266	3.79834	3.52731	0.0704368	0.0837	x	x		1.22164	1.08141	0.00140373
NOL8	Q76FK4-4|NOL8_HUMAN	1.09141	4.30925	4.83043	0.0684566	0.0493	x	x	x
PTBP3	O95758-1|PTBP3_HUMAN	1.10827	4.59952	4.5169	0.0683662	0.0136	x	x	x
DDX55	Q8NHQ9|DDX55_HUMAN	1.06024	4.52661	4.98407	0.067908	0.0213	x	x	x
PSIP1	O75475|PSIP1_HUMAN	0.82147	3.80979	4.00063	0.0676739	0.0281	x	x	x
SPATS2L	Q9NUQ6-2|SPS2L_HUMAN	0.968067	4.59643	4.61602	0.0670031	0.0382	x		x
CENPV	Q7Z7K6|CENPV_HUMAN	1.00949	4.38158	4.15721	0.0660832	0.0362	x	x	x	1.07944	0.837608	0.00203882
NME2	P22392|NDKB_HUMAN	1.04418	4.20686	3.87711	0.0659619	0.0432	x	x	x	-3.73137	4.32487	0.00104881				x
RUVBL1	Q9Y265|RUVB1_HUMAN	1.30098	3.97302	4.76198	0.0655353	0.0309	x	x	x	2.48639	2.99118	0.00268201
TOP2A	P11388|TOP2A_HUMAN	1.1643	4.60466	3.79382	0.065381	0.0503	x	x
CDKN2A	Q8N726|ARF_HUMAN	0.957674	4.46169	3.50682	0.0651423	0.1064	x
AIMP1	Q12904|AIMP1_HUMAN	1.10492	4.54053	5.10992	0.0645605	0.0265	x	x	x
WDR75	Q8IWA0|WDR75_HUMAN	1.12647	3.51908	4.28867	0.0632127	0.0557	x	x
CSNK1A1	P48729-3|KC1A_HUMAN	1.0491	4.07821	3.99508	0.0624907	0.062	x	x
WDR46	O15213|WDR46_HUMAN	1.25926	4.39143	4.94124	0.0619641	0.035	x	x	x
HERC5	Q9UII4|HERC5_HUMAN	0.659003	3.728	3.51712	0.0611976	0.0354	x	x	x
SSRP1	Q08945|SSRP1_HUMAN	0.656064	3.68554	4.00881	0.0607673	0.0384	x	x	x
MAGOHB	Q96A72|MGN2_HUMAN	0.867419	-3.05069	4.0969	0.0604426	0.8355	x	x
NGDN	Q8NEJ9-2|NGDN_HUMAN	0.923493	4.29865	4.22929	0.0594491	0.0847	x
PNO1	Q9NRX1|PNO1_HUMAN	0.951437	4.23193	4.93667	0.0592704	0.0369	x	x	x
CHD4	Q14839|CHD4_HUMAN	0.922417	3.8515	3.51843	0.0582741	0.0964	x
UBAP2L	Q14157-1|UBP2L_HUMAN	0.931153	4.26748	4.0917	0.0582272	0.0545	x	x
PRKRA	O75569-3|PRKRA_HUMAN	1.00217	4.10681	3.97597	0.0575855	0.0203	x		x
EEF1G	P26641|EF1G_HUMAN	1.09917	2.81389	3.79526	0.057511	0.2217	x			2.17143	2.111	0.00226154
MTCL1	Q9Y4B5-2|MTCL1_HUMAN		4.0653	4.05826	0.0574272	0.0603	x	x
APOBEC3C	Q9NRW3|ABC3C_HUMAN	1.52188	4.12048	3.79382	0.057043	0.0219	x	x	x
LSM12	Q3MHD2|LSM12_HUMAN	0.772673	4.17578	4.02628	0.0567845	0.0437	x	x	x
ASPH	Q12797-10|ASPH_HUMAN	1.06891	3.95629	4.30807	0.0567486	0.0514	x	x
KNOP1	Q1ED39|KNOP1_HUMAN		4.8122	4.47	0.0566867	0.052	x	x
RAE1	P78406|RAE1L_HUMAN	1.08014	4.4793	4.07795	0.0566508	0.0717	x	x
MRPL3	P09001|RM03_HUMAN	1.1264	3.88837	3.95931	0.0558181	0.0565	x	x
CSNK2A3	Q8NEV1|CSK23_HUMAN		4.24983	3.2458	0.0553064	0.0222	x	x	x
QARS	P47897|SYQ_HUMAN	1.03262	4.7369	5.19557	0.0548353	0.0714	x
PEG10	Q86TG7|PEG10_HUMAN	1.10127	4.5195	3.35021	0.0547175	0.0598	x
CSDE1	O75534-2|CSDE1_HUMAN	0.76688	4.20429	4.31541	0.0539575	0.071	x
TDRD3	Q9H7E2-3|TDRD3_HUMAN	0.775993	4.72918	4.93051	0.0538223	0.0339	x	x	x
EPB41L5	Q9HCM4-2|E41L5_HUMAN	1.03977	4.38698	5.02395	0.0532002	0.0813	x	x
ATAD3B	Q5T9A4|ATD3B_HUMAN	1.29799	3.95651	2.91137	0.0529226	0.1989	x
RBM25	P49756|RBM25_HUMAN	0.989667	-3.14648	4.11705	0.0526563	0.8355	x	x
MRPS34	P82930|RT34_HUMAN	0.78671	4.25018	4.7875	0.051998	0.06	x	x
FTH1	P02794|FRIH_HUMAN	0.683872	4.5277	4.73317	0.0517703	0.0712	x	x
DDX49	Q9Y6V7|DDX49_HUMAN	1.06016	3.02793	3.83191	0.0516539	0.0793	x	x
DDX54	Q8TDD1|DDX54_HUMAN	1.32991	4.86022	4.83857	0.0516014	0.0439	x	x	x
MRPS25	P82663-3|RT25_HUMAN	1.1781	3.75059	4.10651	0.0513604	0.0629	x
ZBTB11	O95625|ZBT11_HUMAN	1.01027	4.93907	4.68478	0.0513461	0.1037	x
TTC37	Q6PGP7|TTC37_HUMAN	0.99434	4.43648	3.48557	0.0511016	0.3342	x
U2AF2	P26368-2|U2AF2_HUMAN	1.0411	-3.68632	3.55177	0.0510546	0.8355	x	x		1.03193	1.01494	0.0011205
ASCC3	Q8N3C0|ASCC3_HUMAN	0.978101	3.74785	4.55803	0.0506248	0.0928	x	x
WDR5	P61964|WDR5_HUMAN	1.07142	4.39647	4.74103	0.0502466	0.0707	x	x
MAP4	P27816-4|MAP4_HUMAN		3.78921	4.03982	0.0500573	0.0609	x
H2AFV	Q71UI9|H2AV_HUMAN		3.64714	3.7302	0.0498549	0.0975	x
DCAF13	Q9NV06|DCA13_HUMAN	1.17719	4.04273	4.76164	0.0493963	0.0877	x	x
IARS	P41252|SYIC_HUMAN	1.21438	3.53172	3.55466	0.0493171	0.0367	x	x	x	1.40815	1.2376	0.00196093
ABCF2	Q9UG63|ABCF2_HUMAN	0.92518	4.0336	3.34946	0.0485903	0.1046	x
C1orf109	Q9NX04|CA109_HUMAN	0.998822	3.62775	3.53735	0.0482691	0.0626	x
PARN	O95453-2|PARN_HUMAN	0.848341	4.35334	4.18973	0.0478945	0.0588	x
DNAJC10	Q8IXB1-2|DJC10_HUMAN	0.90991	3.80183	4.06266	0.0477315	0.0758	x
PRRC2C	Q9Y520-2|PRC2C_HUMAN	1.12593	3.75507	3.91404	0.0476127	0.1639	x			-1.68645	1.15475	0.0765435	0	0	0.8486
SEMA3B	Q13214-2|SEM3B_HUMAN	0.934538	3.7176	4.5087	0.0475166	0.1172	x	x
LACTB	P83111|LACTB_HUMAN	0.775936	3.98796	3.96665	0.0473695	0.1272	x
HIST1H1A	Q02539|H11_HUMAN	1.01234	4.20521	4.18604	0.0472614	0.2318	x
MRPS17	Q9Y2R5|RT17_HUMAN	1.33342	4.20165	3.55177	0.0471154	0.0662	x
C1QBP	Q07021|C1QBP_HUMAN	0.98023	4.20439	3.35204	0.0464313	0.0912	x
WDR89	Q96FK6|WDR89_HUMAN	1.02441	3.31328	4.02411	0.0463642	0.1067	x	x
RUVBL2	Q9Y230|RUVB2_HUMAN	1.15932	3.97183	4.31314	0.046233	0.0622	x	x		1.70795	1.65538	0.00203688
CASC3	O15234|CASC3_HUMAN	1.04727	3.26736	3.52217	0.04508	0.1276	x
HNRNPR	O43390-2|HNRPR_HUMAN	1.19155	3.84228	3.59458	0.0448516	0.1078	x
TOP2B	Q02880-2|TOP2B_HUMAN	0.928407	3.22371	3.57134	0.0448282	0.0992	x
TRMT1L	Q7Z2T5|TRM1L_HUMAN	0.969903	4.03372	4.83857	0.0443255	0.0939	x
MCM4	P33991|MCM4_HUMAN	0.712321	4.07885	4.20096	0.0440508	0.1212	x	x
TWISTNB	Q3B726|RPA43_HUMAN	1.10569	3.54537	4.35097	0.0440112	0.0775	x
PARP12	Q9H0J9|PAR12_HUMAN	0.637011	3.78662	3.57168	0.0435036	0.0966	x
KIN	O60870|KIN17_HUMAN	0.74475	3.69651	4.01189	0.0434509	0.1093	x
PRPF3	O43395|PRPF3_HUMAN	0.736596	-4.44644	4.18511	0.0423745	0.8355	x	x		-1.72963	1.38067	0.00228178
RSBN1	Q5VWQ0|RSBN1_HUMAN	1.06581	4.34932	4.1871	0.0422788	0.1331	x	x
MRM3	Q9HC36|MRM3_HUMAN		4.07637	4.31206	0.0418619	0.0818	x
CMAS	Q8NFW8-2|NEUA_HUMAN	0.760104	3.862	4.0969	0.0418104	0.1008	x	x
TRIP12	Q14669-4|TRIPC_HUMAN	1.03931	3.85881	4.73712	0.0414941	0.1114	x	x
L1RE1	Q9UN81|LORF1_HUMAN		3.40917	4.2579	0.0411752	0.0831	x
FAM120C	Q9NX05|F120C_HUMAN	0.820072	4.00909	4.0969	0.0406185	0.1141	x
AIMP2	Q13155-2|AIMP2_HUMAN	1.16789	4.07332	4.1932	0.0397498	0.1034	x
PPP1R10	Q96QC0|PP1RA_HUMAN	1.09919	3.82497	3.16196	0.0395747	0.2872	x	x		0.949507	0.719312	0.00162126
CSNK2A2	P19784|CSK22_HUMAN	1.00506	3.55771	4.16176	0.0391588	0.1357	x
SKIV2L	Q15477|SKIV2_HUMAN	1.04011	3.61557	3.70918	0.0389159	0.1241	x	x
ERCC3	P19447|ERCC3_HUMAN	1.06976	3.84249	4.36282	0.0387798	0.1084	x	x
NAV3	Q8IVL0-3|NAV3_HUMAN	0.587778	3.57797	3.81149	0.0379544	0.135	x	x		1.53904	1.10087	0.00233903
ATXN2	Q99700-2|ATX2_HUMAN	1.1277	3.58945	3.29249	0.0377895	0.2325	x
HELZ2	Q9BYK8|HELZ2_HUMAN	0.951255	3.48497	3.96665	0.0368209	0.1471	x
MRPS27	Q92552|RT27_HUMAN	1.13503	3.38859	3.92221	0.0366709	0.1807	x
UTP6	Q9NYH9|UTP6_HUMAN	0.872107	3.36287	3.72747	0.0363681	0.1231	x
MDN1	Q9NU22|MDN1_HUMAN	0.884858	3.57704	3.48713	0.0359218	0.1818	x
IK	Q13123|RED_HUMAN	0.946348	-4.0958	4.92218	0.0354147	0.8355	x	x		-4.85823	6.16104	0.00142074				x	x
TAF1C	Q15572-4|TAF1C_HUMAN	0.897289	3.29156	3.69283	0.0347787	0.155	x
RPP30	P78346|RPP30_HUMAN	0.777308	3.52493	4.61602	0.0346869	0.1522	x	x
CIRBP	Q14011|CIRBP_HUMAN	0.838942	3.50688	4.27596	0.0344585	0.141	x
PRRC2A	P48634-2|PRC2A_HUMAN	1.1227	4.11673	4.80614	0.0344186	0.1526	x
PUM2	Q8TB72-2|PUM2_HUMAN	1.09469	3.67124	3.01094	0.0340001	0.2271	x
AKAP8L	Q9ULX6-2|AKP8L_HUMAN	0.676419	3.27459	4.11363	0.0326685	0.1614	x
CELF1	Q92879-5|CELF1_HUMAN	0.71239	3.78813	4.18604	0.031763	0.1721	x
DDX17	Q92841-3|DDX17_HUMAN	0.946329	3.37236	4.26433	0.0311967	0.1301	x
C11orf98	E9PRG8|CK098_HUMAN		3.48373	3.67684	0.0308637	0.1837	x
DDX28	Q9NUL7|DDX28_HUMAN	0.79042	4.18463	3.63034	0.0302552	0.1674	x
ZCRB1	Q8TBF4|ZCRB1_HUMAN	0.823483	3.28643	3.59458	0.0301878	0.236	x
ADARB1	P78563|RED1_HUMAN	0.867459	3.59689	4.06266	0.0301768	0.1664	x
SF3A1	Q15459|SF3A1_HUMAN	1.15711	-5.31403	4.95523	0.0300088	0.8355	x	x		-3.56654	4.7107	0.000973381				x
HRNR	Q86YZ3|HORN_HUMAN	1.25277	2.91702	3.728	0.0294938	0.1758	x			-5.74987	6.86141	0.00177457				x	x
STRAP	Q9Y3F4|STRAP_HUMAN	0.868571	3.82327	4.04652	0.0280835	0.1773	x
LSM14B	Q9BX40-2|LS14B_HUMAN	0.964665	3.7353	4.25852	0.0279189	0.2147	x
ARHGEF17	Q96PE2|ARHGH_HUMAN	0.997068	3.29507	4.21012	0.0279166	0.1792	x			1.15765	1.07527	0.00115354
BCKDK	O14874-2|BCKD_HUMAN	1.30702	3.64489	3.92469	0.0278331	0.1762	x
COPB2	P35606-2|COPB2_HUMAN	0.147167	2.99604	3.76157	0.0273723	0.2568	x
TUBA1A	Q71U36-2|TBA1A_HUMAN	0.771943	3.17914	3.48351	0.02708	0.212	x			1.37873	1.23105	0.00138997
EIF3D	O15371-2|EIF3D_HUMAN	0.720373	3.04267	3.82229	0.0268049	0.2283	x
NUPL2	O15504-3|NUPL2_HUMAN	1.12325	3.43857	3.50999	0.0256988	0.322	x
PBRM1	Q86U86-5|PB1_HUMAN	0.920895	3.44451	3.56722	0.0255929	0.2229	x
GNL3L	Q9NVN8|GNL3L_HUMAN	1.1542	3.17091	3.75035	0.0255301	0.2648	x
U2AF1	Q01081|U2AF1_HUMAN	1.25548	-3.29637	4.12147	0.0252047	0.8355	x	x
MIOS	Q9NXC5-2|MIO_HUMAN	1.15658	3.43983	4.18604	0.0248379	0.2843	x
ACIN1	Q9UKV3|ACINU_HUMAN	0.329205	-5.43929	5.54875	0.0246844	0.8355	x	x		-2.19431	2.57998	0.00181815
CD2BP2	O95400|CD2B2_HUMAN	0.577886	-3.66894	4.36171	0.0245943	0.8355	x	x
DNAH14	Q0VDD8-4|DYH14_HUMAN		2.87272	4.05081	0.0243764	0.2487	x
DIMT1	Q9UNQ2|DIM1_HUMAN	1.60004	3.39749	3.43992	0.0238541	0.2769	x
SMU1	Q2TAY7|SMU1_HUMAN	0.822922	-6.41174	5.43479	0.0234514	0.8355	x	x		-5.91006	6.86763	0.00161803				x	x
TRIP4	Q15650|TRIP4_HUMAN	0.901079	3.16817	3.58252	0.0232846	0.2802	x
U2SURP	O15042-2|SR140_HUMAN	0.950116	-4.66188	4.83783	0.022642	0.8355	x	x
PDS5B	Q9NTI5-2|PDS5B_HUMAN	0.410365	2.95906	3.81149	0.0216918	0.2606	x
SRFBP1	Q8NEF9|SRFB1_HUMAN	1.35788	3.19781	3.5907	0.020482	0.3507	x
POTEE	Q6S8J3|POTEE_HUMAN	1.08633	-4.8307	4.10021	0.0195363	0.8355	x	x		-3.84047	4.32487	0.0020193				x	x
PRPF40A	O75400|PR40A_HUMAN		-5.50943	4.48361	0.0176977	0.8355	x	x		-1.75834	1.73748	0.00125392
SRRM2	Q9UQ35|SRRM2_HUMAN	1.19638	-3.81156	3.61356	0.0170398	0.8355	x	x
PIP5K1A	Q99755-2|PI51A_HUMAN	0.624967	3.02197	4.24065	0.016976	0.3439	x
DDX42	Q86XP3|DDX42_HUMAN	0.465037	-5.32149	5.51922	0.0118114	0.8355	x	x		-3.71168	4.13452	0.00136002				x
SRRM1	Q8IYB3-2|SRRM1_HUMAN	0.970536	-3.72968	3.81097	0.0114736	0.8355	x	x
SNRPB2	P08579|RU2B_HUMAN	0.558703	-5.84721	4.45507	0.0114598	0.8355	x	x
LUC7L2	Q9Y383-3|LC7L2_HUMAN	0.709211	-5.93908	2.25247	0.0114475	0.8355	x
SF3A3	Q12874|SF3A3_HUMAN	1.0002	-5.54982	5.13467	0.0112755	0.8355	x	x		-3.51736	4.53864	0.000986037				x
THOC6	Q86W42|THOC6_HUMAN	1.07302	-2.84422	3.98801	0.0107603	0.8355	x	x
KHSRP	Q92945|FUBP2_HUMAN	0.348653	-4.42557	4.16734	0.00880083	0.8355	x	x		2.35957	2.62197	0.00248332
SPTBN1	Q01082|SPTB2_HUMAN	0.362924	-4.78394	2.6916	0.0075642	0.8355	x			6.37709	6.97461	0.0340899	0.989	0.993	0.0013	x	x	x
DHX8	Q14562|DHX8_HUMAN	0.98792	-4.37205	4.74221	0.0071412	0.8355	x	x
ZC3H11A	O75152|ZC11A_HUMAN	0.939156	-5.43222	4.44522	0.00698146	0.8355	x	x
RNPS1	Q15287-3|RNPS1_HUMAN	1.01037	-7.09741	3.86686	0.00651826	0.8355	x	x
WBP11	Q9Y2W2|WBP11_HUMAN	1.00131	-6.23991	3.45287	0.005417	0.8355	x	x		-1.12755	0.855289	0.00180811
CHERP	Q8IWX8|CHERP_HUMAN	0.888288	-8.68564	3.86531	0.0047512	0.8355	x	x
MFAP1	P55081|MFAP1_HUMAN	0.678693	-6.14464	4.23976	0.00410804		x	x		-3.16631	4.21788	0.00120704				x
XAB2	Q9HCS7|SYF1_HUMAN	0.72483	-7.00477	3.66783	0.00326221	0.8355	x	x
CDC40	O60508|PRP17_HUMAN	1.03265	-6.61822	5.46863	0.00252053	0.8355	x	x
ZGPAT	Q8N5A5-2|ZGPAT_HUMAN	0.936449	-5.59428	4.09989	0.00250552		x	x
DDX46	Q7L014|DDX46_HUMAN	1.18785	-4.83005	4.71637	0.00242879	0.8355	x	x
ARG1	P05089|ARGI1_HUMAN	0.892864	-4.43535	4.63146	0.00237661		x	x		1.22303	1.00349	0.00126187
PRPSAP2	O60256-2|KPRB_HUMAN	0.608368	-6.52307	5.56543	0.00231527		x	x
JUP	P14923|PLAK_HUMAN	0.818872	-5.31835	4.60733	0.00230677		x	x		-3.73734	4.129	0.00154197				x
CPSF4	O95639-3|CPSF4_HUMAN	1.23058	-4.76109	3.97459	0.00218473		x	x
PPIL1	Q9Y3C6|PPIL1_HUMAN	0.875793	-6.13698	4.4756	0.00210368		x	x
DDX39A	O00148|DX39A_HUMAN	0.611139	-8.43258	5.86903	0.00205678		x	x
ZC3H14	Q6PJT7|ZC3HE_HUMAN	1.12688	-7.41979	5.13972	0.00205172		x	x
PAXBP1	Q9Y5B6|PAXB1_HUMAN		-7.86562	5.16277	0.00200956		x	x
GSN	P06396-2|GELS_HUMAN	1.02639	-4.53501	4.40204	0.00199012		x	x
DHX38	Q92620|PRP16_HUMAN	0.771988	-6.91047	5.61358	0.00197905		x	x
LSM3	P62310|LSM3_HUMAN	1.14104	-5.40169	4.96363	0.00194268		x	x
PUF60	Q9UHX1-6|PUF60_HUMAN	0.658933	-7.97081	4.73712	0.00192342		x	x		-1.48925	1.04652	0.00192984
LSM2	Q9Y333|LSM2_HUMAN	0.470303	-5.41117	5.13467	0.00191974		x	x
CCAR1	Q8IX12-2|CCAR1_HUMAN	0.936388	-9.25402	4.87857	0.00189942		x	x
TFIP11	Q9UBB9|TFP11_HUMAN	0.726254	-7.67922	4.94255	0.00189941	0.8355	x	x
TIAL1	Q01085|TIAR_HUMAN	1.20849	-5.63364	4.6052	0.00188945		x	x
SRSF4	Q08170|SRSF4_HUMAN	0.965983	-4.82104	3.77185	0.00185946		x	x
SAP18	O00422|SAP18_HUMAN	1.53895	-7.01603	5.86903	0.00184036		x	x
WBP4	O75554-2|WBP4_HUMAN	1.12954	-3.86445	3.91125	0.00184009		x
DSG1	Q02413|DSG1_HUMAN	1.1971	-7.00486	4.27923	0.00183106		x	x		-2.70269	2.94434	0.00119888
CASP14	P31944|CASPE_HUMAN	0.911272	-3.39483	3.59079	0.00176593		x			-2.3233	2.29301	0.00125494
IVNS1ABP	Q9Y6Y0|NS1BP_HUMAN	0.907316	-6.71599	4.14943	0.00169505		x	x
RSRC1	Q96IZ7-2|RSRC1_HUMAN	1.01613	-5.88022	5.48309	0.00164829		x	x
CPSF6	Q16630-3|CPSF6_HUMAN	1.01445	-5.03515	5.16277	0.00161173		x	x
LUC7L3	O95232|LC7L3_HUMAN	1.31554	-5.46456	5.09627	0.00159085		x	x
PIP	P12273|PIP_HUMAN	0.985247	-5.30897	3.36956	0.00156632		x	x		1.8515	1.43458	0.0047235	0.0157	0.047	0.1687
PFN1	P07737|PROF1_HUMAN	0.948708	-3.6344	3.88748	0.00154013		x			-3.2075	2.881	0.00107944
MYO5B	Q9ULV0|MYO5B_HUMAN	1.07995	-4.91384	4.49387	0.00153509		x	x
WDR77	Q9BQA1-2|MEP50_HUMAN	1.03923	-5.3045	4.74391	0.00151837		x	x
DSC1	Q08554-2|DSC1_HUMAN	0.81024	-5.35042	3.91755	0.00150158		x	x
CTNNBL1	Q8WYA6-3|CTBL1_HUMAN	0.794403	-5.08767	5.0337	0.00143872		x	x
PRPF38A	Q8NAV1|PR38A_HUMAN	0.601355	-6.88425	5.28966	0.00143565		x	x
BUD31	P41223|BUD31_HUMAN	1.02139	-5.06811	4.47157	0.00143537		x	x
PHF5A	Q7RTV0|PHF5A_HUMAN	1.10702	-6.81625	5.61896	0.00140724		x	x		-0.412232	0.267532	0.00239861
LIMA1	Q9UHB6|LIMA1_HUMAN	0.799516	-7.40731	5.28966	0.00137602		x	x		-2.27274	2.04148	0.00131214
HBB	P68871|HBB_HUMAN	1.33501	-3.88575	4.44522	0.00136431		x			1.54654	1.01236	0.00546836	0	0	0.8486
RBM5	P52756|RBM5_HUMAN	1.00144	-6.37003	4.76373	0.0013488		x	x
YTHDC1	Q96MU7-2|YTDC1_HUMAN	0.785384	-4.0572	3.30033	0.00134472		x
SERPINB3	P29508|SPB3_HUMAN	1.03867	-3.324	3.65441	0.00134003		x
SVIL	O95425-2|SVIL_HUMAN	1.00488	-5.41924	4.39428	0.00132301		x	x
PLEC	Q15149-7|PLEC_HUMAN	0.8862	-3.88532	4.32536	0.00131581		x			1.07682	1.04381	0.00125507
CPSF2	Q9P2I0|CPSF2_HUMAN	0.954739	-7.29345	4.91894	0.00131397		x	x
PPWD1	Q96BP3-2|PPWD1_HUMAN	0.947584	-5.58698	3.7454	0.00131168		x	x		0.748176	0.700423	0.00159685
SARNP	P82979|SARNP_HUMAN	0.714998	-7.09153	5.80678	0.00126939		x	x
PNN	Q9H307|PININ_HUMAN	1.113	-8.45336	5.74365	0.00126647		x	x
SF3A2	Q15428|SF3A2_HUMAN	0.398446	-6.48289	4.98407	0.00124394		x	x
RBM17	Q96I25|SPF45_HUMAN	1.12868	-8.16321	4.98243	0.00124014		x	x
SNRPC	P09234|RU1C_HUMAN	1.09477	-5.22279	4.27923	0.0012372		x	x
BUB3	O43684-2|BUB3_HUMAN	1.00797	-4.19434	4.54101	0.00121148		x
PPIE	Q9UNP9-2|PPIE_HUMAN	0.896062	-5.95596	5.15218	0.00117748		x	x
RBM22	Q9NW64|RBM22_HUMAN	0.850061	-7.03584	4.71893	0.00117661		x	x
ISY1	Q9ULR0|ISY1_HUMAN	0.750738	-4.014	3.88572	0.00116717		x
MYH10	P35580|MYH10_HUMAN	1.01224	-6.77183	4.85906	0.00116622		x	x
GPATCH11	Q8N954|GPT11_HUMAN		-5.71748	5.14261	0.00115566		x	x		-1.01261	0.979153	0.00176244
PHRF1	Q9P1Y6-2|PHRF1_HUMAN	0.85923	-5.5043	4.84656	0.00115328		x	x
ARGLU1	Q9NWB6-3|ARGL1_HUMAN	0.698125	-6.05386	5.43643	0.00114422		x	x
SF3B6	Q9Y3B4|SF3B6_HUMAN		-6.67309	5.70512	0.00113794		x	x
ZC3H13	Q5T200|ZC3HD_HUMAN	1.18694	-5.66652	4.74359	0.00113475		x	x
POLR2B	P30876|RPB2_HUMAN	0.955234	-6.25854	4.95172	0.00111917		x	x
SON	P18583-2|SON_HUMAN	0.103342	-7.23115	5.67155	0.00107502		x	x
PRPSAP1	Q14558|KPRA_HUMAN	1.12554	-8.47198	5.79545	0.00105305		x	x
STK38	Q15208|STK38_HUMAN	1.08818	-10.4347	5.8938	0.00104757		x	x		-5.32823	6.11328	0.00228365				x	x
SF1	Q15637-4|SF01_HUMAN	1.02691	-6.94908	5.7943	0.00103435		x	x
CEP70	Q8NHQ1-2|CEP70_HUMAN	1.14833	-6.0304	4.93787	0.00100918		x	x
DCD	P81605|DCD_HUMAN	1.27253	-6.39017	3.5335	0.00100679		x	x		1.32031	0.552521	0.161774	0	0	0.8486
PRPF31	Q8WWY3-4|PRP31_HUMAN	0.735626	-8.40206	5.70023	0.00100625		x	x		-1.79267	1.72236	0.00151062
PRMT5	O14744|ANM5_HUMAN	0.952508	-7.96282	5.7943	0.000997242		x	x		-2.17759	2.58948	0.00175423
MYH9	P35579|MYH9_HUMAN	0.742635	-5.81254	4.50438	0.00097324		x	x		0.541682	0.360857	0.00121099
PPIG	Q13427-2|PPIG_HUMAN	0.969582	-4.26155	4.18796	0.000968845		x
CRNKL1	Q9BZJ0-2|CRNL1_HUMAN	0.595845	-7.40369	5.70512	0.000961778		x	x
DNAJC17	Q9NVM6|DJC17_HUMAN	0.995362	-5.50659	4.41341	0.000955039		x	x
PRPS2	P11908|PRPS2_HUMAN	1.08758	-8.15892	5.70512	0.000951321		x	x
PQBP1	O60828-5|PQBP1_HUMAN	1.01841	-7.8372	5.15564	0.000949341		x	x		-1.78245	1.79044	0.00147885
CLASRP	Q8N2M8-3|CLASR_HUMAN	1.08132	-5.50227	4.62425	0.000926755		x	x
KPRP	Q5T749|KPRP_HUMAN	0.890613	-6.3545	5.16277	0.000905507		x	x		-0.214596	0.172904	0.0201163	0	0	0.8486
FYTTD1	Q96QD9-2|UIF_HUMAN	1.11657	-3.31532	3.78352	0.000894399		x
CDK11B	P21127-12|CD11B_HUMAN	0.961682	-7.66768	5.3032	0.000862297		x	x
CLK4	Q9HAZ1|CLK4_HUMAN	0.862236	-3.46077	4.16176	0.000854201		x
MYO1C	O00159-2|MYO1C_HUMAN	1.24022	-6.72181	5.55783	0.000815686		x	x
SNW1	Q13573|SNW1_HUMAN	0.797818	-9.22613	5.86903	0.000804844		x	x		-1.59311	1.498	0.00146181
SPIN1	Q9Y657|SPIN1_HUMAN	0.958874	-5.96693	5.18725	0.000698858		x	x
POLDIP3	Q9BY77-2|PDIP3_HUMAN	1.12586	-7.31976	5.55755	0.000630849		x	x
CPSF1	Q10570|CPSF1_HUMAN	1.10803	-7.01121	4.91659	0.000563669		x	x
PRPS1	P60891-2|PRPS1_HUMAN	1.2348	-10.4989	5.8938	0.000451122		x	x
