# Supplementary material for: Characterisation of the Semliki Forest Virus-host cell interactome reveals the viral capsid protein as an inhibitor of nonsense-mediated mRNA decay
Source: PLoS Pathog. 2021 May 21;17(5):e1009603. doi: 10.1371/journal.ppat.1009603 (PMC8174725; doi:10.1371/journal.ppat.1009603)
Supplement: S2 Table — Excel file with raw data of the genome-wide siRNA screen performed to identify host cell proteins that inhibit (antiviral) or enhance (proviral) SFV replication. (XLSX) [file ppat.1009603.s007.xlsx]

## Sheet: 20140324_raw_data_DGW_Giuseppe.
UID_Well	Barcode	Row	Col	Well	TotalCellNumber	infection index (normalixed to the median value of infection in scrambled siRNA controls)	PlateDharmacon	CatalogNumber	GeneAccession	EnsembleGeneId	GeneSymbol	GeneID	oligo1	oligo2	oligo3	oligo4	Replicate		GeneSymbol	infection index (normalixed to the median value of infection in scrambled siRNA controls)
DZ39F14	DZ39	F	14	F14	1300	1.85889	10500515C	L-017973-01	NM_015934	ENSG00000055044	+NOP58+	51602	CCUCAAAUCUAGACGGGAU	CAUUAUGCGAUGUAGAGAA	ACGCAAAAUAGAACAGGUA	AGAGAGAGAACGAGGAUUA	2		+NOP58+	1.85889
DZ12E09	DZ12	E	9	E09	1277	1.84795	10465512C	L-003847-00	NM_024507	ENSG00000131650	+KREMEN2+	79412	CGGACUUCCCGGACGAGUA	GUCCAGGCCUGUCCGAAUG	CAACACAGCUACAGCAGCG	GAGCUCACCUUCCGCCUCU	1		+KREMEN2+	1.84795
DZ15P11	DZ15	P	11	P11	1365	1.84537	10465515C	L-018703-00	NM_007273	ENSG00000215021	+PHB2+	11331	GUGAAUAUCUCCCUGCGAG	CCACAUCACAGAAUCGUAU	CAUCAAACUUCGCAAGAUU	CAGAAUAUCUCCAAGACGA	1		+PHB2+	1.84537
DZ13B03	DZ13	B	3	B03	1137	1.83302	10465513C	L-009697-00	NM_153200	ENSG00000107223	+EDF1+	8721	UAUCUUAGCGGCACAGAGA	UAACCAGGUGCUUGGCAAA	CAGAGGAGCUGCACCAUGA	CCACGAAAAUCAAUGAGAA	2		+EDF1+	1.83302
DZ35L03	DZ35	L	3	L03	492	1.76663	10500511C	L-020164-01	NM_006574	ENSG00000114646	+CSPG5+	10675	CAGAUAUCAUUGACAUCGA	UCGAAGGACUGGAUGGUGA	GCGCAGAUCUGGGGAGCUU	CCUUGGAGGUUUGGCUGAA	1		+CSPG5+	1.76663
DZ07K20	DZ07	K	20	K20	1356	1.7499	10465507C	L-010355-00	NM_014098	ENSG00000165672	+PRDX3+	10935	GUAGAUCACCCAUGUGUAU	GAACAUCGCACUCUUGUCA	AGACUACGGUGUGCUGUUA	GAGCUUGACAAAUUUAUUG	1		+PRDX3+	1.7499
DZ07N06	DZ07	N	6	N06	1336	1.73542	10465507C	L-009893-01	NM_016527	ENSG00000116882	+HAO2+	51179	UCGCUGAGAUCAAUCGAAA	CGACAUGACAUUCGAAACC	UCUAAGUCAACUCGGGAUU	CCGCGGUACCUGAGAGAUG	1		+HAO2+	1.73542
DZ30G17	DZ30	G	17	G17	662	1.7204	10500506C	L-031951-02	NM_206921	ENSG00000111860	+CEP85L+	387119	CGAAAUAACCAUAUCAGGA	CCGUCUAAUUCCAGCGCUU	AAUUGAAGACUUUCGACAA	CCACAACUGUUCCAUCUAA	1		+CEP85L+	1.7204
DZ13B03	DZ13	B	3	B03	1347	1.71833	10465513C	L-009697-00	NM_153200	ENSG00000107223	+EDF1+	8721	UAUCUUAGCGGCACAGAGA	UAACCAGGUGCUUGGCAAA	CAGAGGAGCUGCACCAUGA	CCACGAAAAUCAAUGAGAA	1		+EDF1+	1.71833
DZ35E22	DZ35	E	22	E22	580	1.71354	10500511C	L-007767-00	NM_170773	ENSG00000101265	+RASSF2+	9770	CAGAGGAGUUUGCCUUGUA	GAGCAGAUCUCCAAAGUGU	GAGAAGAUCCUGUGUGUUU	CCUGAUACUUUCACAUGUA	1		+RASSF2+	1.71354
DZ12B03	DZ12	B	3	B03	1533	1.71172	10465512C	L-009476-01	NM_014473	ENSG00000086189	+DIMT1+	27292	GAUUCAACGCAGAAGGUAU	GAUGGUCUAGUAAGGAUAA	CUUAAGACCAACUGAUGUA	ACCAGAAGAUUUCAGCAUA	1		+DIMT1+	1.71172
DZ02E07	DZ02	E	7	E07	1422	1.70795	10465502C	L-010082-00	NM_005355	ENSG00000125337	+KIF25+	3834	CGAAGUUACUGGUGAUUCU	CGGAUUGAAUGCAUUAACA	GGUCUCACCUGAUAAUUAC	GCGGAAAGAGCUAUACCAU	1		+KIF25+	1.70795
DZ08L22	DZ08	L	22	L22	1284	1.70483	10465508C	L-004385-00	NM_138724	ENSG00000121380	+BCL2L14+	79370	GUCAAAGGACGUUGGAAUA	GGAAUUGUUCAGCAAAUGA	UAACUGAGGGUCUCUCCUU	CCGAGUAGCUGAAAUUGUU	1		+BCL2L14+	1.70483
DZ41N12	DZ41	N	12	N12	943	1.70084	10500517C	L-033092-01	NM_001001682	ENSG00000205036	+C16orf85+	400555	CGGAAUUUCAGCUGCGCAU	GCUGGUUGGUUGUGAUGCA	CUGCACUGAAGUUAGGCAA	GGCUCAAGUCAGAGAGAGA	2		+C16orf85+	1.70084
DZ14J15	DZ14	J	15	J15	963	1.68986	10465514C	L-007600-01	NM_016615	ENSG00000010379	+SLC6A13+	6540	ACAACAAGAAGUACACGUA	CCAAGCGCUUCUACGACAA	GCUCACAGAGGGCGGAAUG	CCACAUUCUUCCCGCAAAA	1		+SLC6A13+	1.68986
DZ12E09	DZ12	E	9	E09	1134	1.68696	10465512C	L-003847-00	NM_024507	ENSG00000131650	+KREMEN2+	79412	CGGACUUCCCGGACGAGUA	GUCCAGGCCUGUCCGAAUG	CAACACAGCUACAGCAGCG	GAGCUCACCUUCCGCCUCU	2		+KREMEN2+	1.68696
DZ01A16	DZ01	A	16	A16	964	1.68168	10465501C	L-019840-00	NM_004730	ENSG00000120705	+ETF1+	2107	GAGCUACGUUGGAAAUUGU	UAACUAUGUUCGGAAAGUA	AAACUGAACUAAGUCAAUC	AACAUUAAGUCACGAGUAA	2		+ETF1+	1.68168
DZ04M07	DZ04	M	7	M07	1357	1.67791	10465504C	L-004208-00	NM_020365	ENSG00000070785	+EIF2B3+	8891	GAAAAUGGGUCAAUAACUU	AGACCUAACUUCCAGCAUU	GGUGGAGGAUCUCGGAUGA	GUUUAGAGCUUAUGAUGCA	1		+EIF2B3+	1.67791
DZ02C08	DZ02	C	8	C08	1216	1.67662	10465502C	L-010266-01	NM_152246	ENSG00000205560	+CPT1B+	1375	GAUCAUGUAUCGCCGUAAA	GGACUGAGACUGUGCGUUC	AGACGAACGCCCAGCGCUU	CAUGAUUGCAGGCGAGAAC	2		+CPT1B+	1.67662
DZ35P04	DZ35	P	4	P04	1070	1.6621	10500511C	L-018609-02	NM_032307	ENSG00000165118	+C9orf64+	84267	CAACAGAGCCCUCGACGAA	GACAUGUAGUUGACGGAAA	UCUCAAUGAAACCGGGAAA	GUGAGAAUAGUGCGCAGAA	1		+C9orf64+	1.6621
DZ09A07	DZ09	A	7	A07	1690	1.65592	10465509C	L-011763-00	NM_002911	ENSG00000005007	+UPF1+	5976	CAGCGGAUCGUGUGAAGAA	CAAGGUCCCUGAUAAUUAU	GCAGCCACAUUGUAAAUCA	GCUCGCAGACUCUCACUUU	1		+UPF1+	1.65592
DZ11G13	DZ11	G	13	G13	1266	1.65278	10465511C	L-021368-00	NM_016511	ENSG00000150048	+CLEC1A+	51267	GGAAAUACGUCCCAAGAGU	GAAUUGAAGCGUUGUGUCU	AGGCGAAGGUGACUGAUUC	GCUACCAGUUCUAUAAAGA	1		+CLEC1A+	1.65278
DZ32A21	DZ32	A	21	A21	550	1.64895	10500508C	L-017873-01	NM_178470	ENSG00000198889	+DCAF12L1+	139170	GAGCUAAGGAUGACCGCCU	CUUAAGAGGUAAUUCACAA	GAAUUAACCUGAAAGUUGA	CAUUCCAAGUUCUAGAUUA	1		+DCAF12L1+	1.64895
DZ14F13	DZ14	F	13	F13	1067	1.64881	10465514C	L-011862-00	NM_004472	ENSG00000183900	+FOXD1+	2297	GUCGAGAACUUUACUGCUA	GCACUGAGAUGUCCGAUGC	AAACAGACAUCGACGUGGU	AUAUCGCGCUCAUCACUAU	1		+FOXD1+	1.64881
DZ35H07	DZ35	H	7	H07	810	1.64678	10500511C	L-026974-00	NM_020762	ENSG00000196935	+SRGAP1+	57522	GAACGAAUAUCUCCUAACA	GCAGAUAAGUGAGGAUUCU	CAUGAGGGCUUAGACAUUA	UUAACGAUCUGAUUUCUUG	1		+SRGAP1+	1.64678
DZ15P11	DZ15	P	11	P11	1114	1.63965	10465515C	L-018703-00	NM_007273	ENSG00000215021	+PHB2+	11331	GUGAAUAUCUCCCUGCGAG	CCACAUCACAGAAUCGUAU	CAUCAAACUUCGCAAGAUU	CAGAAUAUCUCCAAGACGA	2		+PHB2+	1.63965
DZ09H03	DZ09	H	3	H03	1300	1.63902	10465509C	L-004060-00	NM_000663	ENSG00000183044	+ABAT+	18	CUGGAGACGUGCAUGAUUA	UGAGAGACAUCGCCAGGAA	CGGGAGGACCUGCUAAAUA	AGGAUCUGAUUGUGAAAUA	1		+ABAT+	1.63902
DZ35B15	DZ35	B	15	B15	821	1.63887	10500511C	L-016861-02	NM_016030	ENSG00000171853	+TRAPPC12+	51112	CGGACAAGCUGAACGAACA	GGAGGAAACCAUCGAUCUU	GAACGAGACCGCAUCGGAA	CGGCAUGAGCAGCGUGACU	1		+TRAPPC12+	1.63887
DZ22J17	DZ22	J	17	J17	1049	1.63858	10467507C	L-003920-00	NM_003348	ENSG00000177889	+UBE2N+	7334	AACCAGGUCUUUAGAAUAU	UGACUGACAUGUAGGACUU	AGUAUCAAGUCCUCAGUUA	GAUGAUCAUUGGUGUCUUG	2		+UBE2N+	1.63858
DZ36J08	DZ36	J	8	J08	672	1.63812	10500512C	L-014879-01	NM_032361	ENSG00000051596	+THOC3+	84321	GGUCUGUUCUCUCGGAGUU	GUGAUGACAAAGACGGCAA	CGUCAGCAUCGGAAGAUCA	CUUUGUGGCAUUUGAUACA	1		+THOC3+	1.63812
DZ14J15	DZ14	J	15	J15	602	1.63771	10465514C	L-007600-01	NM_016615	ENSG00000010379	+SLC6A13+	6540	ACAACAAGAAGUACACGUA	CCAAGCGCUUCUACGACAA	GCUCACAGAGGGCGGAAUG	CCACAUUCUUCCCGCAAAA	2		+SLC6A13+	1.63771
DZ06H10	DZ06	H	10	H10	1570	1.63348	10465506C	L-003269-00	NM_002229	ENSG00000171223	+JUNB+	3726	GGACACGCCUUCUGAACGU	CAUACACAGCUACGGGAUA	GAACAGCCCUUCUACCACG	GAGCUGGAACGCCUGAUUG	1		+JUNB+	1.63348
DZ10E08	DZ10	E	8	E08	783	1.62955	10465510C	L-017490-00	NM_002127	ENSG00000204632	+HLA-G+	3135	AAGAGAGAUUGAUGGGUUA	GAUGGGCUGUUUAAAGUGU	GCUAUGAGGUUUCUUUGAC	UCUCACGGCUUGUAAAUGU	1		+HLA-G+	1.62955
DZ30M07	DZ30	M	7	M07	1817	1.62748	10500506C	L-012077-00	NM_005721	ENSG00000115091	+ACTR3+	10096	GCAGUAAAGGAGCGCUAUA	GUGAUUGGCAGCUGUAUUA	GGAAUUGAGUGGUGGUAGA	GCCAAAACCUAUUGAUGUA	2		+ACTR3+	1.62748
DZ41E13	DZ41	E	13	E13	885	1.62426	10500517C	L-012870-01	NM_178159	ENSG00000129347	+KRI1+	65095	CGUAAGGAUGAGCGCAGAA	GAGCGGUUCCUGCGGGAUU	AAGAGACUCGGGAGCGAAA	AGACAUCGUCGCAAAGUUA	1		+KRI1+	1.62426
DZ11E19	DZ11	E	19	E19	1332	1.62313	10465511C	L-010382-00	NM_002970	ENSG00000130066	+SAT1+	6303	CGUGAUGAGUGAUUAUAGA	GGACACAGCAUUGUUGGUU	UUGCAGAAGUGCCGAAAGA	GAACAAGUAAUCUUAACUG	1		+SAT1+	1.62313
DZ35M20	DZ35	M	20	M20	907	1.61895	10500511C	L-032538-02	NM_206899	ENSG00000175398	+OR10P1+	121130	GGGUGGUGCUUCUGGUCUA	CCACCAUAGUCUUCAUUAU	UCUCAGUGGUGGAGCUCUU	CAGGCAGGCUCCUCUGUUA	1		+OR10P1+	1.61895
DZ30J04	DZ30	J	4	J04	1373	1.61506	10500506C	L-010743-00	NM_024531	ENSG00000185803	+SLC52A2+	79581	GCUCGGCGCUGUUGCUAUG	GCAGGACAGUUGCAUUCUG	CAGGAAAGGACGAGCAGGU	UACCUGUGGUGGUCAAAGA	2		+SLC52A2+	1.61506
DZ55N12	DZ55	N	12	N12	667	1.61442	10500531C	L-020317-01	NM_016061	ENSG00000119801	+YPEL5+	51646	GUGCAAACUGUGAUACGAU	GGAAUUAAAUGACGGUAAA	UAGCAUCAGAGUCGGAUUA	GAAUCUGUGCCCAGCGCUA	1		+YPEL5+	1.61442
DZ31K16	DZ31	K	16	K16	539	1.61398	10500507C	L-025385-02	NM_001004135	ENSG00000221858	+OR2A12+	346525	CCUGAUGGGAAAUGGGAUU	UAGCAAAUCUUGUGAUGCA	GCCUCAACUUGCUGGAUAU	AAUCAUGUCCGUAUUCAAA	1		+OR2A12+	1.61398
DZ04M07	DZ04	M	7	M07	1195	1.61073	10465504C	L-004208-00	NM_020365	ENSG00000070785	+EIF2B3+	8891	GAAAAUGGGUCAAUAACUU	AGACCUAACUUCCAGCAUU	GGUGGAGGAUCUCGGAUGA	GUUUAGAGCUUAUGAUGCA	2		+EIF2B3+	1.61073
DZ31O21	DZ31	O	21	O21	558	1.60881	10500507C	L-016244-01	NM_145297	ENSG00000188171	+ZNF626+	199777	UUAGAGAGGUUUUAACGUA	GCUAAUUUACUGAGUGUAU	GAAAAUAGUACCACUGCAA	ACUAUCUAGGCUUGAAAUA	1		+ZNF626+	1.60881
DZ14L22	DZ14	L	22	L22	1160	1.60266	10465514C	L-015389-01	NM_004094	ENSG00000134001	+EIF2S1+	1965	AGAUGAACACCUAUCGAUA	GGAAUGAGUGUGUGGUUGU	CUAACAAGGGACAGUUCAA	CCAGAUUACUGUAUAAACU	2		+EIF2S1+	1.60266
DZ15F04	DZ15	F	4	F04	1307	1.6024	10465515C	L-006112-00	NM_000702	ENSG00000018625	+ATP1A2+	477	GAGAUCGUCUUUGCUCGAA	CGGAUCAUCUCUUCUCAUG	GAACAUCUCCGUGUCUAAG	GCAAGGAGAUCCCGCUCGA	2		+ATP1A2+	1.6024
DZ08B11	DZ08	B	11	B11	866	1.60203	10465508C	L-007471-02	NM_003705	ENSG00000115840	+SLC25A12+	8604	ACAUGGAGCUUGUUCGUAA	GUAGAAAUGUAAUGCGGUU	AGGUUGAUGGAGAGCGUUA	GCCUUUAUCUCCCGAAAUU	2		+SLC25A12+	1.60203
DZ32N17	DZ32	N	17	N17	676	1.59793	10500508C	L-019898-01	NM_005004	ENSG00000166136	+NDUFB8+	4714	GUAUGCAGCUCUUCGGUUU	GCAAAGGGCAUCCCGGAAC	CCGCCAAGAAGUAUAAUAU	GAGAGAGAUCCAUGGUAUA	1		+NDUFB8+	1.59793
DZ14F13	DZ14	F	13	F13	1152	1.59638	10465514C	L-011862-00	NM_004472	ENSG00000183900	+FOXD1+	2297	GUCGAGAACUUUACUGCUA	GCACUGAGAUGUCCGAUGC	AAACAGACAUCGACGUGGU	AUAUCGCGCUCAUCACUAU	2		+FOXD1+	1.59638
DZ35H12	DZ35	H	12	H12	608	1.59494	10500511C	L-031251-00	NM_025249	ENSG00000130518	+KIAA1683+	80726	UAGCCCAGUUCCCAAAGUA	GAAGACCAAACGUGUAAGU	GGACAUACCUUAUCACGCC	CUAACAGGGUCCAAGGUGU	1		+KIAA1683+	1.59494
DZ42F12	DZ42	F	12	F12	712	1.5937	10500518C	L-016650-02	NM_138967	ENSG00000198794	+SCAMP5+	192683	GGGCAUGUCAGUAAUGAUU	GGGCAGUUGUCAGAUGUAA	GCUCAAGCCACAUCGUCAU	CAACUUUGGCCUCGCCUUU	1		+SCAMP5+	1.5937
DZ34M04	DZ34	M	4	M04	1497	1.59221	10500510C	L-012780-00	NM_007225	ENSG00000182575	+NXPH3+	11248	GGCCACAUCUCACCUAAGU	UCAAGACGGUGGCCCUGAA	GGUCAUCUGUGGCCAGGAU	GAACAGCAGAUCUUCAUCG	2		+NXPH3+	1.59221
DZ02H06	DZ02	H	6	H06	1523	1.5905	10465502C	L-024425-01	XM_937753	ENSG00000061455	+PRDM6+	93166	CAGCAAGCCUUACGAUCAU	GUUUAGAACAUCCGAAUAA	GGGCAGUGCUUUAAGACUU	CCUUCAAGAGCGACACAGA	1		+PRDM6+	1.5905
DZ13I12	DZ13	I	12	I12	1180	1.58998	10465513C	L-020200-00	NM_000946	ENSG00000198056	+PRIM1+	5557	GCAAAGGAAUCAAUCAUCU	GUUCUGGGAUAGUUGAGUA	GAGGAGAUGUUGUAGUUCU	UCUAGCACCUUAUGUGAAA	1		+PRIM1+	1.58998
DZ02I19	DZ02	I	19	I19	1316	1.58967	10465502C	L-004093-00	NM_000612	ENSG00000167244	+IGF2+	3481	CGACCGUGCUUCCGGACAA	CUGGAGACGUACUGUGCUA	CCAGAUACCCCGUGGGCAA	CGUGCUGCAUUGCUGCUUA	1		+IGF2+	1.58967
DZ08B19	DZ08	B	19	B19	1198	1.58791	10465508C	L-019206-00	NM_173344	ENSG00000008513	+ST3GAL1+	6482	CUUAUGGGCCUGAGAUAGA	GGACGACACCUACCGAUGG	CGGCAGGGUUUGAAGCUGA	GCAAAGAUCAGAGUGAAAC	1		+ST3GAL1+	1.58791
DZ33B22	DZ33	B	22	B22	1684	1.58413	10500509C	L-019846-00	NM_004758	ENSG00000005379	+BZRAP1+	9256	GGAAUGGUCCGUUUGUGUA	CGAUGACGGUUUCUACUAU	CAACCUACCCGUGAUUCUA	GAAGACAUGCCUGGAUUAG	2		+BZRAP1+	1.58413
DZ30M11	DZ30	M	11	M11	818	1.58362	10500506C	L-012081-00	NM_005731	ENSG00000163466	+ARPC2+	10109	CCAUGUAUGUUGAGUCUAA	GCUCUAAGGCCUAUAUUCA	GGACAGAGUCACAGUAGUC	GUACGGGAGUUUCUUGGUA	1		+ARPC2+	1.58362
DZ54E14	DZ54	E	14	E14	965	1.58229	10500530C	L-020900-02	NM_016053	ENSG00000120860	+CCDC53+	51019	AAUGAUAUCAGAAGGACUA	UAGCCAAGGAUCCAAGAUA	UCUCAUGGGGUCAGGCAUA	GACCAAGGUGCCAGCUAUU	2		+CCDC53+	1.58229
DZ14F05	DZ14	F	5	F05	785	1.58199	10465514C	L-007862-00	NM_139017	ENSG00000164509	+IL31RA+	133396	GCUAAGAACCGUAAGGAUA	ACACUUGGCUACAACAUAU	GAAACAAUGAACACUACUA	GGACGAUCCAGCAAGAUAA	1		+IL31RA+	1.58199
DZ13K17	DZ13	K	17	K17	1897	1.57885	10465513C	L-007595-01	NM_021815	ENSG00000115665	+SLC5A7+	60482	UCGUUUGGGUUAUGCGAAU	CAGCAUCUGUUACGGUUAA	AAACAGUGGCAGCGCAGAA	CCAUGUGGAAGGACUGAUA	2		+SLC5A7+	1.57885
DZ02C08	DZ02	C	8	C08	1470	1.57615	10465502C	L-010266-01	NM_152246	ENSG00000205560	+CPT1B+	1375	GAUCAUGUAUCGCCGUAAA	GGACUGAGACUGUGCGUUC	AGACGAACGCCCAGCGCUU	CAUGAUUGCAGGCGAGAAC	1		+CPT1B+	1.57615
DZ41N07	DZ41	N	7	N07	679	1.5761	10500517C	L-017627-00	NM_006428	ENSG00000086504	+MRPL28+	10573	CGAGAGUUCUACAGUGAGA	GAUCCUGGGCCAAAUAUAU	GGGCAGCCAUCUACGACAA	GGGCCAAGUUCAAGAUCAA	1		+MRPL28+	1.5761
DZ11F12	DZ11	F	12	F12	1242	1.57525	10465511C	L-012140-00	NM_005870	ENSG00000150459	+SAP18+	10284	GCAUGAGACCAUAUUAAAU	GAUAGGAGAUUACUUGGAC	GAGAAGACAUGCCCACUGU	GGAACAGGGUUUAUACUAA	1		+SAP18+	1.57525
DZ06F21	DZ06	F	21	F21	1404	1.57491	10465506C	L-004373-00	NM_012138	ENSG00000108270	+AATF+	26574	CAAGCGCUCUGUCUAUCGA	GUGAUGACCUUCUCUAGUG	GCACUUAAAGCAUUGUUGA	CCAGGGUGAUUGACAGGUU	1		+AATF+	1.57491
DZ15B03	DZ15	B	3	B03	1313	1.57425	10465515C	L-012562-00	NM_000660	ENSG00000105329	+TGFB1+	7040	AUUGAGGGCUUUCGCCUUA	CCGAGAAGCGGUACCUGAA	GCAGAGUACACACAGCAUA	GGACUAUCCACCUGCAAGA	2		+TGFB1+	1.57425
DZ33F06	DZ33	F	6	F06	1237	1.57403	10500509C	L-023290-01	NM_198147	ENSG00000168792	+ABHD15+	116236	UCUCAAGGAAUGCGAAGUU	GCUAGAGGGAUGAGACGUU	CGAACGGAGGAGAGGAUUA	UCAAGGAGGCGGUCACAUA	2		+ABHD15+	1.57403
DZ01A16	DZ01	A	16	A16	978	1.57056	10465501C	L-019840-00	NM_004730	ENSG00000120705	+ETF1+	2107	GAGCUACGUUGGAAAUUGU	UAACUAUGUUCGGAAAGUA	AAACUGAACUAAGUCAAUC	AACAUUAAGUCACGAGUAA	1		+ETF1+	1.57056
DZ02M03	DZ02	M	3	M03	1527	1.57045	10465502C	L-011332-00	NM_002406	ENSG00000131446	+MGAT1+	4245	GGAAUUAGCACCUGCCUGU	CAAGAACGAUGACCUUUGG	CCACCUAUCCGCUGCUGAA	UGUCUUACCUGCAGCGGGA	1		+MGAT1+	1.57045
DZ08D13	DZ08	D	13	D13	1229	1.57029	10465508C	L-013711-00	NM_014508	ENSG00000244509	+APOBEC3C+	27350	GGCAAUGUAUCCAGGCACA	AAAAGAAGGCUACGGGAGA	AAAACCAACUUUCGACUUC	CCAGCAUAACCAAAUCUUA	2		+APOBEC3C+	1.57029
DZ36F06	DZ36	F	6	F06	788	1.56946	10500512C	L-181844-00	NM_001042685	ENSG00000170298	+LGALS9B+	284194	CGGUGUGGAUCUUGUGUGA	CCGAGGAGAGGAAGAUGCA	UGGACUUUCAGACGGGCUU	GGGUCUCCAGGACGGAUUU	1		+LGALS9B+	1.56946
DZ06J09	DZ06	J	9	J09	1505	1.56843	10465506C	L-017522-00	NM_003079	ENSG00000073584	+SMARCE1+	6605	AAACGAAUACGAAGCAGAA	GAAAGGAGAACCGUACAUG	CCGCGUACCUUGCUUACAU	CAAGAUUAUUGGUGGCAUG	1		+SMARCE1+	1.56843
DZ35G13	DZ35	G	13	G13	900	1.5676	10500511C	L-019106-02	NM_004713	ENSG00000165525	+NEMF+	9147	CGUUAGAGGGAAAGGAUAA	AAUUAUAGGUGGACGAGAU	CCUACAAAUAGUUGACAGA	GAAAAUGGAUUCUCGGGUA	1		+NEMF+	1.5676
DZ42F12	DZ42	F	12	F12	1451	1.56603	10500518C	L-016650-02	NM_138967	ENSG00000198794	+SCAMP5+	192683	GGGCAUGUCAGUAAUGAUU	GGGCAGUUGUCAGAUGUAA	GCUCAAGCCACAUCGUCAU	CAACUUUGGCCUCGCCUUU	2		+SCAMP5+	1.56603
DZ30N13	DZ30	N	13	N13	638	1.56517	10500506C	L-019417-02	NM_024889	ENSG00000148735	+PLEKHS1+	79949	CAGUGUAGAAGUUGGCAUA	CCUACAAGAUUUAUCAGAA	AGGAACUCUCAUUGGGUAA	GGAUAAGCCUAGACUGAAC	1		+PLEKHS1+	1.56517
DZ08B11	DZ08	B	11	B11	926	1.56331	10465508C	L-007471-02	NM_003705	ENSG00000115840	+SLC25A12+	8604	ACAUGGAGCUUGUUCGUAA	GUAGAAAUGUAAUGCGGUU	AGGUUGAUGGAGAGCGUUA	GCCUUUAUCUCCCGAAAUU	1		+SLC25A12+	1.56331
DZ12D07	DZ12	D	7	D07	1166	1.56093	10465512C	L-013764-01	NM_019075	ENSG00000242515	+UGT1A10+	54575	UCAAUUUGGUUGUUGCGAA	AAGCAUAUGCAAUGGCGUU	CAUCGAAUCUUGCGAACAA	CGUACACUCUGGAAGAUCA	1		+UGT1A10+	1.56093
DZ09F17	DZ09	F	17	F17	1036	1.5601	10465509C	L-010292-01	NM_080661	ENSG00000166840	+GLYATL1+	92292	ACCACUAAGGUGAGGAUUA	GUGAAACUCCCAACUUUAA	AACCUAAUCUGUAUGGAUA	GCCAUUGGAACUUGGAUUA	1		+GLYATL1+	1.5601
DZ13P16	DZ13	P	16	P16	1169	1.55988	10465513C	L-008044-00	NM_021783	ENSG00000131080	+EDA2R+	60401	CAAUGUGCCUUCCAGUUGA	UUUCAGACCCAGCCACUUA	GCCCUUAACUCUAAUGAGG	GCAGUUUGAGGCUGAUAAA	2		+EDA2R+	1.55988
DZ01F07	DZ01	F	7	F07	1228	1.55934	10465501C	L-009569-00	NM_002863	ENSG00000100504	+PYGL+	5836	GAACAAUGACCCUAUGGUU	UUACAUGGGCCGAACAUUA	CGUGGAACCUUCAGAUCUA	UAAGAUUGAAGCAGGAAUA	2		+PYGL+	1.55934
DZ36B06	DZ36	B	6	B06	683	1.55692	10500512C	L-015668-01	NM_016215	ENSG00000172889	+EGFL7+	51162	GCAAGAAAGACUCGUGACU	GCAUCGACUCCCUGAGCGA	GUGGAUGAAUGCAGUGCUA	GGCCUGUGGAGCAGCAAUA	1		+EGFL7+	1.55692
DZ53N15	DZ53	N	15	N15	589	1.55665	10500529C	L-018623-02	NM_181723	ENSG00000155970	+EFHA2+	286097	CAUCACAAGUUUAGUAACA	GCUAGUGGUUUGAAAAUAA	CAUAGGUGGUACACGUUAA	UGGGAUACACUGAGACGUA	1		+EFHA2+	1.55665
DZ07N06	DZ07	N	6	N06	1343	1.55494	10465507C	L-009893-01	NM_016527	ENSG00000116882	+HAO2+	51179	UCGCUGAGAUCAAUCGAAA	CGACAUGACAUUCGAAACC	UCUAAGUCAACUCGGGAUU	CCGCGGUACCUGAGAGAUG	2		+HAO2+	1.55494
DZ14F07	DZ14	F	7	F07	1223	1.55448	10465514C	L-011958-00	NM_052822	ENSG00000085365	+SCAMP1+	9522	AGAAUUAGAUCGUCGGGAA	CAGAGGAACAUCCAGCUUA	CAAAAGACAGUAAAGCUUA	CAAUACACAACCAGCAAUA	2		+SCAMP1+	1.55448
DZ39F14	DZ39	F	14	F14	579	1.55209	10500515C	L-017973-01	NM_015934	ENSG00000055044	+NOP58+	51602	CCUCAAAUCUAGACGGGAU	CAUUAUGCGAUGUAGAGAA	ACGCAAAAUAGAACAGGUA	AGAGAGAGAACGAGGAUUA	1		+NOP58+	1.55209
DZ30G17	DZ30	G	17	G17	1419	1.55111	10500506C	L-031951-02	NM_206921	ENSG00000111860	+CEP85L+	387119	CGAAAUAACCAUAUCAGGA	CCGUCUAAUUCCAGCGCUU	AAUUGAAGACUUUCGACAA	CCACAACUGUUCCAUCUAA	2		+CEP85L+	1.55111
DZ08L22	DZ08	L	22	L22	1155	1.55064	10465508C	L-004385-00	NM_138724	ENSG00000121380	+BCL2L14+	79370	GUCAAAGGACGUUGGAAUA	GGAAUUGUUCAGCAAAUGA	UAACUGAGGGUCUCUCCUU	CCGAGUAGCUGAAAUUGUU	2		+BCL2L14+	1.55064
DZ07N17	DZ07	N	17	N17	1627	1.5499	10465507C	L-020210-01	NM_014640	ENSG00000135912	+TTLL4+	9654	GUGGAAACCUCCUGCGGUA	ACGCCAAGCUCCUGCGCAA	ACAUCAUGCUAGACGAAAA	UCUCAAAGGAUGACGUGAU	1		+TTLL4+	1.5499
DZ12M22	DZ12	M	22	M22	1176	1.54985	10465512C	L-019474-00	NM_004953	ENSG00000114867	+EIF4G1+	1981	GGGCUUAGCUGGAAGGAAU	GUUAAUGACCGAAGAUAUA	GGGAACAGAAGUAUGAAUA	GAUGUUAACAGAGGCAAUA	1		+EIF4G1+	1.54985
DZ15F04	DZ15	F	4	F04	1156	1.54938	10465515C	L-006112-00	NM_000702	ENSG00000018625	+ATP1A2+	477	GAGAUCGUCUUUGCUCGAA	CGGAUCAUCUCUUCUCAUG	GAACAUCUCCGUGUCUAAG	GCAAGGAGAUCCCGCUCGA	1		+ATP1A2+	1.54938
DZ53N12	DZ53	N	12	N12	462	1.54878	10500529C	L-016089-00	NM_144615	ENSG00000167664	+TMIGD2+	126259	GGCCAGAGCAUUUAUUCAA	CCGUAGAGAUUCCUGAGUU	GCAAAGGGACUCAGGUAAC	GGAAAUGCAUUCUACAGCA	1		+TMIGD2+	1.54878
DZ40G09	DZ40	G	9	G09	999	1.54835	10500516C	L-020891-02	NM_014747	ENSG00000117016	+RIMS3+	9783	CUGUCAGGGUGUUGCGAAA	GCUCUAGGGUGAAAGGCGA	GUGUAAUGAUGAGACAUAA	GCACCAAAUAAGUUACUCA	1		+RIMS3+	1.54835
DZ35G10	DZ35	G	10	G10	791	1.54608	10500511C	L-019669-02	NM_206821	ENSG00000196091	+MYBPC1+	4604	GGGAAGGAUCCACAAGUUA	GGAAGGCAGUGGCCGGAUA	GAUACAGGAUGUUCAGCAA	GAAUAUUACUUCCGGGUCU	1		+MYBPC1+	1.54608
DZ44E06	DZ44	E	6	E06	634	1.54603	10500520C	L-015410-00	NM_000825	ENSG00000147437	+GNRH1+	2796	GCCGAAAAUUUGAUUGAUU	UGGAAAGUCUGAUUGAAGA	AGAGAUAGUCAAAGAGGUU	UGGCAGAAACCCAACGCUU	1		+GNRH1+	1.54603
DZ06J21	DZ06	J	21	J21	1441	1.54486	10465506C	L-003809-00	NM_006208	ENSG00000197594	+ENPP1+	5167	GCAUGAAACUUUACCCUAU	GGACUUCUUCCUGUUAUUA	AAAGUACUCUCGCUGGUAU	AACCUUGGCUGCUCAUGUA	1		+ENPP1+	1.54486
DZ09A07	DZ09	A	7	A07	1218	1.54377	10465509C	L-011763-00	NM_002911	ENSG00000005007	+UPF1+	5976	CAGCGGAUCGUGUGAAGAA	CAAGGUCCCUGAUAAUUAU	GCAGCCACAUUGUAAAUCA	GCUCGCAGACUCUCACUUU	2		+UPF1+	1.54377
DZ30B17	DZ30	B	17	B17	589	1.54317	10500506C	L-010741-00	NM_004039	ENSG00000182718	+ANXA2+	302	CGACGAGGACUCUCUCAUU	AUCCAAGUGUCGCUAUUUA	AAAACCAGCUUGCGAAUAA	GGAAGAAAGCUCUGGGACU	1		+ANXA2+	1.54317
DZ44N09	DZ44	N	9	N09	468	1.54213	10500520C	L-016892-00	NM_006024	ENSG00000106052	+TAX1BP1+	8887	GAUCAACAGUCAAUUGUGU	GCAGUUAUGUUUGGCUGAA	GGAUAUUACCUUCCAAAUG	UCUGUUACGUUACCCAUAA	1		+TAX1BP1+	1.54213
DZ14P09	DZ14	P	9	P09	1024	1.54208	10465514C	L-007578-00	NM_003627	ENSG00000149150	+SLC43A1+	8501	GCUCUGAGGUGACCGCAUA	GUUAAUGGCCCUCAUGAUU	GAAGCUCUGUCUCCGUUGA	GAACGAGGGCUUCUAUUCC	2		+SLC43A1+	1.54208
DZ50B03	DZ50	B	3	B03	1674	1.54083	10500526C	L-016354-00	NM_032860	ENSG00000135521	+LTV1+	84946	GCCCAAACAAAUUCGAAUA	UCACAGAGCUAUAGCAGAU	GAAGAAACGCUAGUAAUUC	GAAUACCUCUCAAUGUCUU	2		+LTV1+	1.54083
DZ46H09	DZ46	H	9	H09	765	1.5405	10500522C	L-019522-02	NM_003830	ENSG00000105501	+SIGLEC5+	8778	CAGGAACGGCAUAGCCCUA	UGAAGUCGAGGGAGCCUAA	CCUCAUACCUUCCGGUCCU	CCUCGGGACAGGAGUGGUU	1		+SIGLEC5+	1.5405
DZ09G15	DZ09	G	15	G15	1099	1.53968	10465509C	L-013590-01	NM_032609	ENSG00000131055	+COX4I2+	84701	CCUUGACGGACGAGCGGAA	ACUGCUAUGCCCAGCGCUA	GCACAGAACUCAACGCUGA	GAGAUGAACCGUCGCUCCA	1		+COX4I2+	1.53968
DZ12E11	DZ12	E	11	E11	1292	1.53961	10465512C	L-013697-01	NM_003782	ENSG00000235863	+B3GALT4+	8705	GGUAAGUGCCCGACGAGGA	UGGGAGAGCCGAACGCACA	CGGACGAUGAUGUGUAUGU	CAGUUGUUCUCUCAAGCUA	1		+B3GALT4+	1.53961
DZ13M16	DZ13	M	16	M16	672	1.53617	10465513C	L-010394-00	NM_016222	ENSG00000183258	+DDX41+	51428	CUAAGGGCAUUACGUAUGA	GAACUAUGUACACCGGAUU	UAAAGCCUGUGACCAUCAA	CAACACCCAUUCAGAUCCA	2		+DDX41+	1.53617
DZ35O20	DZ35	O	20	O20	770	1.53606	10500511C	L-018515-02	NM_173531	ENSG00000197020	+ZNF100+	163227	CGUUAGGCAUUCAGAGUAA	GCAUCAGAUAUGAGAGAUU	GAAGAACAUUGUAGUAGAA	GGAAGAAUGUGGUAAAGAC	1		+ZNF100+	1.53606
DZ14L22	DZ14	L	22	L22	1151	1.53533	10465514C	L-015389-01	NM_004094	ENSG00000134001	+EIF2S1+	1965	AGAUGAACACCUAUCGAUA	GGAAUGAGUGUGUGGUUGU	CUAACAAGGGACAGUUCAA	CCAGAUUACUGUAUAAACU	1		+EIF2S1+	1.53533
DZ30M11	DZ30	M	11	M11	1355	1.5342	10500506C	L-012081-00	NM_005731	ENSG00000163466	+ARPC2+	10109	CCAUGUAUGUUGAGUCUAA	GCUCUAAGGCCUAUAUUCA	GGACAGAGUCACAGUAGUC	GUACGGGAGUUUCUUGGUA	2		+ARPC2+	1.5342
DZ04J06	DZ04	J	6	J06	1073	1.53387	10465504C	L-009047-01	NM_152889	ENSG00000180767	+CHST13+	166012	GCAAGUGCCUUUCCGACAA	CGGUCAUGGUUUUGAAAUA	CGUAGAUGGGCAAGGACUU	GCAAUGCGGUCACAGGUUU	1		+CHST13+	1.53387
DZ14L09	DZ14	L	9	L09	1056	1.53211	10465514C	L-011178-01	NM_000851	ENSG00000134201	+GSTM5+	2949	GAUCAGGCAGGUUCAUAAA	CAGUAAAGCCUGAACCAUG	GCUACAUGGAACAGCAAAU	UGACAUGAAGCGUAUAUUU	1		+GSTM5+	1.53211
DZ14L05	DZ14	L	5	L05	1098	1.53155	10465514C	L-003918-00	NM_002502	ENSG00000077150	+NFKB2+	4791	CGAACAGCCUUGCAUCUAG	GUAGACACGUACCGACAGA	AGACGAGUGUGGUGAGCUU	GAUCUGCGCCGUUUCUGUG	2		+NFKB2+	1.53155
DZ46M16	DZ46	M	16	M16	779	1.53142	10500522C	L-010578-02	NM_001010974	ENSG00000124243	+BCAS4+	55653	CCUCAGGCUGGAAGAGUUU	GACCACAGGGUUUGGAGAA	AAGGCCAAACUGACAGAAA	CCUCGGCCUUUGUGAGCUU	1		+BCAS4+	1.53142
DZ05L06	DZ05	L	6	L06	935	1.53087	10465505C	L-016299-01	NM_201224	ENSG00000213782	+DDX47+	51202	GGAUGAAGCCGACCGAAUA	AGAAGAAACGCUCGCGAGA	UCAAAGUGAUUCCUCGAGA	CGAGUAGGUCGAACAGCUA	1		+DDX47+	1.53087
DZ35M20	DZ35	M	20	M20	1672	1.5308	10500511C	L-032538-02	NM_206899	ENSG00000175398	+OR10P1+	121130	GGGUGGUGCUUCUGGUCUA	CCACCAUAGUCUUCAUUAU	UCUCAGUGGUGGAGCUCUU	CAGGCAGGCUCCUCUGUUA	2		+OR10P1+	1.5308
DZ16N06	DZ16	N	6	N06	1092	1.52958	10467501C	L-005687-00	NM_022146	ENSG00000148734	+NPFFR1+	64106	GGAAGGCGCUCGUCACCAU	GACAAUGCCACAUGCAAGA	GUGAGGAGCACCACUUCAU	AAGAACCGGCACAUGCAUA	1		+NPFFR1+	1.52958
DZ15J08	DZ15	J	8	J08	1509	1.529	10465515C	L-015880-01	NM_020978	ENSG00000240038	+AMY2B+	280	CACUUGUCUUUGUGGAUAA	CCAAGAUUGCCGAAUAUAU	GGAAACGAUGUUAAUGAUU	GGUUGGUCUUCUUGAUCUU	1		+AMY2B+	1.529
DZ14O06	DZ14	O	6	O06	1132	1.52858	10465514C	L-012192-02	NM_006011	ENSG00000140557	+ST8SIA2+	8128	CGAAGAAGAAAUCGGGAAU	AAUUAAUGGUUGACCGGAA	AGACAGGCCUCCACGGCUA	GGAUAUGUGGAUUCGGAGA	2		+ST8SIA2+	1.52858
DZ40P18	DZ40	P	18	P18	899	1.52745	10500516C	L-013847-02	NM_020336	ENSG00000170471	+RALGAPB+	57148	GUACGGAGCCAGUGGAAUA	GGACCAAGAUAGUGAUUCA	CCUCGGAGACCAAAGGUUA	AUUUAAAGUUCCCGAUGAA	1		+RALGAPB+	1.52745
DZ39L11	DZ39	L	11	L11	623	1.5271	10500515C	L-010728-02	NM_020888	ENSG00000162522	+KIAA1522+	57648	CGGAGAUGAUCCAGCGCAA	GGAGUGUGUCCCUGCGUAA	CCCCUAAGCCUGAGCGUAA	CCACCUACCUGUCGAAGUU	1		+KIAA1522+	1.5271
DZ13I12	DZ13	I	12	I12	961	1.5258	10465513C	L-020200-00	NM_000946	ENSG00000198056	+PRIM1+	5557	GCAAAGGAAUCAAUCAUCU	GUUCUGGGAUAGUUGAGUA	GAGGAGAUGUUGUAGUUCU	UCUAGCACCUUAUGUGAAA	2		+PRIM1+	1.5258
DZ35M18	DZ35	M	18	M18	586	1.52565	10500511C	L-017969-01	NM_006476	ENSG00000167283	+ATP5L+	10632	GGUACUACGCCAAGGUUGA	CCGCAAUUGGAAAGGAUAU	GCAAUAUUAACCUGGUACA	CCCUGGAUCUAAAUAGUAU	1		+ATP5L+	1.52565
DZ55P17	DZ55	P	17	P17	741	1.52502	10500531C	L-031082-02	NM_207325	ENSG00000178904	+DPY19L3+	147991	GGAUAUGUAUAAUGCGAUA	CCACAAGAGUUGAGUUUAC	AGAAACAAGUAGCGCAGAU	GACCAAAUCUCUCAACGAA	1		+DPY19L3+	1.52502
DZ21I16	DZ21	I	16	I16	891	1.52489	10467506C	L-006108-00	NM_182847	ENSG00000072182	+ASIC4+	55515	GCAGUGGCCUGGAGAUCAU	CGAUCGAGAUUGUGUGCAA	GAUCCUCGACUACAUCUAU	CCCAGAGCCUGACAUGGUA	2		+ASIC4+	1.52489
DZ13N19	DZ13	N	19	N19	1148	1.52483	10465513C	L-007315-00	NM_001171	ENSG00000091262	+ABCC6+	368	GAACAAUGCUCGCGUAGAU	ACACUGCGCUCCAGGAUCA	GGAAAGGACAGCAUCCAAU	GGACGACCCUGCAGUAGGU	2		+ABCC6+	1.52483
DZ11E08	DZ11	E	8	E08	906	1.52472	10465511C	L-012634-00	NM_002064	ENSG00000173221	+GLRX+	2745	CAAGAACGGUGCCUCGAGU	CGAGAUUCAAGAUUAUUUG	CGGCAUGUCUCUACCUCUA	CACAGUUGGUUAUCUGCUA	1		+GLRX+	1.52472
DZ41J10	DZ41	J	10	J10	823	1.52465	10500517C	L-010254-01	NM_014725	ENSG00000130052	+STARD8+	9754	AUCCAGAACCUGCGUCAAA	GACAUGACGAUUUGGCAUA	GCUUAUGGUAGUGGGCUAA	CCACUUUCCUCCAGAUCUA	1		+STARD8+	1.52465
DZ55D05	DZ55	D	5	D05	503	1.52449	10500531C	L-032086-02	NM_207409	ENSG00000196748	+CLPSL2+	389383	GCCAUAUGAUUUAGAGGAA	GGAGCGCGCUUCCGCAAUA	CGGAUGGGCUUGACGUGCA	GAAUAACCAUGAUCUGCUU	1		+CLPSL2+	1.52449
DZ39H22	DZ39	H	22	H22	1167	1.52419	10500515C	L-019070-00	NM_002909	ENSG00000115386	+REG1A+	5967	GCUCAUACUUCAUGCUGAU	GGAUGUGCCUUGUGAAGAC	AAUCCUGGCUACUGUGUGA	GCCUGAUGUUUCUGUCUCA	2		+REG1A+	1.52419
DZ45C09	DZ45	C	9	C09	733	1.52315	10500521C	L-015067-02	NM_033112	ENSG00000124541	+RRP36+	88745	GAAUGACAUCCGAGCGAAA	UCGAAAGAGGCGACGAAAU	GUAGGAGCCACUUCAUAAA	AGGUUGUUCCCAUUAGUAA	1		+RRP36+	1.52315
DZ41N16	DZ41	N	16	N16	569	1.52225	10500517C	L-018238-02	NM_173619	ENSG00000157335	+CLEC18C+	283971	GAGGAGUGCUCGUGCGUCU	ACUGGGAGGUCAACGGGAA	GGAUCGGGCUCACCUACAA	ACCUGAGGAUCGACGGAGA	1		+CLEC18C+	1.52225
DZ35D17	DZ35	D	17	D17	522	1.52193	10500511C	L-003451-00	NM_001101	ENSG00000075624	+ACTB+	60	GUACGUUGCUAUCCAGGCU	CAAGAGAUGGCCACGGCUG	UGAGAUGUAUGAAGGCUUU	CUUGAGACCAGUUGAAUAA	1		+ACTB+	1.52193
DZ50M09	DZ50	M	9	M09	656	1.51867	10500526C	L-013860-02	NM_016521	ENSG00000183434	+TFDP3+	51270	UCUAAUGGCACGUGGCUUU	CGACGACAAAUCAGAAUAU	CUGACGUCCUCUCGCCUUA	GCAAAAUAUGUCAGUCUCA	1		+TFDP3+	1.51867
DZ42B19	DZ42	B	19	B19	1592	1.51774	10500518C	L-012993-01	NM_015542	ENSG00000151461	+UPF2+	26019	GGUCUAGAGAGUUGCGAAU	GCAUGUACCUUGUGUAGAA	CGUUAUGUUUGGUGGAAGA	CAUCAGAGUCAGUGCUAUA	2		+UPF2+	1.51774
DZ35P09	DZ35	P	9	P09	968	1.51534	10500511C	L-034973-02	NM_001037666	ENSG00000239282	+GATSL3+	652968	GGUUAUAUCUCCAUUGUCA	CCUGAGGAUUACACGCUUA	CCACUUACCAGACGGACUU	CCGCUGACAUCUCUGCCUA	1		+GATSL3+	1.51534
DZ14L09	DZ14	L	9	L09	723	1.51495	10465514C	L-011178-01	NM_000851	ENSG00000134201	+GSTM5+	2949	GAUCAGGCAGGUUCAUAAA	CAGUAAAGCCUGAACCAUG	GCUACAUGGAACAGCAAAU	UGACAUGAAGCGUAUAUUU	2		+GSTM5+	1.51495
DZ42D14	DZ42	D	14	D14	885	1.51481	10500518C	L-011818-01	NM_004053	ENSG00000112578	+BYSL+	705	UGACUUUGGUCCAGCGCUA	UGUCAGAGGUGUCGGGCUU	GAGCAAAUCCUCUACGUCA	CGAAAUCAGGCGUGAGCUU	2		+BYSL+	1.51481
DZ01B04	DZ01	B	4	B04	1581	1.5147	10465501C	L-010359-00	NM_014491	ENSG00000128573	+FOXP2+	93986	GGGCUAGACCUCACUACUA	AAGUAAUCCUGGACUGAUA	GUCACCAUGUCGAAGAAUA	GACAGGCAGUUAACACUUA	2		+FOXP2+	1.5147
DZ30J04	DZ30	J	4	J04	611	1.51452	10500506C	L-010743-00	NM_024531	ENSG00000185803	+SLC52A2+	79581	GCUCGGCGCUGUUGCUAUG	GCAGGACAGUUGCAUUCUG	CAGGAAAGGACGAGCAGGU	UACCUGUGGUGGUCAAAGA	1		+SLC52A2+	1.51452
DZ12I07	DZ12	I	7	I07	1489	1.51441	10465512C	L-015414-01	NM_005687	ENSG00000116120	+FARSB+	10056	CAGAAUUAGCUUACCGAAA	CCAUAGCAGCAAAUCGUAA	CCAGUGUAUAAACGGGUAA	CUACACUGACGAAGAAUUU	1		+FARSB+	1.51441
DZ14J03	DZ14	J	3	J03	1310	1.51393	10465514C	L-008925-00	NM_000030	ENSG00000172482	+AGXT+	189	GCAAGGAUAUGUACCAGAU	GAUCAUGGGUGGCCUUGGG	GGAGAGACAUCGUCAGCUA	GGUCAUCUCUGGCUCGGGA	1		+AGXT+	1.51393
DZ35P08	DZ35	P	8	P08	1219	1.51331	10500511C	L-026122-02	NM_022160	ENSG00000176399	+DMRTA1+	63951	GAAACAAAGUAUCGGGUCA	CGGCGUAAAUCCUAGAGUA	AGAUGGGUGAUUCGUAAUA	AAAUCAGGACAAUCCGUAA	1		+DMRTA1+	1.51331
DZ15B03	DZ15	B	3	B03	1746	1.51115	10465515C	L-012562-00	NM_000660	ENSG00000105329	+TGFB1+	7040	AUUGAGGGCUUUCGCCUUA	CCGAGAAGCGGUACCUGAA	GCAGAGUACACACAGCAUA	GGACUAUCCACCUGCAAGA	1		+TGFB1+	1.51115
DZ39F07	DZ39	F	7	F07	784	1.51061	10500515C	L-013744-02	NM_022761	ENSG00000137720	+C11orf1+	64776	GGACAGAUUGGAAUAAUAU	CACAUAGAUUUAAGCGAGA	CAGUAUGGAUGGCGAUGCA	GUGAAAUGUAGGAGGGAGC	1		+C11orf1+	1.51061
DZ39F07	DZ39	F	7	F07	1906	1.51031	10500515C	L-013744-02	NM_022761	ENSG00000137720	+C11orf1+	64776	GGACAGAUUGGAAUAAUAU	CACAUAGAUUUAAGCGAGA	CAGUAUGGAUGGCGAUGCA	GUGAAAUGUAGGAGGGAGC	2		+C11orf1+	1.51031
DZ50B03	DZ50	B	3	B03	573	1.50974	10500526C	L-016354-00	NM_032860	ENSG00000135521	+LTV1+	84946	GCCCAAACAAAUUCGAAUA	UCACAGAGCUAUAGCAGAU	GAAGAAACGCUAGUAAUUC	GAAUACCUCUCAAUGUCUU	1		+LTV1+	1.50974
DZ38C09	DZ38	C	9	C09	693	1.50925	10500514C	L-024139-02	NM_020894	ENSG00000163945	+UVSSA+	57654	GAUAAUCAGUUGACCAAAA	GGCCAGGAGUUUAUAUGUA	GCUCGUGGAUCCAGCGCUU	GGUUCAGCACGGACGGAAU	1		+UVSSA+	1.50925
DZ10A14	DZ10	A	14	A14	927	1.50867	10465510C	L-007866-00	NM_172219	ENSG00000108342	+CSF3+	1440	GCUUAGAGCAAGUGAGGAA	CCAACUCCAUAGCGGCCUU	GGAGGUGUCGUACCGCGUU	GGAGGUAGAUAGGUAAAUA	1		+CSF3+	1.50867
DZ01J07	DZ01	J	7	J07	1071	1.50844	10465501C	L-010388-00	NM_004637	ENSG00000075785	+RAB7A+	7879	CUAGAUAGCUGGAGAGAUG	AAACGGAGGUGGAGCUGUA	GAUGGUGGAUGACAGGCUA	GGGAAGACAUCACUCAUGA	2		+RAB7A+	1.50844
DZ53L14	DZ53	L	14	L14	1134	1.5081	10500529C	L-024157-02	NM_003703	ENSG00000087269	+NOP14+	8602	GGUCAAAGUCCUCGAGUUU	GCUGAGAGACUUCGAAGAA	AAAGAUGAAUGUCGAGGAA	CAUGAUGGUUCGCGAGCUU	2		+NOP14+	1.5081
DZ44O22	DZ44	O	22	O22	1019	1.50757	10500520C	L-016217-01	NM_145288	ENSG00000170684	+ZNF296+	162979	CGAACUAUCCCGACCGCCA	GCAGUAAGCUCAACCGCCA	GAGCCAUCACCACGGAACA	ACAAGAAGACCCACCGGCA	2		+ZNF296+	1.50757
DZ31E15	DZ31	E	15	E15	1057	1.5075	10500507C	L-015974-01	NM_144652	ENSG00000165046	+LETM2+	137994	CAAAGGAGAUAGUUCGCUU	CCAACAACCUGCUCCGCUU	CGACAACAGCUCACGGAGU	GGAACUAGACUAAUACAAA	2		+LETM2+	1.5075
DZ42E12	DZ42	E	12	E12	630	1.50704	10500518C	L-012994-00	NM_015507	ENSG00000198759	+EGFL6+	25975	CGAUAUGACUGUAUAGAUA	GGACUUCGGUGUUCUGCUA	GAACUCUCAUGGAGGUAAA	GUAAAUGCAAGCAGGGAUA	1		+EGFL6+	1.50704
DZ30C03	DZ30	C	3	C03	978	1.5057	10500506C	L-015272-02	NM_080821	ENSG00000124098	+FAM210B+	116151	CAUAUGUGUUAGAGAGAUU	GAAAGAAAUCCCAGCGUAG	ACAACAGGCAGCAGCGUCA	GCUAAGAGUAGAAAUUCGA	1		+FAM210B+	1.5057
DZ33F06	DZ33	F	6	F06	546	1.50509	10500509C	L-023290-01	NM_198147	ENSG00000168792	+ABHD15+	116236	UCUCAAGGAAUGCGAAGUU	GCUAGAGGGAUGAGACGUU	CGAACGGAGGAGAGGAUUA	UCAAGGAGGCGGUCACAUA	1		+ABHD15+	1.50509
DZ30M17	DZ30	M	17	M17	784	1.50497	10500506C	L-019257-02	NM_024026	ENSG00000173141	+MRP63+	78988	AGUUGAAGAUGUUCGCUUU	AAUUGGACAUUUAAGCGAA	AGUCGUCACCCUUGGAUUU	GCAUAGAUUCAUUGCGGAC	1		+MRP63+	1.50497
DZ22N03	DZ22	N	3	N03	1244	1.50458	10467507C	L-006165-00	NM_000809	ENSG00000109158	+GABRA4+	2557	GAAGAUGGGUUAUUUUAUG	AGAAAUCUGUCUCACAUAA	AAAUGCAGCUGAAACCAUA	GAUCAAGACUGCAGAGGAU	2		+GABRA4+	1.50458
DZ35E19	DZ35	E	19	E19	812	1.50452	10500511C	L-016829-01	NM_144998	ENSG00000169689	+STRA13+	201254	CCUUUCCAGCCAUGCGAUA	CAUCAAAGCUGGCGUGUGA	ACGUGGACCAGCUGGAGAA	GGAAGGACCUGAAGGAUUU	1		+STRA13+	1.50452
DZ10H04	DZ10	H	4	H04	1267	1.50402	10465510C	L-009094-01	NM_018838	ENSG00000184752	+NDUFA12+	55967	AACCAUAAAUUCAACGUGA	CAGGACAAAUGAUGCGAAG	GGUUGUAUAUACUACUGAA	GGGAAGACAAAUAUGGAAA	1		+NDUFA12+	1.50402
DZ41N11	DZ41	N	11	N11	604	1.50373	10500517C	L-018256-02	NM_178491	ENSG00000101074	+R3HDML+	140902	CGGCAUACCUGGUCUGCAA	CCAACAAGUUCACGUGGUU	GGUCCGUAGUGGAUCUCAU	UGAGAGACAUGAAUGCCUU	1		+R3HDML+	1.50373
DZ51G10	DZ51	G	10	G10	1172	1.50307	10500527C	L-015698-02	NM_152321	ENSG00000139055	+ERP27+	121506	CUAGAUGACGAGUGGGAUA	ACACUAAACAACAGGAUCA	GGGUUAUUCAACAGCGUAA	CAGCAGAAGUUUCCGUAGA	2		+ERP27+	1.50307
DZ11M21	DZ11	M	21	M21	862	1.50289	10465511C	L-012442-00	NM_153464	ENSG00000129351	+ILF3+	3609	GAAAGUAUUAGCUGGAGAA	GGCGUGGGCUCAAGUACGA	GUUAAGGUGUUACAGGACA	GAGCCUCCAUUGUCCCUGA	1		+ILF3+	1.50289
DZ11F12	DZ11	F	12	F12	1213	1.50266	10465511C	L-012140-00	NM_005870	ENSG00000150459	+SAP18+	10284	GCAUGAGACCAUAUUAAAU	GAUAGGAGAUUACUUGGAC	GAGAAGACAUGCCCACUGU	GGAACAGGGUUUAUACUAA	2		+SAP18+	1.50266
DZ13E20	DZ13	E	20	E20	753	1.50215	10465513C	L-012382-00	NM_007124	ENSG00000152818	+UTRN+	7402	ACAAACAGCUCACCACAUA	GAUGUUGAAUUAUCGCUUA	UAAAUAACGUCAACAGAGU	AAAGAUGUCUCGCCAGCUA	1		+UTRN+	1.50215
DZ12H09	DZ12	H	9	H09	1234	1.50001	10465512C	L-009759-00	NM_005593	ENSG00000111049	+MYF5+	4617	GCUUCUAGUUCCAGGCUUA	GGAAUGCCAUCCGCUACAU	CUACGACGGCUCCUGCAUA	GAACUAAUUUUCUGGUCUA	1		+MYF5+	1.50001
DZ41I03	DZ41	I	3	I03	758	1.49879	10500517C	L-009018-00	NM_005461	ENSG00000204103	+MAFB+	9935	CGCAACAGCUGCCCACUAG	AUAAACGCGUCCAGCAGAA	GAUCUGUACUGGAUGGCGA	GAGAGACGCCUACAAGGUC	2		+MAFB+	1.49879
DZ14F05	DZ14	F	5	F05	860	1.49724	10465514C	L-007862-00	NM_139017	ENSG00000164509	+IL31RA+	133396	GCUAAGAACCGUAAGGAUA	ACACUUGGCUACAACAUAU	GAAACAAUGAACACUACUA	GGACGAUCCAGCAAGAUAA	2		+IL31RA+	1.49724
DZ50D18	DZ50	D	18	D18	607	1.49657	10500526C	L-018488-01	NM_173799	ENSG00000181847	+TIGIT+	201633	UCGCUGACCGUGAACGAUA	GCAUUUGGGCCUUGAUCUA	GGGUGAGUAACGUGGAUCU	CAUUCAAAGGCAGGUUAUA	1		+TIGIT+	1.49657
DZ37L15	DZ37	L	15	L15	603	1.49617	10500513C	L-017289-01	NM_139267	ENSG00000084090	+STARD7+	56910	CAUCGAUUGUGCAGCGCUU	CCUCUGAGCGAAAGAACGA	UUAAUGAGAUGAAGCGGUU	CCAAUGUACUCACGGGAUU	1		+STARD7+	1.49617
DZ35E11	DZ35	E	11	E11	1005	1.49581	10500511C	L-011964-00	NM_138609	ENSG00000113648	+H2AFY+	9555	CCAACUAGGCUGAGCAAUG	GUGAUCCACUGUAAUAGUC	CCGAGUUGCUAGCGAAGAA	UGGAAUACCUGACAGCGGA	1		+H2AFY+	1.49581
DZ39N23	DZ39	N	23	N23	1139	1.49547	NA	P-002048-03	NA	NA	GFP	NA	NA	NA	NA	NA	2		GFP	1.49547
DZ39F03	DZ39	F	3	F03	1477	1.49523	10500515C	L-032360-02	NM_001002923	ENSG00000204869	+IGFL4+	444882	GCAUGAAGCCAGAUUGCAA	CUGGAGUGCAAAUAAGCAA	ACCAGACAGUUGUGAGGUU	CUUGGUAAUUAUACUGCAU	2		+IGFL4+	1.49523
DZ41J15	DZ41	J	15	J15	521	1.49501	10500517C	L-017722-00	NM_014288	ENSG00000142856	+ITGB3BP+	23421	GAAGUUGGAUGGUCUGUUA	UGACAGCUAUGAAUUCCUU	UAAGUAGUAUACAGGCUUU	GAAUUCAUGAUGUUGCUAU	1		+ITGB3BP+	1.49501
DZ35K14	DZ35	K	14	K14	508	1.49438	10500511C	L-015843-02	NM_001122841	ENSG00000153303	+FRMD1+	79981	ACGGAAGGGUCAUAAGCGA	GAGAGAUGUCUGUGGACGU	GCAUCAGAGACGCGCAGUU	CUUUGGUGACAGACGGAGA	1		+FRMD1+	1.49438
DZ05H13	DZ05	H	13	H13	1385	1.49422	10465505C	L-010334-00	NM_001349	ENSG00000115866	+DARS+	1615	CAGUCCAACUCUUACGAUA	GAUCUUAGGACAUCAACUA	CAAGCAAGCAGAUGGUUAA	ACAGCAAGACGUUGAGUUA	1		+DARS+	1.49422
DZ12M05	DZ12	M	5	M05	1248	1.49415	10465512C	L-010102-00	NM_198318	ENSG00000126457	+PRMT1+	3276	GUACAAAGACUACAAGAUC	GAAGCGGAAUGACUACGUG	GUUCCAGUAUCUCUGAUUA	GAACGUGUAUGGCUUCGAC	1		+PRMT1+	1.49415
DZ39J18	DZ39	J	18	J18	1277	1.49284	10500515C	L-018800-01	NM_032888	ENSG00000196739	+COL27A1+	85301	GUGGACAGGCUGACACGUA	GUAUCUACCCUGUGACGCA	CGGCCUCAUUGGUGACUUA	CCUACUGGGUGGAUCCAAA	2		+COL27A1+	1.49284
DZ57F05	DZ57	F	5	F05	1697	1.49276	10500533C	L-019679-00	NM_002567	ENSG00000089220	+PEBP1+	5037	GCAAAUUCAAGGUGGCGUC	GGCACAGUCCUCUCCGAUU	GCUGUUUGCUUGUAGUUGA	GUUGGGACAUGGCAAUCUA	2		+PEBP1+	1.49276
DZ11E15	DZ11	E	15	E15	749	1.49266	10465511C	L-011549-00	NM_003908	ENSG00000125977	+EIF2S2+	8894	GGUAAUAACCAACUUGUAA	GGGUACAAGUGGUUCUAUA	GACAUUAUGCUUGGCAAUA	CCAAACAUCUCCUUGCAUU	1		+EIF2S2+	1.49266
DZ46H04	DZ46	H	4	H04	544	1.49106	10500522C	L-025842-02	NM_152888	ENSG00000169436	+COL22A1+	169044	GAUCAUAUGUCUUGGCCAA	CGGAAAAGUCAGAGGGUCA	CCAAGGGUCACCUGGGAAA	GGGACGUGCAUUUGGAAAA	1		+COL22A1+	1.49106
DZ35L03	DZ35	L	3	L03	759	1.49035	10500511C	L-020164-01	NM_006574	ENSG00000114646	+CSPG5+	10675	CAGAUAUCAUUGACAUCGA	UCGAAGGACUGGAUGGUGA	GCGCAGAUCUGGGGAGCUU	CCUUGGAGGUUUGGCUGAA	2		+CSPG5+	1.49035
DZ14J03	DZ14	J	3	J03	953	1.49033	10465514C	L-008925-00	NM_000030	ENSG00000172482	+AGXT+	189	GCAAGGAUAUGUACCAGAU	GAUCAUGGGUGGCCUUGGG	GGAGAGACAUCGUCAGCUA	GGUCAUCUCUGGCUCGGGA	2		+AGXT+	1.49033
DZ38D13	DZ38	D	13	D13	1554	1.48962	10500514C	L-016932-02	NM_152834	ENSG00000151353	+TMEM18+	129787	GGUUAGAGACCCAGAUAUU	AAGAGAAUGUUGAGGUGCA	UGUCAUAUGUGUAACUAGU	CAUAAUAGAGAGGGAGUUC	2		+TMEM18+	1.48962
DZ05L06	DZ05	L	6	L06	919	1.48904	10465505C	L-016299-01	NM_201224	ENSG00000213782	+DDX47+	51202	GGAUGAAGCCGACCGAAUA	AGAAGAAACGCUCGCGAGA	UCAAAGUGAUUCCUCGAGA	CGAGUAGGUCGAACAGCUA	2		+DDX47+	1.48904
DZ35H17	DZ35	H	17	H17	736	1.4888	10500511C	L-032495-02	NM_001005567	ENSG00000242180	+OR51B5+	282763	CAUUAUGAGCUAUGCCUAU	GUGCUGGAUUAUCUGAUUA	GAAAGCAGGUUCCACAUAU	GGGCCAAGGCUCUCAUUAC	1		+OR51B5+	1.4888
DZ37L18	DZ37	L	18	L18	520	1.48851	10500513C	L-035063-01	NM_001039888	ENSG00000181039	+ANKRD34A+	284615	GAGGAGAAGCGGGACGUAU	GCGCUUGACUGCCGAAUUC	AGGCACGCAUGGUACGCUA	GGGAGGCGCCUACGUGAAU	1		+ANKRD34A+	1.48851
DZ12B03	DZ12	B	3	B03	1451	1.48836	10465512C	L-009476-01	NM_014473	ENSG00000086189	+DIMT1+	27292	GAUUCAACGCAGAAGGUAU	GAUGGUCUAGUAAGGAUAA	CUUAAGACCAACUGAUGUA	ACCAGAAGAUUUCAGCAUA	2		+DIMT1+	1.48836
DZ39O16	DZ39	O	16	O16	1750	1.48821	10500515C	L-016602-02	NM_021167	ENSG00000157259	+GATAD1+	57798	GAGGAAACAUGUCGAGAUC	GGAAUUUGUUUGUCAUGCA	GGACCAGUAUUGCGAGAAG	UAAGGGAGCAACACGUAAA	2		+GATAD1+	1.48821
DZ12N15	DZ12	N	15	N15	1437	1.48736	10465512C	L-009097-01	NM_145168	ENSG00000184860	+SDR42E1+	93517	UCAAAGAAGUCAACGUCAG	GAGGUCAAGUUAUCAGAAA	GGUUUAAAGCCCAUGGUCA	CGGACAAAGUCAAUUGCAG	1		+SDR42E1+	1.48736
DZ30B06	DZ30	B	6	B06	498	1.48672	10500506C	L-015221-01	NM_058190	ENSG00000160256	+FAM207A+	85395	GGGAAGGACUGGGCGUUCA	AAAUGAAGCUGAGGCGUGA	AAUAAAUGGCUCUGUGAAC	GACACAUGUGGGCCAAGUA	1		+FAM207A+	1.48672
DZ16D12	DZ16	D	12	D12	1004	1.48651	10467501C	L-005561-00	NM_153442	ENSG00000154478	+GPR26+	2849	GGACCUUCCUUGUGUGCUU	ACUCUUAGCUCCUCAGUUA	GAUCUUAGACACUUGGAUA	CGACAGGGAAUCUAUCUAA	2		+GPR26+	1.48651
DZ30J05	DZ30	J	5	J05	708	1.48615	10500506C	L-032494-02	NM_001005566	ENSG00000172365	+OR5B2+	390190	GGACAGUAAUCUUCAUCUA	CUACAAUGCAUGUGCUGUU	CGGAAGUGACAAAGUUCAU	AAUCCAAUCUGGUACAUCA	1		+OR5B2+	1.48615
DZ35C20	DZ35	C	20	C20	556	1.48599	10500511C	L-009538-01	NM_012458	ENSG00000099800	+TIMM13+	26517	AUAAAUUGGUGGAGGACGG	GGACAAGUGUUUCCGGAAG	GAGCAGAAGUGCAUCGCCA	GCUGCUGAGUCACGAGGAA	1		+TIMM13+	1.48599
DZ09B05	DZ09	B	5	B05	1243	1.48544	10465509C	L-009383-01	NM_017528	ENSG00000071462	+WBSCR22+	114049	CGAGACAGAAGCCCGGAAA	CCUGUUACCUGCUGGAUAU	CCGGUGGCAUGGUGGUAGA	CUAACAGUGCCAAAGCAAA	1		+WBSCR22+	1.48544
DZ46F11	DZ46	F	11	F11	538	1.48379	10500522C	L-018563-01	NM_025239	ENSG00000197646	+PDCD1LG2+	80380	UCGCCUGGGACUACAAGUA	CUGCCAGGCUACAGGUUAU	UCCAGAAACAGAUGAGGUA	UAAUAGAGCAUGGCAGCAA	1		+PDCD1LG2+	1.48379
DZ48P22	DZ48	P	22	P22	744	1.48368	10500524C	L-015597-02	NM_138431	ENSG00000167700	+MFSD3+	113655	GGGCCUAGCCUGUCAGACU	GCCUAUGUCUGCAGCACUU	UGCAGGUGGUCGCGUACAA	GGCUGGAGUGGUCAAUAAA	1		+MFSD3+	1.48368
DZ38D13	DZ38	D	13	D13	824	1.48351	10500514C	L-016932-02	NM_152834	ENSG00000151353	+TMEM18+	129787	GGUUAGAGACCCAGAUAUU	AAGAGAAUGUUGAGGUGCA	UGUCAUAUGUGUAACUAGU	CAUAAUAGAGAGGGAGUUC	1		+TMEM18+	1.48351
DZ13M13	DZ13	M	13	M13	1429	1.48343	10465513C	L-013760-00	NM_019037	ENSG00000178896	+EXOSC4+	54512	CUAUGCAGCUUGUGUGAAU	CGGACAGGGCCCUAGUGAA	CCUCUUAGAUCGAGUGGUC	GGACAGAUUGCGCUGCUUG	1		+EXOSC4+	1.48343
DZ15D16	DZ15	C	16	D16	954	1.4834	10465515C	L-009272-01	NM_001037277	ENSG00000152904	+GGPS1+	9453	GAUAUUUACUGGAGGGAUA	GCUAAAGCCUAUAAACAGA	UAAAACCGCUACUUAAUAC	CAAAUUAGGGAUGAUUAUG	1		+GGPS1+	1.4834
DZ07K20	DZ07	K	20	K20	1110	1.4832	10465507C	L-010355-00	NM_014098	ENSG00000165672	+PRDX3+	10935	GUAGAUCACCCAUGUGUAU	GAACAUCGCACUCUUGUCA	AGACUACGGUGUGCUGUUA	GAGCUUGACAAAUUUAUUG	2		+PRDX3+	1.4832
DZ42F08	DZ42	F	8	F08	1180	1.48302	10500518C	L-030014-02	NM_001005163	ENSG00000181609	+OR52D1+	390066	GAUUCCAACCUCAGUGAUA	GUGCACAUCUUUCUGGCUA	CCAUGUAUCUUGUAGCACU	ACUCAAUCCUAUUCUCUAU	2		+OR52D1+	1.48302
DZ47F08	DZ47	F	8	F08	610	1.48245	10500523C	L-014364-01	NM_024552	ENSG00000090661	+CERS4+	79603	GUGCCAACCUGCUGCGCAU	GGAGAAGGACAUUCGUAGU	AGUAUCAGCAAGUGUGCGA	GAGGCCAGCUGGAGGUUUC	1		+CERS4+	1.48245
DZ41D17	DZ41	D	17	D17	310	1.48236	10500517C	L-019538-01	NM_003731	ENSG00000176101	+SSNA1+	8636	GCAACGAGUUCGACCGGAC	GGUCAAGUGCAUAGAGGAG	CCGCCUACCUCAAGAUCCU	UGGCCUGUGAUUAUGAAUA	1		+SSNA1+	1.48236
DZ35J11	DZ35	J	11	J11	447	1.4822	10500511C	L-013215-02	NM_015969	ENSG00000239789	+MRPS17+	51373	CAGUGAAGCGGGAGUGGAA	CCAGAUGGAUUGUGGGGAA	GGAACUACCUACCUGGAGA	UCGGAAACCACCCAGCUAA	1		+MRPS17+	1.4822
DZ08B07	DZ08	B	7	B07	908	1.48203	10465508C	L-009824-00	NM_000532	ENSG00000114054	+PCCB+	5096	GCACAAGCGAGGAAAGCUA	GGCCACCUCUGUUAACGAA	CCAAGCUUCUCUACGCAUU	GGACGAGGCCGAAUCAAUG	1		+PCCB+	1.48203
DZ11G09	DZ11	G	9	G09	1394	1.48185	10465511C	L-008638-01	NM_052890	ENSG00000161031	+PGLYRP2+	114770	CCUCGGACCUUUACGCUUU	CCUGGACAAUCUCGUGCUA	GGGCGCAGGGUCAUAAAUU	GGCCAUUGCUCCAGAUGUA	1		+PGLYRP2+	1.48185
DZ38N05	DZ38	N	5	N05	1248	1.48168	10500514C	L-009039-00	NM_002550	ENSG00000180090	+OR3A1+	4994	GGAUAAAGCUGUUGGAAUU	CAACCAAGCUUUCAGACAA	GUUCAGGUAUCUUUAACUA	CAGCGUCACUGUUCCAUCA	2		+OR3A1+	1.48168
DZ53I22	DZ53	I	22	I22	473	1.48134	10500529C	L-020058-00	NM_006023	ENSG00000151465	+CDC123+	8872	GCUUACGGCACCAGAAUUU	GGAUAGCAAUGAAUAGUUC	GCAGGAGGACGACUGAUGA	GAGAACAACUUAAACGGCG	1		+CDC123+	1.48134
DZ04M11	DZ04	M	11	M11	1231	1.48126	10465504C	L-011972-00	NM_033143	ENSG00000138675	+FGF5+	2250	GGGCAUCGGUUUCCAUCUG	CCACGAAGCCAAUAUGUUA	GCAGAGCAGUUUCCAGUGG	GAGUACAGGUGCAUAUUAA	1		+FGF5+	1.48126
DZ35K06	DZ35	K	6	K06	884	1.48079	10500511C	L-015105-00	NM_033512	ENSG00000180543	+TSPYL5+	85453	GUACUGAGCUACUUAAACA	GAUAAUCAACGAAGAAUUG	GAAUAUGGGUGUGGUCCUU	CAGCUAGCAUCCUUUCUGA	1		+TSPYL5+	1.48079
DZ33L15	DZ33	L	15	L15	512	1.48046	10500509C	L-016449-02	NM_198202	ENSG00000167272	+POP5+	51367	GGAGACAGCUGUUGAUCUU	GGCUAAGAGUAGAUUUAAU	GCACGGAACUUUCGGCGCA	GCGAACUGGUGUCUGACGA	1		+POP5+	1.48046
DZ21D22	DZ21	D	22	D22	1537	1.47946	10467506C	L-003649-00	NM_001909	ENSG00000117984	+CTSD+	1509	GGACAUCGCUUGCUGGAUC	CCAGAGGACUACACGCUCA	GGCACAGACUCCAAGUAUU	GCACCUACGUGAAGAAUGG	2		+CTSD+	1.47946
DZ14I09	DZ14	I	9	I09	1374	1.4789	10465514C	L-012697-00	NM_005165	ENSG00000109107	+ALDOC+	230	CCUCAAACGUUGUCAGUAU	AGAAAGAUGAUAAUGGUGU	GCGAAGAAGAGGCAUCAUU	GGGCAAGUAUGAAGGCAGU	2		+ALDOC+	1.4789
DZ30O12	DZ30	O	12	O12	1539	1.47864	10500506C	L-019871-01	NM_001039477	ENSG00000130775	+THEMIS2+	9473	UCUAAAAGACCUCGGGCAA	GGUGGUUAAAGUCGUCAAA	GCACCAAGCCUGAUAGAUC	CUUCAAGAACACAACCUUA	2		+THEMIS2+	1.47864
DZ14P20	DZ14	P	20	P20	762	1.47818	10465514C	L-010930-00	NM_213620	ENSG00000047249	+ATP6V1H+	51606	GCAGUGACUUAAAUUACUA	GAAAAUCAUCAGCGUGUUA	GACCUUAGUUCAUUUGAUG	GAUUGUGAGUUUAUUCAGA	1		+ATP6V1H+	1.47818
DZ04A09	DZ04	A	9	A09	974	1.47777	10465504C	L-021154-00	NM_020345	ENSG00000197885	+NKIRAS1+	28512	GCGAAACAAUGGAAGAUGU	GCUGCAAGGUUGUGGUUUG	GUUCUUGUGUACAGUGUGA	GAACCAUUCACUUUAUUAG	1		+NKIRAS1+	1.47777
DZ10A21	DZ10	A	21	A21	1354	1.47718	10465510C	L-011784-00	NM_003151	ENSG00000138378	+STAT4+	6775	GAACUAAACUAUCAGGUAA	GCAUGUAGCUGUGGUUAUU	CAAUCUAGCUACAGUGAUG	CUGCGAGACUACAAAGUUA	2		+STAT4+	1.47718
DZ39P10	DZ39	P	10	P10	1545	1.47705	10500515C	L-012985-00	NM_022804	ENSG00000214265	+SNURF+	8926	GCACGUACCAGAGGUGGAA	AGGGAUCGCUUACACCUGA	GAACUGAGGCAGGCAUUCU	UGAGCAACCAAGAGUGUCA	2		+SNURF+	1.47705
DZ44N22	DZ44	N	22	N22	629	1.47595	10500520C	L-016081-02	NM_145283	ENSG00000130045	+NXNL2+	158046	CCAGUAUAUUGAAGAGGUA	GGAAGGUGGGAAUGGUUAA	GCGAGUCUGUGCUCAUUAA	AUUACGUGAGGGAAAGAUA	1		+NXNL2+	1.47595
DZ55E11	DZ55	E	11	E11	1016	1.47581	10500531C	L-021705-01	NM_001011725	ENSG00000139675	+HNRNPA1L2+	144983	CCAAAGAGGUCGAAGGGGU	UGGUGGUGGUCGUGGAGAU	GUGGAUGCAGCUAUGAAUA	GGGGAUGGCUAUAAUGGAU	2		+HNRNPA1L2+	1.47581
DZ53M17	DZ53	M	17	M17	511	1.47475	10500529C	L-017772-00	NM_174892	ENSG00000178789	+CD300LB+	124599	GAUGGGAGACCUACAUUAA	CCGAACCUCUGACUAAAGA	GGGAGCGGCUUCCACAACA	GAUCCUCAUUGAAACCAGA	1		+CD300LB+	1.47475
DZ34M22	DZ34	M	22	M22	1555	1.47391	10500510C	L-032902-02	NM_001012279	ENSG00000214338	+SOGA3+	387104	GAACCGAGAUGGACGAGAU	UGUCCAACAUGCAGCGCUA	CGGCUCAGAUGCACGCUAA	GGAAAUGCGCCACGAGUUG	2		+SOGA3+	1.47391
DZ08D13	DZ08	D	13	D13	937	1.47348	10465508C	L-013711-00	NM_014508	ENSG00000244509	+APOBEC3C+	27350	GGCAAUGUAUCCAGGCACA	AAAAGAAGGCUACGGGAGA	AAAACCAACUUUCGACUUC	CCAGCAUAACCAAAUCUUA	1		+APOBEC3C+	1.47348
DZ16N06	DZ16	N	6	N06	833	1.47207	10467501C	L-005687-00	NM_022146	ENSG00000148734	+NPFFR1+	64106	GGAAGGCGCUCGUCACCAU	GACAAUGCCACAUGCAAGA	GUGAGGAGCACCACUUCAU	AAGAACCGGCACAUGCAUA	2		+NPFFR1+	1.47207
DZ38E09	DZ38	E	9	E09	701	1.47136	10500514C	L-032107-02	NM_199337	ENSG00000185475	+TMEM179B+	374395	GGACUGAAACUUAGAGGUA	CCGAAGACUCCAUGCCCAA	GCACCAGGUCUCUCUGCAA	GUUAAUGAAUCUUGACCUC	1		+TMEM179B+	1.47136
DZ07M07	DZ07	M	7	M07	1260	1.47125	10465507C	L-005282-00	NM_003935	ENSG00000100038	+TOP3B+	8940	UCACCAGGUUUCAGACUAA	GUGCACGGCUACUAUAAGA	CGAGUACACUGGGACCUUU	CGUGGCGGCUCUAUGAGUA	1		+TOP3B+	1.47125
DZ53O03	DZ53	O	3	O03	966	1.47115	10500529C	L-031895-02	NM_203400	ENSG00000179673	+RPRML+	388394	GCAAGAAGGACCCCGGAGA	GAGUGGGUAUGGAGAUGCA	GCGAGUGGGUGAAGAUGUG	UCAACUUUCUGGUGCAGGA	2		+RPRML+	1.47115
DZ35D10	DZ35	D	10	D10	677	1.47114	10500511C	L-019654-00	NM_002175	ENSG00000137080	+IFNA21+	3452	AGGAAGGAAUGAAACCGUU	GAAAUGAUCUGUAUUGACU	AGACUCAUUUCUCCUAUAA	CACCAGUCCACACUUCUAU	1		+IFNA21+	1.47114
DZ32P18	DZ32	P	18	P18	725	1.47106	10500508C	L-014621-02	NM_025258	ENSG00000204396	+VWA7+	80737	GCACUUUGAUGCUGAGCGA	CCCAGAGGGUGCCGAACUA	GCAACAGCUUAAUGAGAUC	CCGCAUUUCUCCCACGUCA	1		+VWA7+	1.47106
DZ46M21	DZ46	M	21	M21	626	1.4707	10500522C	L-010603-00	NM_000422	ENSG00000128422	+KRT17+	3872	AGAAAGAACCGGUGACCAC	CGUCAGGUGCGUACCAUUG	GGUCCAGGAUGGCAAGGUC	GGAGAGGAUGCCCACCUGA	1		+KRT17+	1.4707
DZ06P05	DZ06	P	5	P05	1414	1.47052	10465506C	L-019454-01	NM_033109	ENSG00000138035	+PNPT1+	87178	GACAGAAGUAGUAUUGUAA	ACAGAAAGAUUAUUGGCUA	GAAUGUAAGUUGUGAGGUA	AAUCAGAGAUACUGGUGUA	2		+PNPT1+	1.47052
DZ42F04	DZ42	F	4	F04	681	1.47005	10500518C	L-016877-02	NM_152402	ENSG00000174599	+TRAM1L1+	133022	GCAGUUCACCAAAGCGAAA	GAUCCAAGCCUACGUAACA	GAGUAGACUGUCCGCCAAA	GCAGAAGCAUCCAUCGUGU	1		+TRAM1L1+	1.47005
DZ50H22	DZ50	H	22	H22	1030	1.46993	10500526C	L-016252-00	NM_022480	ENSG00000183655	+KLHL25+	64410	CCAAGGAUGUCUGGGUGUA	UGUCCAAGGUCCAGUGCUA	GACGAGCGCACCAAGCUUA	GCCAACAAGUGGAUGAUGG	2		+KLHL25+	1.46993
DZ13N12	DZ13	N	12	N12	1192	1.46981	10465513C	L-008284-00	NM_022436	ENSG00000138075	+ABCG5+	64240	GGGCUUACAUCCUGAGGUU	CCAUGGGUCUCCAAGUAAA	GGUGCAACAUCUAGAUUCA	GAUAGAAUCUGCCUACAAG	2		+ABCG5+	1.46981
DZ01J10	DZ01	J	10	J10	747	1.4688	10465501C	L-003327-00	NM_007111	ENSG00000198176	+TFDP1+	7027	GGCAAGGGCCUACGGCAUU	CAGACGAGCUGGUUGCGGA	GCGAGAAGGUGCAGAGGAA	GCAAGAAGACGGUCAUCGA	2		+TFDP1+	1.4688
DZ14L17	DZ14	L	17	L17	1333	1.46873	10465514C	L-009868-01	NM_130906	ENSG00000240344	+PPIL3+	53938	GCUAAUAAUGGCCCGAACA	AGACAUACCGACCUCUUAA	UGAGUGGCCUGAUUACAUA	UGUUAGAGGUGUUGUAUCU	1		+PPIL3+	1.46873
DZ06F21	DZ06	F	21	F21	1224	1.46802	10465506C	L-004373-00	NM_012138	ENSG00000108270	+AATF+	26574	CAAGCGCUCUGUCUAUCGA	GUGAUGACCUUCUCUAGUG	GCACUUAAAGCAUUGUUGA	CCAGGGUGAUUGACAGGUU	2		+AATF+	1.46802
DZ10K11	DZ10	K	11	K11	1194	1.46763	10465510C	L-008769-00	NM_003216	ENSG00000167074	+TEF+	7008	ACAAGACCAUCCCAUAUGA	GCUAAACGGUCACGGGAUG	CCAAUUGUGUGGAAGUGGA	CCAAGUAUGAGACCAAAUA	2		+TEF+	1.46763
DZ31N04	DZ31	N	4	N04	673	1.46751	10500507C	L-013173-01	NM_020647	ENSG00000104369	+JPH1+	56704	AGAAUUAGUUCCAGCGAUG	GAAGGAGGCAGGAGCGGUU	GUUUAAAGUUCCUGCGUCA	AGGAUGGGAUCGCGAGAGA	1		+JPH1+	1.46751
DZ33A10	DZ33	A	10	A10	522	1.46732	10500509C	L-019699-02	NM_001113410	ENSG00000243130	+PSG11+	5680	CCUCCAGAUUUAUGAAUUU	AGAUUACUCCAAAGCAUAA	ACUCAUAGGAUGCAGCUGU	GACUUGUCCUGCUUCGCAA	1		+PSG11+	1.46732
DZ31O16	DZ31	O	16	O16	689	1.46731	10500507C	L-014290-02	NM_024074	ENSG00000072954	+TMEM38A+	79041	GGGAGCCACUGAUCGAUUA	GAAUGUCACUGGUUGGCAU	CCGUCUUCGACCUCAGUUA	AGCCAGAGACCAACGAGAU	1		+TMEM38A+	1.46731
DZ15O18	DZ15	N	18	O18	1274	1.46731	10465515C	L-013051-00	NM_003568	ENSG00000143412	+ANXA9+	8416	GAAAGGGGAUUGCCAGUCA	GAAUUGAGGACAGCUCUGA	GAUGAAGUCUCUACAGGCA	GGACGUGGCCAUUGAAAUU	1		+ANXA9+	1.46731
DZ39O17	DZ39	O	17	O17	1439	1.46722	10500515C	L-019240-01	NM_006466	ENSG00000132664	+POLR3F+	10621	GAGCAGAGAUAUCCGCUAU	AAGUGGAGAUGACGAUUAU	UGACAGAGUGGCUCGAAUU	AAAUGAAGGGAUCCGAUAA	2		+POLR3F+	1.46722
DZ41I03	DZ41	I	3	I03	395	1.46603	10500517C	L-009018-00	NM_005461	ENSG00000204103	+MAFB+	9935	CGCAACAGCUGCCCACUAG	AUAAACGCGUCCAGCAGAA	GAUCUGUACUGGAUGGCGA	GAGAGACGCCUACAAGGUC	1		+MAFB+	1.46603
DZ14P20	DZ14	P	20	P20	911	1.46508	10465514C	L-010930-00	NM_213620	ENSG00000047249	+ATP6V1H+	51606	GCAGUGACUUAAAUUACUA	GAAAAUCAUCAGCGUGUUA	GACCUUAGUUCAUUUGAUG	GAUUGUGAGUUUAUUCAGA	2		+ATP6V1H+	1.46508
DZ35D11	DZ35	D	11	D11	438	1.46395	10500511C	L-015638-00	NM_004697	ENSG00000136875	+PRPF4+	9128	GGUCAAAGCUUGCCUUAGA	GACUAUGGAUUGCUAAUUA	GGGCAUAACACAAAUGUAG	UCAUGGCGCUUAUGGGAUU	1		+PRPF4+	1.46395
DZ38N22	DZ38	N	22	N22	621	1.46342	10500514C	L-014636-02	NM_030627	ENSG00000113742	+CPEB4+	80315	GGAAAGAGUGGAACGAUAU	CAAUAACACUAUCGGUCUA	GGGGACAAUUCUUCGGAAA	GAGAAAAUAAGGAUCGAAU	1		+CPEB4+	1.46342
DZ10G07	DZ10	G	7	G07	1288	1.4633	10465510C	L-009121-02	NM_001082	ENSG00000186115	+CYP4F2+	8529	GCUCAGUGCCCUUGUAUCA	CCAGGUUGUUCAUAUAAUA	GAAGACGGGAAGAAGUUAU	GCAUAUUGACUUCCUGUAU	1		+CYP4F2+	1.4633
DZ32K15	DZ32	K	15	K15	458	1.46327	10500508C	L-014870-02	NM_032347	ENSG00000186812	+ZNF397+	84307	GAACCUUCAUUUCGAGGAA	CAGAAUGGGAGUACUCAAU	GCAGAUCUGGGUUCAGCAA	CGGAACAAGAACUAAUACU	1		+ZNF397+	1.46327
DZ53F11	DZ53	F	11	F11	709	1.46322	10500529C	L-019860-00	NM_004814	ENSG00000060688	+SNRNP40+	9410	GAGAGGCCAUGCAGAUUCA	CCAAUGCAAUGGACAAUAC	CGACAGGUUUGUUUAUGUG	GAUUUGACCGACUGAUAUU	1		+SNRNP40+	1.46322
DZ53J22	DZ53	J	22	J22	875	1.46322	10500529C	L-017598-02	NM_130848	ENSG00000251380	+C5orf20+	140947	ACUGAGAACGUGAUGCUUA	UGAACUCACAGGCGGAUUA	AGGAUAGCAAUCAGAGGUU	UCUUGUAGAAAACGGGAAA	1		+C5orf20+	1.46322
DZ42I08	DZ42	I	8	I08	701	1.46306	10500518C	L-021132-02	NM_018049	ENSG00000104886	+PLEKHJ1+	55111	CUGCAGAGUCGUCCGGGAA	CUGCCUGAGUUGUGUGCAU	GGCCAUCACACCUGGAUUU	CCAUGAAUCGCUUGGCCAU	1		+PLEKHJ1+	1.46306
DZ35H12	DZ35	H	12	H12	1588	1.46282	10500511C	L-031251-00	NM_025249	ENSG00000130518	+KIAA1683+	80726	UAGCCCAGUUCCCAAAGUA	GAAGACCAAACGUGUAAGU	GGACAUACCUUAUCACGCC	CUAACAGGGUCCAAGGUGU	2		+KIAA1683+	1.46282
DZ02C18	DZ02	C	18	C18	1315	1.46234	10465502C	L-013683-00	NM_013375	ENSG00000146109	+ABT1+	29777	GGUCGGACGCGUCUUCUUU	GGAGGUUGCUCAAGCCAAG	GAACAGACACUAGAUGCGG	GGACUACACCGAGGGAUGG	1		+ABT1+	1.46234
DZ44I20	DZ44	I	20	I20	317	1.46189	10500520C	L-026196-01	NM_153045	ENSG00000157693	+C9orf91+	203197	GGAAAUUAUUCACGAAGGU	UGGCAGUGUUUGGCGGCUA	CCUCACUGUUCUCCGGAUU	CGGCAAUUCUUGUCCUAAC	1		+C9orf91+	1.46189
DZ06G20	DZ06	G	20	G20	1553	1.46178	10465506C	L-011532-01	NM_003838	ENSG00000254685	+FPGT+	8790	AGGCAAACUUGUAGCACGU	GUUAAGAACAAGUCAGCAU	GGGGAAAGUGGUAGUAAUA	AAUUGGAAAUGGAGGAUCA	1		+FPGT+	1.46178
DZ55L16	DZ55	L	16	L16	642	1.46166	10500531C	L-003672-00	NM_002038	ENSG00000126709	+IFI6+	2537	GCAGCGUCGUCAUAGGUAA	GCAGAAGGCGGUAUCGCUU	UCGAUAGUGAGGAGGAUGA	CUUCAUGGCCGUCGGAGGA	1		+IFI6+	1.46166
DZ13K17	DZ13	K	17	K17	1655	1.46097	10465513C	L-007595-01	NM_021815	ENSG00000115665	+SLC5A7+	60482	UCGUUUGGGUUAUGCGAAU	CAGCAUCUGUUACGGUUAA	AAACAGUGGCAGCGCAGAA	CCAUGUGGAAGGACUGAUA	1		+SLC5A7+	1.46097
DZ13J11	DZ13	J	11	J11	1665	1.46061	10465513C	L-019103-00	NM_194449	ENSG00000081913	+PHLPP1+	23239	GAAUGUAUAAUGUCCGUAA	GAUCUAAGGUUGAACGUAA	GGAAUCAACUGGUCACAUU	GAUAUUGGCCAUAAUCAAA	2		+PHLPP1+	1.46061
DZ44L22	DZ44	L	22	L22	547	1.4606	10500520C	L-013182-02	NM_016504	ENSG00000108826	+MRPL27+	51264	CGCCAAGGCAUUAAGAAAA	UCCAAGAAGUCGGGUGGUA	AUAAAGUGAGCCAGCGUCA	CUGUUGAGGCCAUCGGACA	1		+MRPL27+	1.4606
DZ48L10	DZ48	L	10	L10	877	1.46026	10500524C	L-016516-01	NM_025180	ENSG00000182923	+CEP63+	80254	GAGUUACAUCAGCGAGAUA	CGUCAGAAAUCGCUGGACU	GGACAAGCGUCGGAUAGUA	GAAUAAAGACUGAGCACUA	1		+CEP63+	1.46026
DZ30M21	DZ30	M	21	M21	1366	1.46021	10500506C	L-021477-00	NM_001037333	ENSG00000055163	+CYFIP2+	26999	GCUGUUGGGUAGAUCAAUU	GACUUGAACAGACUCAUUA	AGAUAGAGCUGGCCAGAUA	GAGCUGAGUGUAAGAAUUA	2		+CYFIP2+	1.46021
DZ55M08	DZ55	M	8	M08	607	1.46003	10500531C	L-019090-02	NM_006331	ENSG00000126749	+EMG1+	10436	AGGGAAGACAUAUGAGCUA	AAACAAGAUCGGAGGCCGU	CCUCAUGGUUCAACUUUUA	GUUGAAGAAUGGACGGGAC	1		+EMG1+	1.46003
DZ42C09	DZ42	C	9	C09	375	1.45987	10500518C	L-007508-00	NM_153247	ENSG00000164638	+SLC29A4+	222962	GUGCAGCAAUCCAGCUUCU	CCGAGGACCGGAACACGUU	CAGCUGUCCUCCUGAACAA	GGACCUCCAUCGUGUUUGA	1		+SLC29A4+	1.45987
DZ30J02	DZ30	J	2	J02	844	1.4598	NA	P-002048-03	NA	NA	GFP	NA	NA	NA	NA	NA	1		GFP	1.4598
DZ31F13	DZ31	F	13	F13	760	1.45977	10500507C	L-018696-02	NM_001130915	ENSG00000176909	+MAMSTR+	284358	GUGAUGGAUUCUAGGAUUU	ACACAGGAUCGGAGACAAC	GGGCGCAGUUGCUUCCUAA	CUGAAGUGCUGCUGACAUG	1		+MAMSTR+	1.45977
DZ32P06	DZ32	P	6	P06	779	1.45976	10500508C	L-013140-02	NM_016034	ENSG00000122140	+MRPS2+	51116	GCACCGAUUUCAACGACAA	GAGCACAGAGGGUGAGCGA	GGUUGGGCUUUCUCGGGAA	CCCACAUGGCCUACCGCAA	1		+MRPS2+	1.45976
DZ19N05	DZ19	N	5	N05	1171	1.4596	10467504C	L-005362-00	NM_018979	ENSG00000060237	+WNK1+	65125	GCAGUUGUCUCAAUAUCUA	GCAGGAGUGUCUAGUUAUA	UAAAGGAGACCGAGUAGUA	GAGAGUCGUUUGUGGAUCA	2		+WNK1+	1.4596
DZ14I09	DZ14	I	9	I09	1848	1.45944	10465514C	L-012697-00	NM_005165	ENSG00000109107	+ALDOC+	230	CCUCAAACGUUGUCAGUAU	AGAAAGAUGAUAAUGGUGU	GCGAAGAAGAGGCAUCAUU	GGGCAAGUAUGAAGGCAGU	1		+ALDOC+	1.45944
DZ21I09	DZ21	I	9	I09	1641	1.45865	10467506C	L-017879-00	NM_014766	ENSG00000136193	+SCRN1+	9805	UGCAAGAGGUUGUGUAUUU	ACACGGAGAUUAAGUUCUU	GCACUUACAUUUCAAUCGA	GAGAGGGCGAGUUCAAUUU	2		+SCRN1+	1.45865
DZ06J14	DZ06	J	14	J14	1772	1.45814	10465506C	L-014152-00	NM_021642	ENSG00000143226	+FCGR2A+	2212	GGGCAGCUCUUCACCAAUG	GAAUGUAUGUCCCAGAAAC	GGUCAUUGCGACUGCUGUA	CAUUAAGUCUCCAUUGUUU	1		+FCGR2A+	1.45814
DZ39F17	DZ39	F	17	F17	1567	1.45809	10500515C	L-029890-02	NM_001004740	ENSG00000255012	+OR5M1+	390168	GGGUAUUCCUUGCGAUCUA	GAACACAGAUGUAAUCCUU	AACAAAUGAUUAGGGGAAA	CAGGAUCCGUUCUGCUGAA	2		+OR5M1+	1.45809
DZ12N18	DZ12	N	18	N18	947	1.45769	10465512C	L-011863-00	NM_004473	ENSG00000178919	+FOXE1+	2304	GCUCGGACCUCUCCACCUA	GUUCGUGUCCGCCAUGUGA	GCUGGGAGCCUGCUACAAC	CAACGCGGAGGACAUGUUC	1		+FOXE1+	1.45769
DZ16J22	DZ16	J	22	J22	1406	1.45766	10467501C	L-003604-00	NM_005302	ENSG00000170775	+GPR37+	2861	GGUGGGAGCUCUAUUGUUA	CAAUGGACCUCCUUAAUAU	GAAAGGUGCAUUAUUAAGA	GCCGUGAAAUGUCCACUUU	1		+GPR37+	1.45766
DZ33N11	DZ33	N	11	N11	1199	1.45746	10500509C	L-026652-02	NM_001005211	ENSG00000172377	+OR9I1+	219954	GCAAAUCUCUGGAGGAAGA	CUGUAAGGACAAUCAAAUA	UCACCAGAGUAACCGAAUU	GCAAAACGGUCAUCUCCUA	2		+OR9I1+	1.45746
DZ06O08	DZ06	O	8	O08	1066	1.45726	10465506C	L-019644-00	NM_002094	ENSG00000103342	+GSPT1+	2935	GGAGAAACUAGUGCCAUUU	GAAUCAGGAUCUAUUUGUA	GCAAAGACAGCAGGUGUAA	CCGAUGAUGUAGAGACUGA	1		+GSPT1+	1.45726
DZ34L20	DZ34	L	20	L20	1239	1.45722	10500510C	L-019276-00	NM_000542	ENSG00000168878	+SFTPB+	6439	GAGAAUGGCUGCCGCGAGA	GCUGAGCGCUACUCCGUCA	GCAGGGCUCUGAUCAAGCG	GCGAGCAGGCCAUACCACA	2		+SFTPB+	1.45722
DZ30P13	DZ30	P	13	P13	417	1.45704	10500506C	L-032327-01	NM_001001712	ENSG00000187922	+LCN10+	414332	CCGAAAGACGCGUCCCGUA	GGCAGAAUGUUUCGAGCUU	CGUCCGUGGUAAAGGUGAA	CAUGGACGCUUGUGACAUU	1		+LCN10+	1.45704
DZ34M22	DZ34	M	22	M22	521	1.4567	10500510C	L-032902-02	NM_001012279	ENSG00000214338	+SOGA3+	387104	GAACCGAGAUGGACGAGAU	UGUCCAACAUGCAGCGCUA	CGGCUCAGAUGCACGCUAA	GGAAAUGCGCCACGAGUUG	1		+SOGA3+	1.4567
DZ42F04	DZ42	F	4	F04	1377	1.45603	10500518C	L-016877-02	NM_152402	ENSG00000174599	+TRAM1L1+	133022	GCAGUUCACCAAAGCGAAA	GAUCCAAGCCUACGUAACA	GAGUAGACUGUCCGCCAAA	GCAGAAGCAUCCAUCGUGU	2		+TRAM1L1+	1.45603
DZ14P07	DZ14	P	7	P07	1285	1.45591	10465514C	L-008171-00	NM_000150	ENSG00000156413	+FUT6+	2528	GUACCAGACACGCGGCAUA	ACCGAGAGGUCAUGUACAA	UCAAGACGAUCCCACUGUG	UAACAAACCCAUAGCUCUG	2		+FUT6+	1.45591
DZ39F17	DZ39	F	17	F17	614	1.45588	10500515C	L-029890-02	NM_001004740	ENSG00000255012	+OR5M1+	390168	GGGUAUUCCUUGCGAUCUA	GAACACAGAUGUAAUCCUU	AACAAAUGAUUAGGGGAAA	CAGGAUCCGUUCUGCUGAA	1		+OR5M1+	1.45588
DZ30M17	DZ30	M	17	M17	1538	1.45478	10500506C	L-019257-02	NM_024026	ENSG00000173141	+MRP63+	78988	AGUUGAAGAUGUUCGCUUU	AAUUGGACAUUUAAGCGAA	AGUCGUCACCCUUGGAUUU	GCAUAGAUUCAUUGCGGAC	2		+MRP63+	1.45478
DZ11M21	DZ11	M	21	M21	938	1.45449	10465511C	L-012442-00	NM_153464	ENSG00000129351	+ILF3+	3609	GAAAGUAUUAGCUGGAGAA	GGCGUGGGCUCAAGUACGA	GUUAAGGUGUUACAGGACA	GAGCCUCCAUUGUCCCUGA	2		+ILF3+	1.45449
DZ12N04	DZ12	N	4	N04	1476	1.45443	10465512C	L-009853-00	NM_054034	ENSG00000115414	+FN1+	2335	GCAGCACAACUUCGAAUUA	GAAAUAGAUGCAACGAUCA	GAGGAAAUCUGCACAACCA	CCUAAAGACUCCAUGAUCU	1		+FN1+	1.45443
DZ39P06	DZ39	P	6	P06	1055	1.45433	10500515C	L-017960-00	NM_152672	ENSG00000163959	+SLC51A+	200931	CCACAAGGUUGGGUAUGAA	CCGUCUACCUGUACAAGAA	GAUCAACACUUUCCUCGGC	GGUCUCAAGUGAUGAAUUG	1		+SLC51A+	1.45433
DZ14J02	DZ14	J	2	J02	831	1.45419	NA	P-002048-03	NA	NA	GFP	NA	NA	NA	NA	NA	2		GFP	1.45419
DZ31L12	DZ31	L	12	L12	574	1.45395	10500507C	L-184472-00	NM_001085365	ENSG00000173272	+MZT2A+	653784	CAGCAAAGGCUACAUGUUA	GACCCGAGGGAGAGACAAA	GAGUAUUGGCCCUGGCGGA	GCAGAGGGUCCAGGUCAAA	1		+MZT2A+	1.45395
DZ34H11	DZ34	H	11	H11	1089	1.4538	10500510C	L-014188-00	NM_014657	ENSG00000101407	+TTI1+	9675	GAACACACCUGCCAAGUUA	AGGAUUUGCUGUAUCUUUA	GUGAAUGGGAUCUCUUUAA	GCACUGACCAGGCUUAUCA	2		+TTI1+	1.4538
DZ42B22	DZ42	B	22	B22	477	1.45351	10500518C	L-020190-02	NM_001214	ENSG00000221819	+C16orf3+	750	UGGUUUGCCUGCAUGUAAA	UGGGAAGCGGACAGGGAGA	ACGCAGUGUUCAAUCCAUU	GCUCAACGUGCGAUGUGCA	1		+C16orf3+	1.45351
DZ39P10	DZ39	P	10	P10	764	1.45298	10500515C	L-012985-00	NM_022804	ENSG00000214265	+SNURF+	8926	GCACGUACCAGAGGUGGAA	AGGGAUCGCUUACACCUGA	GAACUGAGGCAGGCAUUCU	UGAGCAACCAAGAGUGUCA	1		+SNURF+	1.45298
DZ06G16	DZ06	G	16	G16	1798	1.45252	10465506C	L-012255-00	NM_006391	ENSG00000205339	+IPO7+	10527	CAAUUGCAGCUUUGUAUUA	UAAGCAGGCUGGUGAAGAU	GAAGAUCGCCAUUGUAUUC	CAACACUGCUCCAGAUUAC	1		+IPO7+	1.45252
DZ10A03	DZ10	A	3	A03	1335	1.45218	10465510C	L-008568-00	NM_014754	ENSG00000156471	+PTDSS1+	9791	GACCUAUGUUCGAUGGUUU	UGAGACAGUACUACGCUUA	CAUGGUCGUUUGCCGGUUU	CAGGUUAAAUCUCUAAUGU	1		+PTDSS1+	1.45218
DZ17J13	DZ17	J	13	J13	1282	1.45196	10467502C	L-004686-00	NM_012119	ENSG00000156345	+CDK20+	23552	UCACUGAGCUGCCGGACUA	GAUGGAGGACAAUCAGUAU	GAACAGCUUUGCUAUGUGC	AGGCACAGGUCAAGAGCUA	1		+CDK20+	1.45196
DZ06B06	DZ06	B	6	B06	837	1.45194	10465506C	L-013451-00	NM_006773	ENSG00000088205	+DDX18+	8886	GAUCUGAACGUCAACAGUA	CGGAUGACCCUAAGGAAUA	GAUAAUGGGUGGCAGUAAC	GAAGUCGACUGGAUUGUUC	1		+DDX18+	1.45194
DZ13H18	DZ13	H	18	H18	581	1.45113	10465513C	L-017573-00	NM_006896	ENSG00000122592	+HOXA7+	3204	GUUCCGGGCUUAUACAAUG	CAAAGGCGCCUGCGACAAG	GAAAGAGCAUAAGGACGAA	GCCGACUUCUUGCUCCUUU	1		+HOXA7+	1.45113
DZ35N12	DZ35	N	12	N12	721	1.45074	10500511C	L-010497-01	NM_001024958	ENSG00000174744	+BRMS1+	25855	AAGCAGUUCUCGGAGCUAA	CGAGUGUGUCAGUGAGAUG	GGAAGCAGAGGGUGAUUCU	GCUCCGAGAUGGAUGAUGA	1		+BRMS1+	1.45074
DZ33F15	DZ33	F	15	F15	1646	1.45056	10500509C	L-032448-02	NM_001005324	ENSG00000172289	+OR10V1+	390201	UCACAAGACUGCUCUGUAU	GCCACAAUGAUGAGAUCUA	CAGUCAUUGUUCAGAUCAA	CGGUGGAAAUGCUACAAUU	2		+OR10V1+	1.45056
DZ09N12	DZ09	N	12	N12	1528	1.45036	10465509C	L-007997-00	NM_000590	ENSG00000145839	+IL9+	3578	AGACCAUGCUUCAGUGAGA	GCAACGCGCUGACAUUUCU	GAACAGCCAUGCAACCAAA	GAUGAGAGGCAAGAUAUGA	1		+IL9+	1.45036
DZ06N18	DZ06	N	18	N18	1315	1.44907	10465506C	L-006490-00	NM_000603	ENSG00000164867	+NOS3+	4846	CAGCACAAGAGUUAUAAGA	CACAGGAAAUGUUCACCUA	GCUCGGCCAUCACAGUGUU	GCUCCCAACUUGACCAUCU	1		+NOS3+	1.44907
DZ10E08	DZ10	E	8	E08	974	1.44902	10465510C	L-017490-00	NM_002127	ENSG00000204632	+HLA-G+	3135	AAGAGAGAUUGAUGGGUUA	GAUGGGCUGUUUAAAGUGU	GCUAUGAGGUUUCUUUGAC	UCUCACGGCUUGUAAAUGU	2		+HLA-G+	1.44902
DZ35M21	DZ35	M	21	M21	2077	1.44865	10500511C	L-010219-00	NM_004616	ENSG00000127324	+TSPAN8+	7103	GCAAUAUGGGUACGAGUAA	GGACAUAUUGAUUGCUGUA	GAUACUGGGUUUGGUGUUU	GGGAUGCUGCGGUGCUAUA	2		+TSPAN8+	1.44865
DZ31G04	DZ31	G	4	G04	1315	1.44834	10500507C	L-011464-02	NM_003545	ENSG00000198518	+HIST1H4E+	8367	CGUAAGGUCCUGCGAGAUA	CGGCUAAUGCUACCGCUUA	GCAAGACAGUGACAGCGAU	AAACGUGAUUCGUGAUGCU	2		+HIST1H4E+	1.44834
DZ13J04	DZ13	J	4	J04	1462	1.44826	10465513C	L-004575-00	NM_000359	ENSG00000092295	+TGM1+	7051	AGGAGUAUGUUCUUAAUGA	CAGAGGACAUUGUGUACGU	GAUCUGAUGGUCUCUGUGA	GUACGACACGCCUUUCAUU	2		+TGM1+	1.44826
DZ38O11	DZ38	O	11	O11	574	1.44782	10500514C	L-019007-02	NM_198900	ENSG00000161791	+FMNL3+	91010	AAGAACAGCUGGAGCGCUA	CCUCAUUACUUACGAGAGA	AGGUAAAGCUGCUGCGGCA	GCAUGGUGGUCUUGGCUAU	1		+FMNL3+	1.44782
DZ43J16	DZ43	J	16	J16	461	1.44707	10500519C	L-018537-02	NM_001039569	ENSG00000152056	+AP1S3+	130340	CUACACAUGUUCUGGAUAA	AAGAAGAUCACCCGGGAAA	GGAAAUUACGGCUACAGAA	CAUUCAUAUUAGAGUGGUU	1		+AP1S3+	1.44707
DZ53P08	DZ53	P	8	P08	723	1.44705	10500529C	L-031953-01	NM_016153	ENSG00000171116	+HSFX1+	100506164	UGACAGAAGAAAUCGCUUU	GCAACAAGAUCACACGUCU	GAGGAAGCUUCGUUCAGAA	GGGCUUGUAGAGUGAUCAA	1		+HSFX1+	1.44705
DZ46M04	DZ46	M	4	M04	739	1.44701	10500522C	L-030940-01	XM_942296	ENSG00000232859	+LYRM9+	201229	CACUGCAGCUCUACCGAUA	AGGCAGAGUUUUCGGGUUC	CCGCAUCGGGUCUCAGUUU	GCAAUAAGAUGAAGGUGAA	1		+LYRM9+	1.44701
DZ14B09	DZ14	B	9	B09	678	1.44698	10465514C	L-015312-00	NM_001012288	ENSG00000205755	+CRLF2+	64109	CGAGAAGUGUUACUCUUUC	AGGCUAUGGAGGAUGUAUA	GAAAAUACCUGCAACGUCA	GAUGGUGUCUCUCCUCCUU	1		+CRLF2+	1.44698
DZ35I08	DZ35	I	8	I08	1181	1.4468	10500511C	L-024274-01	NM_199133	ENSG00000150756	+FAM173B+	134145	UCAUAGCGGCUGCGAAGAA	UGGCUUAAUGCCUCGAUAA	GGAGAAGAAACUUGAACGU	GGAAAACCUUUGAACGUGA	1		+FAM173B+	1.4468
DZ12I04	DZ12	I	4	I04	746	1.44664	10465512C	L-008103-00	NM_001242	ENSG00000139193	+CD27+	939	GAGUGUGCCUGUCGCAAUG	GUUCGCAACUGCACCAUCA	GGAAAGCUGUGCUGCCAGA	CAUCAACGAAGGAAAUAUA	1		+CD27+	1.44664
DZ33K06	DZ33	K	6	K06	530	1.44626	10500509C	L-011897-01	NM_004622	ENSG00000211460	+TSN+	7247	GAACAAACAGCUCGAGAGA	GGUUUGUGUUGCAGCGCUU	GCAUUGAGCCAGAUCGGGA	GAUUGAAAUAUGACGUGAA	1		+TSN+	1.44626
DZ30B17	DZ30	B	17	B17	1461	1.44602	10500506C	L-010741-00	NM_004039	ENSG00000182718	+ANXA2+	302	CGACGAGGACUCUCUCAUU	AUCCAAGUGUCGCUAUUUA	AAAACCAGCUUGCGAAUAA	GGAAGAAAGCUCUGGGACU	2		+ANXA2+	1.44602
DZ35H09	DZ35	H	9	H09	830	1.4454	10500511C	L-019640-00	NM_022171	ENSG00000145022	+TCTA+	6988	CCUGAUGGCUCCACGCAUU	GGAAUACAGUGACCGGGUU	CGUGGGAAAUGGCAGCAAA	CUGAGGAUGUGGCUUAUUA	1		+TCTA+	1.4454
DZ42M07	DZ42	M	7	M07	783	1.44534	10500518C	L-009761-00	NM_030775	ENSG00000111186	+WNT5B+	81029	GACCCGAGAUGUUUAUCAU	AGACGUAGCCUGCAAAUGC	GCAGGGCUGUGUAUAAGAU	CAACGCAUCUGUCUUUGGG	1		+WNT5B+	1.44534
DZ35B22	DZ35	B	22	B22	556	1.44482	10500511C	L-020305-01	NM_013289	ENSG00000167633	+KIR3DL1+	3811	CGGUGUCACUAUCGUCAUA	CGCAAGGUCAACAGAACAU	CAGGAGAGCUUCAACAUGA	CCAUCUUGUACACGGAACU	1		+KIR3DL1+	1.44482
DZ06H07	DZ06	H	7	H07	887	1.44477	10465506C	L-010530-00	NM_002634	ENSG00000167085	+PHB+	5245	GCGACGACCUUACAGAGCG	AAACUUGGAUGGACUUGUA	GAACUGGGCACAGAUUGAA	CUUCAGAUCUCUAAUUAGU	1		+PHB+	1.44477
DZ17A10	DZ17	A	10	A10	1217	1.44448	10467502C	L-005492-00	NM_003950	ENSG00000127533	+F2RL3+	9002	GCAGGGCUCUUCCAACGGU	UCACAUGUAUGGCUCAGUG	GUGGUGUCCUCAUAAGAUA	UCACGAUACUGUGCAAUCA	2		+F2RL3+	1.44448
DZ11E13	DZ11	E	13	E13	954	1.44443	10465511C	L-004796-00	NM_018324	ENSG00000152463	+OLAH+	55301	CCAGUUAGUUGAUGAAGUU	CAAUGUAGUCCCAUCAUAA	AGUAUGGGAUCCUACAUUG	CAUAAUCAAGUGUCUAGAA	1		+OLAH+	1.44443
DZ11F04	DZ11	F	4	F04	1123	1.44414	10465511C	L-009029-00	NM_004118	ENSG00000179772	+FOXS1+	2307	UGACUGCCACGACAUGUUU	GAAUGUUCUUCUUUGAGUA	CAACCAAGCCUCCCUACAG	GGGCCAUGCCAGCCAGUAU	1		+FOXS1+	1.44414
DZ52P21	DZ52	P	21	P21	492	1.4439	10500528C	L-018630-00	NM_032868	ENSG00000008382	+MPND+	84954	GGAGUGAGGUCGUGGGUUA	CAACGUGGCUGUUUCUAGC	UCAACAAGUUCCAGCCGUU	AGUCCAAGAUCUCGCCUUU	1		+MPND+	1.4439
DZ31G04	DZ31	G	4	G04	528	1.44321	10500507C	L-011464-02	NM_003545	ENSG00000198518	+HIST1H4E+	8367	CGUAAGGUCCUGCGAGAUA	CGGCUAAUGCUACCGCUUA	GCAAGACAGUGACAGCGAU	AAACGUGAUUCGUGAUGCU	1		+HIST1H4E+	1.44321
DZ39K09	DZ39	K	9	K09	659	1.44283	10500515C	L-017366-02	NM_005364	ENSG00000156009	+MAGEA8+	4107	GAGCAGAGGAUUAAGGUUU	GUGAAACAACAUAGCAGUA	GGCAGAAGAGUCAGCGCUA	CACCAGGGCUUAUGGAUGU	1		+MAGEA8+	1.44283
DZ01J11	DZ01	J	11	J11	1340	1.44283	10465501C	L-017128-01	NM_024072	ENSG00000123064	+DDX54+	79039	GCACGAAAAUCCCGACAUA	CGUAAGAAGAAGCGGUUUG	GCAGAGGAGUUGCGGGUCU	UGGAAUACGUGGUGUUCGA	1		+DDX54+	1.44283
DZ39N15	DZ39	N	15	N15	1044	1.44269	10500515C	L-016495-01	NM_153225	ENSG00000164764	+SBSPON+	157869	GGGUCUACGGGACGUGUUU	CAAGGAGAGAACACGACAA	CGUGAGACACAGAAUACAU	UGGUAAUCCUCGGUGUCAA	2		+SBSPON+	1.44269
DZ35D20	DZ35	D	20	D20	433	1.44254	10500511C	L-180647-00	NM_001077637	ENSG00000222014	+WTH3DI+	150786	GGGCUGAAUGUUACGUUUA	GGAUGGAACAAUCGGGCUU	GGGCAAAAGCUGGAUACAA	UGUAGUAGUUUACGAUAUC	1		+WTH3DI+	1.44254
DZ28P11	DZ28	P	11	P11	891	1.44152	10500504C	L-013106-01	NM_021160	ENSG00000204427	+ABHD16A+	7920	UGUCCAAAGUGGUGCCGUU	GCUCCUGGGAUACGUACUA	CGGAACCAGUCUUCAGAAA	GGAUGUGGUGGUCCAGUUU	2		+ABHD16A+	1.44152
DZ43N09	DZ43	N	9	N09	1655	1.44147	10500519C	L-015898-01	NM_025217	ENSG00000131015	+ULBP2+	80328	GGUGCUACCUGAUGGAAUU	GCUGACUAAACAAGAUAUA	UGAGCACGGUCUUGAUCAA	CUUUAGAGUGACAGGUUAA	2		+ULBP2+	1.44147
DZ42H17	DZ42	H	17	H17	579	1.44116	10500518C	L-183228-00	NM_001080402	ENSG00000104983	+CCDC61+	729440	GGGUAAUAGAAGCGAGAAC	UGAAGCAGCAGCAGCGGAA	CGACUGGACAUGCGGUCAU	AGCUCAACUCCAAGCGCUA	1		+CCDC61+	1.44116
DZ30D09	DZ30	D	9	D09	712	1.44066	10500506C	L-013231-01	NM_015920	ENSG00000185088	+RPS27L+	51065	AGACAGUGGUUCUUUGUGU	GAAGGGUGUUCAUUUAGAA	GCAACACUAAUGAUUCAAA	CUGGCUAAUUUGUGUCUCA	1		+RPS27L+	1.44066
DZ32H15	DZ32	H	15	H15	722	1.44061	10500508C	L-017761-02	NM_174891	ENSG00000140104	+C14orf79+	122616	GAAUAGAUGCUGCGCAGAA	GUUUGAAGGCUUUCGGGAA	UCUCCUGUCCGAUGGGAAA	GCAGGCAGCUGAAGACGUU	1		+C14orf79+	1.44061
DZ36N08	DZ36	N	8	N08	779	1.44044	10500512C	L-017361-00	NM_005843	ENSG00000115145	+STAM2+	10254	GAAGUAUGUUCCCGUGAUU	AAACAUAGAGACUGAGGUA	GAAUGAAGCACCAGUGUAC	UCUGAUAUCUGCAACUAUU	1		+STAM2+	1.44044
DZ42D14	DZ42	D	14	D14	370	1.44031	10500518C	L-011818-01	NM_004053	ENSG00000112578	+BYSL+	705	UGACUUUGGUCCAGCGCUA	UGUCAGAGGUGUCGGGCUU	GAGCAAAUCCUCUACGUCA	CGAAAUCAGGCGUGAGCUU	1		+BYSL+	1.44031
DZ05J15	DZ05	J	15	J15	1436	1.43979	10465505C	L-009482-00	NM_000665	ENSG00000087085	+ACHE+	43	GCUCGUAUUUUCUGGUUUA	GGUCUACGCCUACGUCUUU	GUACGAUGGCCGCUUCUUG	ACACAGAGCUGGUAGCCUG	1		+ACHE+	1.43979
DZ39F03	DZ39	F	3	F03	928	1.43901	10500515C	L-032360-02	NM_001002923	ENSG00000204869	+IGFL4+	444882	GCAUGAAGCCAGAUUGCAA	CUGGAGUGCAAAUAAGCAA	ACCAGACAGUUGUGAGGUU	CUUGGUAAUUAUACUGCAU	1		+IGFL4+	1.43901
DZ15M10	DZ15	M	10	M10	1022	1.43852	10465515C	L-003820-00	NM_001001580	ENSG00000160191	+PDE9A+	5152	GACGCGAUGUUCCCACUUA	CAGAUUGGGUUCAUCAAGU	GAGCGACCGUGAGAAGUCA	GAAGUUCUCACAAACGGAU	1		+PDE9A+	1.43852
DZ41N19	DZ41	N	19	N19	682	1.43829	10500517C	L-009884-00	NM_005920	ENSG00000116604	+MEF2D+	4209	GAAAGGGGUUAAUGCAUCA	AAGAGGAUGCGGCUUGAUA	GCAGAGCUCUCCUCCUUAC	GCAACAGCCUAAACAAGGU	1		+MEF2D+	1.43829
DZ45N22	DZ45	N	22	N22	652	1.43816	10500521C	L-009959-01	NM_015374	ENSG00000100242	+SUN2+	25777	CCAGAGACUCAUCGCCACA	CCUGAGGGCCUUCGACAAA	GGAAACUGCUGCUCGCAUC	AGAGCUCGGUGGCGGAAGA	1		+SUN2+	1.43816
DZ44F05	DZ44	F	5	F05	526	1.43773	10500520C	L-012881-01	NM_014001	ENSG00000125447	+GGA3+	23163	GAGAACAAGAGGCGGACUU	CCAAAGUGACCUCGGGCUU	UGUGACAGCCUACGAUAAA	CAAAGAUCAAAGACGCCUA	1		+GGA3+	1.43773
DZ35G15	DZ35	G	15	G15	798	1.43703	10500511C	L-011127-00	NM_000627	ENSG00000049323	+LTBP1+	4052	GGAGGGUACUAACUGCAUA	GGGAGUGCCUAAACACAGA	AAUGGUGAGUGUUUGAAUA	GAUGACCUGUGUCGAUGUA	1		+LTBP1+	1.43703
DZ14N04	DZ14	N	4	N04	1269	1.43694	10465514C	L-013393-01	NM_013338	ENSG00000120697	+ALG5+	29880	GGGUAUAUUCAGUUCUCGA	GCAUGUGGAUCUCGAGCUC	GCUUGAGCAAACUCGGAAA	GGAAAAGGUGGAGCGAUUA	1		+ALG5+	1.43694
DZ13N15	DZ13	N	15	N15	1224	1.43687	10465513C	L-010074-00	NM_018960	ENSG00000124713	+GNMT+	27232	ACAAGUGGGUCAUCGAAGA	CAAGCAGCCUUCGGAGGUA	GGAUGACUCUGGACAAAGA	GAACAUCUACUAUAAGAGU	2		+GNMT+	1.43687
DZ09G18	DZ09	G	18	G18	1198	1.43642	10465509C	L-007770-02	NM_005524	ENSG00000114315	+HES1+	3280	ACGAAGAGCAAGAAUAAAU	AGGCUGGAGAGGCGGCUAA	UCAACACGACACCGGAUAA	ACUGCAUGACCCAGAUCAA	1		+HES1+	1.43642
DZ31H21	DZ31	H	21	H21	507	1.43639	10500507C	L-003248-00	NM_030928	ENSG00000167513	+CDT1+	81620	UCUCUGAGCUUGCGUCAUG	GGGCAGCUGUUGUACUAUC	GCAAUGUUGGCCAGAUCAA	GAGGUCAGAUUACCAGCUC	1		+CDT1+	1.43639
DZ14H10	DZ14	H	10	H10	1096	1.43604	10465514C	L-009875-01	NM_015696	ENSG00000116157	+GPX7+	2882	CUGGAGAAGUACCGCGGAU	GUGAAUGUGGCCAGCGAGU	AACAAUACCUCACGAUAUA	ACAUGAAUUUCCAGCCGAU	2		+GPX7+	1.43604
DZ10N05	DZ10	N	5	N05	1771	1.43603	10465510C	L-004594-00	NM_003199	ENSG00000196628	+TCF4+	6925	GCACUUGCUUCGAUCUAUU	GACAAAGAGCUGAGUGAUU	GCACAGCUGUUUGGUCUAG	CAACGGGACAGACAGUAUA	1		+TCF4+	1.43603
DZ42I13	DZ42	I	13	I13	1034	1.4358	10500518C	L-013531-00	NM_018935	ENSG00000113248	+PCDHB15+	56121	GCAGACCGGGCAGUUGAUA	ACACAGAACUGGAUCGCGA	GGAAGUAUUUCGAGCUGAA	GGAACUAAGUAUUUCAUCA	2		+PCDHB15+	1.4358
DZ30J20	DZ30	J	20	J20	514	1.43577	10500506C	L-184819-00	NM_001370	ENSG00000115423	+DNAH6+	1768	CGAAAUUGAUCGAUGGGAA	CGGCAAAGCUCUCUAGAUU	CAAUUAUUCAGGAGAGAAA	GCAAAUAUCAGACGAGCAU	1		+DNAH6+	1.43577
DZ38E16	DZ38	E	16	E16	820	1.4354	10500514C	L-024661-01	NM_033215	ENSG00000049769	+PPP1R3F+	89801	GGACGACGAUGGCGAGGAU	UCGACUUCGUGGUGCGCUA	GCACAUGAAUAGGGUGAUA	UCUCAUAGGCUCUGCUUGU	2		+PPP1R3F+	1.4354
DZ51N08	DZ51	N	8	N08	645	1.43538	10500527C	L-010652-00	NM_015292	ENSG00000139641	+ESYT1+	23344	GUACUUGGAUUCAUCAGAA	GUACUACAGUGAAGAACGA	CCAAGACUAUUUCGCAAAC	GCCCUGCUAUCCAUCUAUA	1		+ESYT1+	1.43538
DZ39K09	DZ39	K	9	K09	1517	1.43514	10500515C	L-017366-02	NM_005364	ENSG00000156009	+MAGEA8+	4107	GAGCAGAGGAUUAAGGUUU	GUGAAACAACAUAGCAGUA	GGCAGAAGAGUCAGCGCUA	CACCAGGGCUUAUGGAUGU	2		+MAGEA8+	1.43514
DZ19G17	DZ19	G	17	G17	1601	1.43512	10467504C	L-019589-00	NM_002712	ENSG00000115685	+PPP1R7+	5510	UAACAGAGCUGCAAGAGUU	GGUCGAGUCUGAAGAAUCC	GGACAGAGAUGCAGAGGAU	GGACAUUGCAUCAAAUAGA	2		+PPP1R7+	1.43512
DZ36H16	DZ36	H	16	H16	1442	1.43501	10500512C	L-004229-00	NM_022136	ENSG00000155307	+SAMSN1+	64092	CCAGAGUGCAUACGGAUUU	CAUCCAAUGUUUCAGAGAA	GCAAACCGAAGGAGUAACA	GAACACGCAUUCCCAACUA	2		+SAMSN1+	1.43501
DZ01J15	DZ01	J	15	J15	1121	1.43487	10465501C	L-017471-00	NM_006368	ENSG00000107175	+CREB3+	10488	CUAUGGAUCUAGAGAGUGA	CUUCCUGCCUGCUGCAUUA	CAGAUACUCAGGCUAGAUA	GGCUAGUACUGACAGAUGA	2		+CREB3+	1.43487
DZ42F08	DZ42	F	8	F08	277	1.43472	10500518C	L-030014-02	NM_001005163	ENSG00000181609	+OR52D1+	390066	GAUUCCAACCUCAGUGAUA	GUGCACAUCUUUCUGGCUA	CCAUGUAUCUUGUAGCACU	ACUCAAUCCUAUUCUCUAU	1		+OR52D1+	1.43472
DZ11H11	DZ11	H	11	H11	951	1.43464	10465511C	L-014141-00	NM_015049	ENSG00000115993	+TRAK2+	66008	GUGAUGAGCUGAUUCGAUA	GACCAGGUGUCAUUACUAA	GCAAUUGGGACAAGCCUUU	GGAACCAUAUCUUAUCUGA	1		+TRAK2+	1.43464
DZ13I16	DZ13	I	16	I16	733	1.43417	10465513C	L-003486-00	NM_001429	ENSG00000100393	+EP300+	2033	GGACUACCCUAUCAAGUAA	GACAAGGGAUAAUGCCUAA	GUUCAAUAAUGCCUGGUUA	CGACAGGGAUGCAGCAACA	1		+EP300+	1.43417
DZ30G22	DZ30	G	22	G22	608	1.43382	10500506C	L-017497-02	NM_172251	ENSG00000183617	+MRPL54+	116541	GGGCCUGGGAGCUCCUAAA	CCCUGGAGGCCAAUAAAGA	CCCUGAAACCGGAUGCUGA	CGACGUAUGCACAGAUCCU	1		+MRPL54+	1.43382
DZ04F10	DZ04	F	10	F10	940	1.43366	10465504C	L-019872-00	NM_004852	ENSG00000119547	+ONECUT2+	9480	GCAAAGAGCAAGAACCAAA	AGAACAAACGCCCGUCAAA	GCACCACACUGCCAUGCUG	GAACACUCUUCGCCAUCUU	1		+ONECUT2+	1.43366
DZ06J14	DZ06	J	14	J14	1861	1.43318	10465506C	L-014152-00	NM_021642	ENSG00000143226	+FCGR2A+	2212	GGGCAGCUCUUCACCAAUG	GAAUGUAUGUCCCAGAAAC	GGUCAUUGCGACUGCUGUA	CAUUAAGUCUCCAUUGUUU	2		+FCGR2A+	1.43318
DZ50A15	DZ50	A	15	A15	780	1.43312	10500526C	L-022091-00	NM_203459	ENSG00000118200	+CAMSAP2+	23271	GGAUAGCCUUCCUCGGUUA	UAACGAGAGUGUACAUUCA	GAACUUAAUAUUCCUCAUG	AAAGAGGCGUGCUAUAGAA	1		+CAMSAP2+	1.43312
DZ53F08	DZ53	F	8	F08	877	1.43282	10500529C	L-026900-02	NM_032230	ENSG00000127720	+METTL25+	84190	GGGAGGAGCUGGUCGACUU	UGACUUGGGUUCCGGUAAA	AUAAUGAACUACUACGAGA	GUUGUUUGAUCCCGUGAAA	1		+METTL25+	1.43282
DZ15M18	DZ15	M	18	M18	1015	1.43264	10465515C	L-019963-00	NM_005466	ENSG00000133997	+MED6+	10001	GACAACGUGUGGAUGCUUU	CCCACUAGCUGAUUACUAU	GUAGUGUCCUGGAUUACUU	GAAAGAGGCAGAACCUAUA	2		+MED6+	1.43264
DZ07D14	DZ07	D	14	D14	997	1.43214	10465507C	L-009475-00	NM_002413	ENSG00000085871	+MGST2+	4258	AGGCGGCAAUUCUAACUUU	GCUGGCUGCUGUCUCUAUU	CGGCCUGUCAGCAAAGUUA	GAUCACCGGUUUCCGACUG	1		+MGST2+	1.43214
DZ30K21	DZ30	K	21	K21	503	1.43164	10500506C	L-014254-00	NM_206539	ENSG00000171462	+DLK2+	65989	GGUUCUGGCUACUGUGUUG	GAACAUAUCUGUACCACGC	CACCUCAGCUGUAGUGGUA	GUACCAUUGUGUGUGCUUA	1		+DLK2+	1.43164
DZ43B21	DZ43	B	21	B21	845	1.43107	10500519C	L-011415-00	NM_003324	ENSG00000078246	+TULP3+	7289	GGACCAAGUUUACAGUUUA	UCAGUAAGCUCCUCUGUUG	GAAACAAACGUACUUGGAU	CAUCUUACAUGGUAUUGAU	1		+TULP3+	1.43107
DZ35N23	DZ35	N	23	N23	397	1.43084	NA	P-002048-03	NA	NA	GFP	NA	NA	NA	NA	NA	1		GFP	1.43084
DZ13A20	DZ13	A	20	A20	1761	1.43061	10465513C	L-003887-00	NM_005238	ENSG00000134954	+ETS1+	2113	AUAGAGAGCUACGAUAGUU	GAAAUGAUGUCUCAAGCAU	GUGAAACCAUAUCAAGUUA	CAGAAUGACUACUUUGCUA	1		+ETS1+	1.43061
DZ23H18	DZ23	H	18	H18	675	1.43049	10467508C	L-036200-00	XM_927169	ENSG00000189051	+RNF222+	643904	GGGUGCUGCUGGUGAGGAA	AGUCACAGAUCUUUGUCAU	CCGUGUGCUAUGAGAAGUU	ACGUCACAUUCCUCAGCAA	2		+RNF222+	1.43049
DZ12J02	DZ12	J	2	J02	1223	1.43043	NA	P-002048-03	NA	NA	GFP	NA	NA	NA	NA	NA	1		GFP	1.43043
DZ12G18	DZ12	G	18	G18	1009	1.43041	10465512C	L-019677-00	NM_007184	ENSG00000010322	+NISCH+	11188	UGUAUAACCUUGUGCAUCU	GACUUCACCUGUCGCCUUA	UCUAGUCGCGUCAAGUUUA	GGACCUGCGCUCAUGCUUU	1		+NISCH+	1.43041
DZ30A15	DZ30	A	15	A15	453	1.43034	10500506C	L-015126-02	NM_033514	ENSG00000240428	+LIMS3+	96626	GUGCUGAGUCAAAGGGAAA	GCGAUGAAUCCCAGAACUA	CAGCCUUGACAGCGAAGAA	CCAUUUGGGACAUGACUGA	1		+LIMS3+	1.43034
DZ41H09	DZ41	H	9	H09	644	1.42999	10500517C	L-016946-01	NM_018201	ENSG00000107021	+TBC1D13+	54662	GUAUGAAUUCAGCGGGUCU	CCAGAGGGUCAGAACGUUU	CGGAGUGGGGUCACAAAUA	CGAGUUGUCUUGAAUAAAU	1		+TBC1D13+	1.42999
DZ07N17	DZ07	N	17	N17	1468	1.4296	10465507C	L-020210-01	NM_014640	ENSG00000135912	+TTLL4+	9654	GUGGAAACCUCCUGCGGUA	ACGCCAAGCUCCUGCGCAA	ACAUCAUGCUAGACGAAAA	UCUCAAAGGAUGACGUGAU	2		+TTLL4+	1.4296
DZ30F14	DZ30	F	14	F14	1752	1.42956	10500506C	L-012851-00	NM_130442	ENSG00000155849	+ELMO1+	9844	GGACUGCCCUCAUAUGAAA	GAACUCGCUUUCUCCAUCU	GCAUUACGGAGACUUAGAA	UGACAAGCAUGAGUACUGU	2		+ELMO1+	1.42956
DZ17D14	DZ17	D	14	D14	1233	1.42956	10467502C	L-010529-00	NM_006207	ENSG00000104213	+PDGFRL+	5157	GGACAGACCACAGUAGCUA	UGUAAAGGGAGUAGAAUUG	CAUCUUGGCUUCUUCAAAC	CUACUUCGAUGUUGUCUAC	1		+PDGFRL+	1.42956
DZ35J09	DZ35	J	9	J09	959	1.42902	10500511C	L-017495-00	NM_170609	ENSG00000124812	+CRISP1+	167	GCUAGAGACCAAUUUAAUA	GUACAAGAAGAGAUCGUUA	GUAUCAUGGUCAAGUGUAA	ACAAGGAUCACCUCGAUAU	1		+CRISP1+	1.42902
DZ01F07	DZ01	F	7	F07	1108	1.42864	10465501C	L-009569-00	NM_002863	ENSG00000100504	+PYGL+	5836	GAACAAUGACCCUAUGGUU	UUACAUGGGCCGAACAUUA	CGUGGAACCUUCAGAUCUA	UAAGAUUGAAGCAGGAAUA	1		+PYGL+	1.42864
DZ38O20	DZ38	O	20	O20	816	1.42858	10500514C	L-021026-02	NM_017612	ENSG00000033030	+ZCCHC8+	55596	GAGCAGGCCGAGAGCGUAA	GGAAUAUUGGUGAACGAUA	UCGGAAUGCUGCUCGAAUA	CGACAUGGAGCUCGAUUCA	1		+ZCCHC8+	1.42858
DZ41E13	DZ41	E	13	E13	1522	1.42855	10500517C	L-012870-01	NM_178159	ENSG00000129347	+KRI1+	65095	CGUAAGGAUGAGCGCAGAA	GAGCGGUUCCUGCGGGAUU	AAGAGACUCGGGAGCGAAA	AGACAUCGUCGCAAAGUUA	2		+KRI1+	1.42855
DZ53K08	DZ53	K	8	K08	631	1.42838	10500529C	L-015039-01	NM_032898	ENSG00000174007	+CEP19+	84984	GAACAAAUUCAACGGGAAA	AAGAAUAAUCCGCGACACA	GGAAAAUUCGCCAGCGCAU	UUGAAUUUCCACAGGACGA	1		+CEP19+	1.42838
DZ14E04	DZ14	E	4	E04	639	1.4283	10465514C	L-010093-00	NM_002028	ENSG00000125954	+FNTB+	2342	GCAAGUCGCGUGAUUUCUA	GGUCUUCAGUUCUUACAAG	GCGAUUUGAAGGAGGAUUU	GAAAAGAGGCCUUCGACAA	2		+FNTB+	1.4283
DZ48F20	DZ48	F	20	F20	1081	1.42814	10500524C	L-020913-01	NM_014753	ENSG00000165733	+BMS1+	9790	GGGCAUCAAACGACGGAAA	GGGAUUUAGAGGAGGUUAU	CAAAAGAAGCGCUGUUUAA	UCAAAGAGGAAGAAGAUUA	2		+BMS1+	1.42814
DZ11E15	DZ11	E	15	E15	673	1.42788	10465511C	L-011549-00	NM_003908	ENSG00000125977	+EIF2S2+	8894	GGUAAUAACCAACUUGUAA	GGGUACAAGUGGUUCUAUA	GACAUUAUGCUUGGCAAUA	CCAAACAUCUCCUUGCAUU	2		+EIF2S2+	1.42788
DZ21N13	DZ21	N	13	N13	1137	1.42728	10467506C	L-004461-00	NM_002250	ENSG00000104783	+KCNN4+	3783	CAUCGGCGCUCUCAAUCAA	ACAAGAAGCCUGGAUGUUC	CCGAGAGGCAGGCUGUUAA	GCACUGGAGUCAUGGGUGU	2		+KCNN4+	1.42728
DZ42O12	DZ42	O	12	O12	1428	1.42727	10500518C	L-013595-01	NM_032862	ENSG00000179886	+TIGD5+	84948	CAAUCAUCUCAGUGGCGAA	AGUCACAUGCACUGGACGA	AGGUGGGCACUCAGCGCAA	CCAUCAAGGACAAGCUGCA	2		+TIGD5+	1.42727
DZ35B18	DZ35	B	18	B18	514	1.42727	10500511C	L-007833-00	NM_002989	ENSG00000137077	+CCL21+	6366	CAAGAGGACUGAGCGGUCA	GCUCAGGACUGUUGCCUCA	GAAGAUUCCCGCCAAGGUU	GCAGCUACCGGAAGCAGGA	1		+CCL21+	1.42727
DZ54N22	DZ54	N	22	N22	1446	1.42712	10500530C	L-018119-01	NM_173659	ENSG00000156990	+RPUSD3+	285367	CGGAAAGGACCUCUAGUGA	CAGUCACUUUCGUGUGGUA	GAACAAGCCACAGGGUCUA	GGUCAAUCUCACAGUUCCA	2		+RPUSD3+	1.42712
DZ13O16	DZ13	O	16	O16	1390	1.42701	10465513C	L-004341-00	NM_005438	ENSG00000175592	+FOSL1+	8061	GCUCAUCGCAAGAGUAGCA	GAGCUGCAGUGGAUGGUAC	AAUCUGGGCUGCAGCGAGA	GAGUAAGGCGCGAGCGGAA	2		+FOSL1+	1.42701
DZ02F04	DZ02	F	4	F04	1243	1.42669	10465502C	L-007385-01	NM_005072	ENSG00000124067	+SLC12A4+	6560	GGGAACAACAUUCGCAGCA	ACAGUGAGGGCGACGAGAA	UGGAUGACUCGGACGGACA	CCACCAAGCUGAGCCGAAU	1		+SLC12A4+	1.42669
DZ09F17	DZ09	F	17	F17	924	1.42667	10465509C	L-010292-01	NM_080661	ENSG00000166840	+GLYATL1+	92292	ACCACUAAGGUGAGGAUUA	GUGAAACUCCCAACUUUAA	AACCUAAUCUGUAUGGAUA	GCCAUUGGAACUUGGAUUA	2		+GLYATL1+	1.42667
DZ14F08	DZ14	F	8	F08	1246	1.42655	10465514C	L-004819-00	NM_004083	ENSG00000175197	+DDIT3+	1649	GGUAUGAGGACCUGCAAGA	CACCAAGCAUGAACAAUUG	GGAAACAGAGUGGUCAUUC	CAGCUGAGUCAUUGCCUUU	1		+DDIT3+	1.42655
DZ51B16	DZ51	B	16	B16	1282	1.4265	10500527C	L-014081-02	NM_015179	ENSG00000052749	+RRP12+	23223	GAGGCAAGGAGCAGCGGAA	UCACCAAGUUCAUCCGCAA	UCAGCAAAGUACAGCGCUU	AGUCAGGGUCCUUGCGCUU	2		+RRP12+	1.4265
DZ01N11	DZ01	N	11	N11	1544	1.4264	10465501C	L-009884-00	NM_005920	ENSG00000116604	+MEF2D+	4209	GAAAGGGGUUAAUGCAUCA	AAGAGGAUGCGGCUUGAUA	GCAGAGCUCUCCUCCUUAC	GCAACAGCCUAAACAAGGU	2		+MEF2D+	1.4264
DZ32E14	DZ32	E	14	E14	642	1.42635	10500508C	L-021204-02	NM_001002840	ENSG00000205583	+STAG3L1+	54441	CAGGAGAGAUUGCUUGCUU	UCUCAGCUGUGAAAGGAAU	GUUGGAAGGUGGCUAAUCU	GCCCAGCAUGUUAGACAAU	1		+STAG3L1+	1.42635
DZ52F09	DZ52	F	9	F09	1208	1.42606	10500528C	L-017793-00	NM_004704	ENSG00000114767	+RRP9+	9136	GCGGCAAGAUGAAUGAGGA	GAAUCAAAGAGGCUCGGAA	GAGCAGCCCUUCUGGAUAU	GGACUGUACGUGUGUGGAA	2		+RRP9+	1.42606
DZ12M14	DZ12	M	14	M14	1667	1.42575	10465512C	L-010600-00	NM_199440	ENSG00000144381	+HSPD1+	3329	CAUUGGAGCUAAACUUGUU	UAUGGGAGGUGGCAUGUUC	GGGCUUAUGCCAAAGAUGU	UGAAUGAACGGCUUGCAAA	1		+HSPD1+	1.42575
DZ53C05	DZ53	C	5	C05	683	1.42521	10500529C	L-023851-02	NM_001012756	ENSG00000254004	+ZNF260+	339324	GGACCAAACUCUAUGUCUA	GCAUGGUAGUUAAAGGAUA	CCACAGAUUGGUUGGAUCA	GGUAAUUGAUAGAGGCGGU	1		+ZNF260+	1.42521
DZ32H17	DZ32	H	17	H17	593	1.42517	10500508C	L-017877-00	NM_001033576	ENSG00000141161	+UNC45B+	146862	GCGCUGAACCUGCUCAAUA	GCGGAAGGGUCGACAGAAA	CAACUCACGUACCAUCUAU	GAACAAUGGAGUAGCCUUG	1		+UNC45B+	1.42517
DZ02L13	DZ02	L	13	L13	1109	1.42511	10465502C	L-005229-00	NM_019893	ENSG00000188611	+ASAH2+	56624	CCGAAGAAUUCAGUACAAA	CGACAUAGGCAUGGUAUCA	CGUGGCAGAUAGUGUGUAA	CGCAUUAUCUGCUUACAUU	2		+ASAH2+	1.42511
DZ32E16	DZ32	E	16	E16	1162	1.42502	10500508C	L-026966-02	NM_015257	ENSG00000166881	+TMEM194A+	23306	GCGCACAGCACCAGACUUA	UGAUAUAUGGACACGGAUA	GUAGAAACCCGAAAGGCUU	AGAUGGAUGCCUACGUAAA	2		+TMEM194A+	1.42502
DZ13N12	DZ13	N	12	N12	1459	1.42499	10465513C	L-008284-00	NM_022436	ENSG00000138075	+ABCG5+	64240	GGGCUUACAUCCUGAGGUU	CCAUGGGUCUCCAAGUAAA	GGUGCAACAUCUAGAUUCA	GAUAGAAUCUGCCUACAAG	1		+ABCG5+	1.42499
DZ04K03	DZ04	K	3	K03	771	1.42478	10465504C	L-019531-00	NM_003757	ENSG00000084623	+EIF3I+	8668	CAAGGACCCUAUCGUCAAU	CCACAGUACUUCGAAUUUG	CCAUUACGCAGAUUAAGUA	CUCCACAACUCUUGAACAU	1		+EIF3I+	1.42478
DZ13M13	DZ13	M	13	M13	1457	1.42465	10465513C	L-013760-00	NM_019037	ENSG00000178896	+EXOSC4+	54512	CUAUGCAGCUUGUGUGAAU	CGGACAGGGCCCUAGUGAA	CCUCUUAGAUCGAGUGGUC	GGACAGAUUGCGCUGCUUG	2		+EXOSC4+	1.42465
DZ39H22	DZ39	H	22	H22	488	1.4243	10500515C	L-019070-00	NM_002909	ENSG00000115386	+REG1A+	5967	GCUCAUACUUCAUGCUGAU	GGAUGUGCCUUGUGAAGAC	AAUCCUGGCUACUGUGUGA	GCCUGAUGUUUCUGUCUCA	1		+REG1A+	1.4243
DZ02L12	DZ02	L	12	L12	1265	1.42418	10465502C	L-010615-00	NM_002614	ENSG00000174827	+PDZK1+	5174	GAAGCAAUGGCUAUGGUUU	GAUCAUAAGCCUAAACUCU	GGGUGUACAUGACUGAUAU	UAGGAUCAAUGGUGUCUUU	1		+PDZK1+	1.42418
DZ35D07	DZ35	D	7	D07	748	1.42413	10500511C	L-012676-00	NM_004565	ENSG00000142655	+PEX14+	5195	CCUCAUAUCUCAGCCAUAC	GAACUCAAGUCCGAAAUUA	CCAGACAGUGACUCAGUUA	AGGCAUUGCAUUUGGCUUU	1		+PEX14+	1.42413
DZ41L10	DZ41	L	10	L10	481	1.42389	10500517C	L-035148-01	NM_001080998	ENSG00000225899	+FRG2B+	441581	AAUCAGCCCUGGAUAGAGA	CAUACAAAGGCAAGGAUCG	CAGAUGAGGCUAAGCUGUG	GAGUCCAAACACCGUCAAU	1		+FRG2B+	1.42389
DZ53O03	DZ53	O	3	O03	318	1.42336	10500529C	L-031895-02	NM_203400	ENSG00000179673	+RPRML+	388394	GCAAGAAGGACCCCGGAGA	GAGUGGGUAUGGAGAUGCA	GCGAGUGGGUGAAGAUGUG	UCAACUUUCUGGUGCAGGA	1		+RPRML+	1.42336
DZ14F12	DZ14	F	12	F12	1387	1.42316	10465514C	L-020886-01	NM_016327	ENSG00000100024	+UPB1+	51733	GCAUAAAGGCUAUCGUAGA	GGAACGAGACAGCGAGCAU	GUGAAAGAGUAGCCGGCUU	UCGGAAGGAUCGCGGUGAA	2		+UPB1+	1.42316
DZ06G20	DZ06	G	20	G20	1305	1.42309	10465506C	L-011532-01	NM_003838	ENSG00000254685	+FPGT+	8790	AGGCAAACUUGUAGCACGU	GUUAAGAACAAGUCAGCAU	GGGGAAAGUGGUAGUAAUA	AAUUGGAAAUGGAGGAUCA	2		+FPGT+	1.42309
DZ13N19	DZ13	N	19	N19	1084	1.42259	10465513C	L-007315-00	NM_001171	ENSG00000091262	+ABCC6+	368	GAACAAUGCUCGCGUAGAU	ACACUGCGCUCCAGGAUCA	GGAAAGGACAGCAUCCAAU	GGACGACCCUGCAGUAGGU	1		+ABCC6+	1.42259
DZ18F05	DZ18	F	5	F05	807	1.42251	10467503C	L-005322-00	NM_173598	ENSG00000171435	+KSR2+	283455	GAGCAAAUCCCACGAGUUC	GAAGCCACCUCGCUAUUCA	GAGGAGAUCCAGCAAGGUU	GGAGAAAUACGGAGCCAAC	1		+KSR2+	1.42251
DZ34E18	DZ34	E	18	E18	1532	1.42231	10500510C	L-030289-02	NM_001012706	ENSG00000214900	+C14orf182+	283551	AGAAAUGUCUACCGAGGAA	CCAAGAUGCCAUUCACGAA	CGUGAGUGUGCUACAAGAA	GUUCUACGACACAGACAUU	2		+C14orf182+	1.42231
DZ57K08	DZ57	K	8	K08	1468	1.42223	10500533C	L-007366-00	NM_032315	ENSG00000171612	+SLC25A33+	84275	ACUAUAAUCUGCUUUGCUA	GUUGUCUACUUAUGAGUUA	UGGCUUCUAUAGAGGAUUA	GGUUGGAGUUGCACCAUCA	2		+SLC25A33+	1.42223
DZ41N07	DZ41	N	7	N07	1577	1.42202	10500517C	L-017627-00	NM_006428	ENSG00000086504	+MRPL28+	10573	CGAGAGUUCUACAGUGAGA	GAUCCUGGGCCAAAUAUAU	GGGCAGCCAUCUACGACAA	GGGCCAAGUUCAAGAUCAA	2		+MRPL28+	1.42202
DZ21J14	DZ21	J	14	J14	821	1.42176	10467506C	L-006277-00	NM_002252	ENSG00000170745	+KCNS3+	3790	CCGCUAAGCUUAUCGCUAU	GUCCAGAUCCUACGGCUUA	GGACUUCGGUCUCUAGGUG	GAGCGAUCCUGACUCCACA	2		+KCNS3+	1.42176
DZ03M17	DZ03	M	17	M17	1130	1.42168	10465503C	L-011129-00	NM_134433	ENSG00000087903	+RFX2+	5990	UGACACAGGCCAUCCGUAA	GAACAGCCUACACCUACAA	GCACAGCACUCCGGAACAG	GAGAGACGCCGAUCGCUGU	2		+RFX2+	1.42168
DZ14K11	DZ14	K	11	K11	1306	1.42136	10465514C	L-009532-00	NM_181866	ENSG00000097021	+ACOT7+	11332	GCAAAGGGCGGUACCUGCA	CCAUGGAGAUCGAGGUGUU	CGUCACAGCUUCCGUGGAC	GGUGCCUCCUGUUGUGUAU	2		+ACOT7+	1.42136
DZ34A12	DZ34	A	12	A12	1131	1.42088	10500510C	L-019143-01	NM_006392	ENSG00000101361	+NOP56+	10528	GGAGAGAUACCACGAAAGA	CCUAAUUGGGGAAGCGGUA	CAGUAUUGCCUCACGAAUC	AGAACAAGUUGAAGAGCGA	2		+NOP56+	1.42088
DZ41N12	DZ41	N	12	N12	303	1.42077	10500517C	L-033092-01	NM_001001682	ENSG00000205036	+C16orf85+	400555	CGGAAUUUCAGCUGCGCAU	GCUGGUUGGUUGUGAUGCA	CUGCACUGAAGUUAGGCAA	GGCUCAAGUCAGAGAGAGA	1		+C16orf85+	1.42077
DZ12D07	DZ12	D	7	D07	1152	1.42073	10465512C	L-013764-01	NM_019075	ENSG00000242515	+UGT1A10+	54575	UCAAUUUGGUUGUUGCGAA	AAGCAUAUGCAAUGGCGUU	CAUCGAAUCUUGCGAACAA	CGUACACUCUGGAAGAUCA	2		+UGT1A10+	1.42073
DZ38C09	DZ38	C	9	C09	1562	1.4201	10500514C	L-024139-02	NM_020894	ENSG00000163945	+UVSSA+	57654	GAUAAUCAGUUGACCAAAA	GGCCAGGAGUUUAUAUGUA	GCUCGUGGAUCCAGCGCUU	GGUUCAGCACGGACGGAAU	2		+UVSSA+	1.4201
DZ35H15	DZ35	H	15	H15	951	1.42007	10500511C	L-014164-00	NM_022566	ENSG00000140406	+MESDC1+	59274	GGAAGAGGCUGGUAUCCGU	GGUCUUCGCCCAGGACUUU	GCUGCACCCUGCUAUCUCA	GCGCCAAGAUGUCGGACCA	1		+MESDC1+	1.42007
DZ53O17	DZ53	O	17	O17	508	1.42003	10500529C	L-015667-01	NM_172240	ENSG00000139323	+POC1B+	282809	AAGAAAUAGUGCCGUCCUA	GCAUGUAUCGCCAGCGCUU	CGACAUACACACUGGGUAC	GACUUUAACCCUAGUGGUA	1		+POC1B+	1.42003
DZ51A14	DZ51	A	14	A14	624	1.41985	10500527C	L-015833-02	NM_144674	ENSG00000153060	+TEKT5+	146279	AGUUGAAGCUGGUGAACGA	GCACUCUUCUCUCGCUAUA	CCAAGUUCAGUAACGACAA	GGGACUACUCAGACCGCCA	1		+TEKT5+	1.41985
DZ34H19	DZ34	H	19	H19	1067	1.41984	10500510C	L-020047-02	NM_005834	ENSG00000126768	+TIMM17B+	10245	CCAUCAAGGGUUUCCGCAA	GAGGAUCCCUGGAACUCUA	GGAAUUCGGCACCGGUUGA	UCAUUGAGGGCGUUGGCAU	2		+TIMM17B+	1.41984
DZ32O04	DZ32	O	4	O04	713	1.41962	10500508C	L-012960-00	NM_053004	ENSG00000185838	+GNB1L+	54584	GGAGAGCGGUUACCACCCU	GCGACGAGGUUCAGAUUCU	UCAUGGACCUUGACUUUGA	GAGAUGCCCUCCAAGACGU	1		+GNB1L+	1.41962
DZ48E03	DZ48	E	3	E03	388	1.41923	10500524C	L-015229-02	NM_080389	ENSG00000177023	+DEFB104A+	140596	GGACAGAAUAUGUGGUUAU	GAAGAAAUGUCGCAGCCAA	GAUGAGAGCUUACUGAAUC	AGUGAGAAGCGAAUUUGAA	1		+DEFB104A+	1.41923
DZ31B22	DZ31	A	22	B22	721	1.41894	10500507C	L-017156-02	NM_175077	ENSG00000101082	+SLA2+	84174	CGCUAAGGGAUCAGGGAGA	GAGAUGAUGUCUUACCGUA	CCAUCUUGUGGCCGAAUAA	AUCAACAGGUUCUCAAUUA	1		+SLA2+	1.41894
DZ06N10	DZ06	N	10	N10	1403	1.4189	10465506C	L-006348-02	NM_003220	ENSG00000137203	+TFAP2A+	7020	GUAUUAACAUCCCAGAUCA	CGUAAAGCUGCCAACGUUA	CCACCUAGCCAGGGACUUU	UAACAAGGACAACCUCUUC	1		+TFAP2A+	1.4189
DZ41O18	DZ41	O	18	O18	710	1.41862	10500517C	L-026818-02	NM_001004752	ENSG00000188069	+OR51F1+	256892	GAUGAUUACACGUGCUAUA	UGUCCUUGGUGUAUCGCUA	GUGGAUUAAUUGAUCUCAU	GAAUAGAUACACCAUGCAU	1		+OR51F1+	1.41862
DZ12N14	DZ12	N	14	N14	1236	1.41827	10465512C	L-008671-01	NM_020393	ENSG00000163218	+PGLYRP4+	57115	AGGCUCAAGUCAUGCGACA	CCACCACGGUCUCUCGCAA	GCGAAGUAUGGCAUCAUUA	GCUACUUGGUUGUGAGUUU	1		+PGLYRP4+	1.41827
DZ48O05	DZ48	O	5	O05	549	1.41819	10500524C	L-014917-02	NM_032550	ENSG00000169129	+AFAP1L2+	84632	AAGCUGAGGUGAAGCGGUA	GAGAAGUACCUGUCGGCUU	GGUGGAGCCUACCGAGGAA	AAGGACAGGUUGCGCGUGA	1		+AFAP1L2+	1.41819
DZ47I17	DZ47	I	17	I17	635	1.41819	10500523C	L-024612-01	NM_015111	ENSG00000145911	+N4BP3+	23138	GAACGAGCCUGCCGACUAU	GAUGAUGGAUGGUCGGGAU	GGGCAGAGAAUGAGGCGUG	GGGUAAGGAAGGAUGCUUU	1		+N4BP3+	1.41819
DZ35E15	DZ35	E	15	E15	860	1.41766	10500511C	L-017277-02	NM_005365	ENSG00000123584	+MAGEA9+	4108	CGGCAAAGCCUCCGAGUUC	AUUAUUUGGUCAUGCUCAA	CCAUCGAAGUUAAUGAAUG	UGUGAAUUGGGACAAGAUA	1		+MAGEA9+	1.41766
DZ30A05	DZ30	A	5	A05	640	1.417	10500506C	L-007249-01	NM_203341	ENSG00000183291	+SEP15+	9403	GGUCCAGUUUUACGAACAA	UAUUAAAGCUUUUGGACGA	CUAAGGAGUUGGCAAGCUU	CAGACUUGCGGUUAAUUAU	1		+SEP15+	1.417
DZ53N09	DZ53	N	9	N09	940	1.41681	10500529C	L-019101-00	NM_015455	ENSG00000113300	+CNOT6+	57472	GAAAGAACGUGGCUAUAAU	GAGCACAGGUGGAGUAGAA	GGGCAGAGCUUGAAAUAAG	GCUAUAAUGUUCUUUGUGA	1		+CNOT6+	1.41681
DZ30G19	DZ30	G	19	G19	705	1.41657	10500506C	L-007871-00	NM_001565	ENSG00000169245	+CXCL10+	3627	AAACUGCGAUUCUGAUUUG	UGAAAGCAGUUAGCAAGGA	GUAAUCAACCUGUUAAUCC	AAUCGAAGGCCAUCAAGAA	1		+CXCL10+	1.41657
DZ02L12	DZ02	L	12	L12	963	1.41653	10465502C	L-010615-00	NM_002614	ENSG00000174827	+PDZK1+	5174	GAAGCAAUGGCUAUGGUUU	GAUCAUAAGCCUAAACUCU	GGGUGUACAUGACUGAUAU	UAGGAUCAAUGGUGUCUUU	2		+PDZK1+	1.41653
DZ41E17	DZ41	E	17	E17	600	1.41639	10500517C	L-029382-02	NM_001011720	ENSG00000221947	+XKR9+	389668	GGUUCAAGGCUGAUUUAAA	GGAGCAUGGACAAGCGAAU	UCUUGAGCCUGAAAUAUAA	GCAUUAUAAUCUACGUAAC	1		+XKR9+	1.41639
DZ33M21	DZ33	M	21	M21	668	1.41632	10500509C	L-003791-01	NM_001039936	ENSG00000106069	+CHN2+	1124	GACAUAUGCAUUCGGGAAA	GGUCAUAGUCUUUUCGUAU	ACUUUAAGGUCCACACGUU	CAGAAUAACUGUCAACGUU	1		+CHN2+	1.41632
DZ40I21	DZ40	I	21	I21	531	1.41623	10500516C	L-013550-02	NM_032111	ENSG00000180992	+MRPL14+	64928	UCAUUGAGGACAACGGGAA	CAGAAGAUGACGCGGGUAC	GGUUGCAGGACUCGUGAAU	CAAGCGGGAAGGCGAGUAU	1		+MRPL14+	1.41623
DZ06D08	DZ06	D	8	D08	1028	1.41572	10465506C	L-013327-00	NM_018665	ENSG00000080007	+DDX43+	55510	CAACCAGAAUCAUUAGUCA	CGGCGAAGCUCGACAGUGU	CGCACAAUCUUAUUUGAAA	GAGAGGAAGGUUUGAAAUG	1		+DDX43+	1.41572
DZ02L15	DZ02	L	15	L15	1189	1.41566	10465502C	L-009687-00	NM_183243	ENSG00000106348	+IMPDH1+	3614	UCCAUGGCCUGCACUCUUA	GACCAUGUCGGCCCAGAUU	GGGUGCGGCUCAAGAAGUA	CCUCAUAGCAGGCAUCCAA	1		+IMPDH1+	1.41566
DZ18H08	DZ18	H	8	H08	1158	1.41555	10467503C	L-006749-00	NM_000431	ENSG00000110921	+MVK+	4598	GAGAGGAGCCCACGACACU	CAAGGUAGCACUGGCUGUA	GGGAUUGCGUCAACAGGUG	CAAGGAGGAUUUGGAGCUA	1		+MVK+	1.41555
DZ10C20	DZ10	C	20	C20	1184	1.41552	10465510C	L-012931-01	NM_138620	ENSG00000125485	+DDX31+	64794	CCAAAGAAGCAUUCGGUUA	CCGUACAGCUGGAGCCGUU	GCGAAACGGAGGAACGAAA	GCAAGCAAAGGCUACGAAA	2		+DDX31+	1.41552
DZ42I13	DZ42	I	13	I13	462	1.41551	10500518C	L-013531-00	NM_018935	ENSG00000113248	+PCDHB15+	56121	GCAGACCGGGCAGUUGAUA	ACACAGAACUGGAUCGCGA	GGAAGUAUUUCGAGCUGAA	GGAACUAAGUAUUUCAUCA	1		+PCDHB15+	1.41551
DZ03H08	DZ03	H	8	H08	1095	1.41515	10465503C	L-020597-01	NM_020375	ENSG00000078237	+C12orf5+	57103	GUAGAAGGCAAAGCGCUAA	GUUAAUUCAGACAGCGGUA	GCAUGGAAUUUUGGAGAGA	GUAUGAACCUACAGGAUCA	1		+C12orf5+	1.41515
DZ36M17	DZ36	M	17	M17	456	1.41502	10500512C	L-014457-01	NM_024807	ENSG00000112195	+TREML2+	79865	GGAAGAAAGAAUCGGGCUC	GCUGAAGAAUUGACGGCUC	GACCCAAUGUCCCGAGGAA	GCGCAACACCUCUGGGAUC	1		+TREML2+	1.41502
DZ13D14	DZ13	D	14	D14	1156	1.41458	10465513C	L-010051-00	NM_007101	ENSG00000123453	+SARDH+	1757	GGACAAAGUACCCAUGUUU	GGAGCGACCGGGAUGGUUU	GAGGAGCACAGGUCAUUGA	CCGGAUGGCUGGAGUCAAG	1		+SARDH+	1.41458
DZ09M11	DZ09	M	11	M11	984	1.41437	10465509C	L-020216-02	NM_013234	ENSG00000178982	+EIF3K+	27335	CGACCAGGCACAUCAAGAA	CCGCCCAGAUCCUGCUGAA	GAACAUUGUGGAGAAGAUU	GCUCAAGGGUAUCGACAGG	1		+EIF3K+	1.41437
DZ30B06	DZ30	B	6	B06	1546	1.41425	10500506C	L-015221-01	NM_058190	ENSG00000160256	+FAM207A+	85395	GGGAAGGACUGGGCGUUCA	AAAUGAAGCUGAGGCGUGA	AAUAAAUGGCUCUGUGAAC	GACACAUGUGGGCCAAGUA	2		+FAM207A+	1.41425
DZ35K17	DZ35	K	17	K17	718	1.41424	10500511C	L-026668-02	NM_001001954	ENSG00000172324	+OR5A2+	219981	GAAUAGUGUCUGUGCUAGU	UCCCAUACACUUUGUUUAA	GUUCUGGAUUCUUCAUGUA	GAUGGUGGUUGGCGCCUAU	1		+OR5A2+	1.41424
DZ15C16	DZ15	C	16	C16	914	1.41385	10465515C	L-009272-01	NM_002161	ENSG00000196305	+IARS+	3376	CCAGAGUUGGUACGAGAAA	GGACAUAUACUUGCGGGUA	GCAGAAAACCUCCGCUUUA	AGAUGUUGCCAGAGGACGA	2		+IARS+	1.41385
DZ10A21	DZ10	A	21	A21	1588	1.41367	10465510C	L-011784-00	NM_003151	ENSG00000138378	+STAT4+	6775	GAACUAAACUAUCAGGUAA	GCAUGUAGCUGUGGUUAUU	CAAUCUAGCUACAGUGAUG	CUGCGAGACUACAAAGUUA	1		+STAT4+	1.41367
DZ01B10	DZ01	B	10	B10	1642	1.41366	10465501C	L-012362-00	NM_133499	ENSG00000008056	+SYN1+	6853	GAAGGGAUCACAUCAUUGA	AGACAAACAGCUCAUCGUA	GCACUGACCAAGACGUAUG	CCAGAUGGUUCGACUGCAU	2		+SYN1+	1.41366
DZ33F09	DZ33	F	9	F09	567	1.41357	10500509C	L-020042-00	NM_005637	ENSG00000141380	+SS18+	6760	GCAGAGGCCUUAUGGAUAU	GGAAUGAUGGGUCAAGUUA	CCACACAGAAUAUGCCUAU	CCAAUCAACUCAAUAUGAC	1		+SS18+	1.41357
DZ39L05	DZ39	L	5	L05	1313	1.41291	10500515C	L-012738-02	NM_006250	ENSG00000231887	+PRH1+	5554	ACAGGGAGGCCAUCAGCAA	CCUCGUAAUAUCAGAUGGA	GGGCAGUCUCCUCAGUAAU	GCUCAGGAUUUAAAUGAAG	2		+PRH1+	1.41291
DZ30C20	DZ30	C	20	C20	605	1.41252	10500506C	L-008540-02	NM_173464	ENSG00000154655	+L3MBTL4+	91133	GUUCAUGAAUACAUCGUUA	GGGAUGAUAGUUACGAUUA	GGACGGACGCUUGGAGCAA	GGGUUUGGUUUACGAACAU	1		+L3MBTL4+	1.41252
DZ42C09	DZ42	C	9	C09	1014	1.41248	10500518C	L-007508-00	NM_153247	ENSG00000164638	+SLC29A4+	222962	GUGCAGCAAUCCAGCUUCU	CCGAGGACCGGAACACGUU	CAGCUGUCCUCCUGAACAA	GGACCUCCAUCGUGUUUGA	2		+SLC29A4+	1.41248
DZ46D11	DZ46	D	11	D11	630	1.41194	10500522C	L-018501-01	NM_173539	ENSG00000172748	+ZNF596+	169270	GAGAAAUCACAUCACGAAA	GUAAGAAUCAUCAGCUGUA	GCAAAUCAGUUGUGCUUUC	AUAUACAACGUGAGAGAAU	1		+ZNF596+	1.41194
DZ39G10	DZ39	G	10	G10	1288	1.41184	10500515C	L-012726-01	NM_005949	ENSG00000198417	+MT1F+	4494	GCGACUGAUGCCAGGACAA	CUGUGAAAUAUGUGAGUGA	GUAAACAGAGAGACAUGUA	UAUACCACCUUGACCCAUU	2		+MT1F+	1.41184
DZ39H12	DZ39	H	12	H12	255	1.41183	10500515C	L-028845-02	NM_001123065	ENSG00000221845	+C7orf65+	401335	GGAGAUAUUUCUUUCGUCU	CGGUAAGGAAACAACUUCA	AACACAAAGGGUACAUUAA	CCCAGAAACUCAACGUAGU	1		+C7orf65+	1.41183
DZ37L10	DZ37	L	10	L10	563	1.41176	10500513C	L-004438-00	NM_014456	ENSG00000150593	+PDCD4+	27250	GUUGAAAGAUCUACCUGAA	AAGGGAAGGUUGCUGGAUA	GAAGCUGAACAUUGCCUUA	CUACCGUGCUUCUGAGUAU	1		+PDCD4+	1.41176
DZ02E07	DZ02	E	7	E07	1133	1.41159	10465502C	L-010082-00	NM_005355	ENSG00000125337	+KIF25+	3834	CGAAGUUACUGGUGAUUCU	CGGAUUGAAUGCAUUAACA	GGUCUCACCUGAUAAUUAC	GCGGAAAGAGCUAUACCAU	2		+KIF25+	1.41159
DZ31E15	DZ31	E	15	E15	428	1.41144	10500507C	L-015974-01	NM_144652	ENSG00000165046	+LETM2+	137994	CAAAGGAGAUAGUUCGCUU	CCAACAACCUGCUCCGCUU	CGACAACAGCUCACGGAGU	GGAACUAGACUAAUACAAA	1		+LETM2+	1.41144
DZ08B07	DZ08	B	7	B07	742	1.41072	10465508C	L-009824-00	NM_000532	ENSG00000114054	+PCCB+	5096	GCACAAGCGAGGAAAGCUA	GGCCACCUCUGUUAACGAA	CCAAGCUUCUCUACGCAUU	GGACGAGGCCGAAUCAAUG	2		+PCCB+	1.41072
DZ41H18	DZ41	H	18	H18	682	1.41063	10500517C	L-013728-02	NM_138994	ENSG00000152910	+CNTNAP4+	85445	GGGCAGAAUUGGAAUGCGA	CGGAGAACUUAGCGCGGAU	CAAAUUUAGUUUCCGAACA	UGCCAUAGCUGUUCGCAUU	1		+CNTNAP4+	1.41063
DZ41J15	DZ41	J	15	J15	1374	1.41059	10500517C	L-017722-00	NM_014288	ENSG00000142856	+ITGB3BP+	23421	GAAGUUGGAUGGUCUGUUA	UGACAGCUAUGAAUUCCUU	UAAGUAGUAUACAGGCUUU	GAAUUCAUGAUGUUGCUAU	2		+ITGB3BP+	1.41059
DZ30I18	DZ30	I	18	I18	677	1.41046	10500506C	L-026565-01	NM_001002918	ENSG00000197263	+OR8D2+	283160	UAAUGAUGGCUGUGGUAUA	ACUUUACCCUCCAGUGUAU	GGUCUCAUACGGUCAGUCA	GGGCAUGAUCUUCUUAAUU	1		+OR8D2+	1.41046
DZ41K17	DZ41	K	17	K17	769	1.41025	10500517C	L-011465-02	NM_003546	ENSG00000198558	+HIST1H4L+	8368	GGAGACACGCGGAGUUCUU	GAAUGUAAUCCGCGAUGCA	GCGCAUCUCAGGCCUUAUA	ACUUACACGGUUCCUCAAA	1		+HIST1H4L+	1.41025
DZ39F05	DZ39	F	5	F05	901	1.41	10500515C	L-018811-00	NM_003089	ENSG00000104852	+SNRNP70+	6625	GCCGUACAUUCGAGAGUUU	ACACGCAGAUGGCAAGAAG	UACACAUGGUCUACAGUAA	GAGAGUGAAUUAUGACACA	2		+SNRNP70+	1.41
DZ52J07	DZ52	J	7	J07	1333	1.40925	10500528C	L-014999-02	NM_032793	ENSG00000168389	+MFSD2A+	84879	GAGAGUAACCUCAUCAUUA	GGUCAUUGUCUGUAUCUAU	AGUCUGAGCCAAUCGCCUA	CGCCUUAUGCCCUGGAUCA	2		+MFSD2A+	1.40925
DZ43J15	DZ43	J	15	J15	760	1.40913	10500519C	L-016578-00	NM_024873	ENSG00000050730	+TNIP3+	79931	GAAAUAAAACGCCUCAAUA	ACGCCUAAAUGAAGAAUUA	ACACAAGGCAAAUGGUUUA	CAGGGCACAUCUAGAAUGA	2		+TNIP3+	1.40913
DZ31O21	DZ31	O	21	O21	1341	1.40907	10500507C	L-016244-01	NM_145297	ENSG00000188171	+ZNF626+	199777	UUAGAGAGGUUUUAACGUA	GCUAAUUUACUGAGUGUAU	GAAAAUAGUACCACUGCAA	ACUAUCUAGGCUUGAAAUA	2		+ZNF626+	1.40907
DZ13O17	DZ13	O	17	O17	966	1.40904	10465513C	L-008861-01	NM_024090	ENSG00000170522	+ELOVL6+	79071	GGGUGUAUAUCUAGAACGA	AAGCAAAGCACCCGAACUA	CCUAAUGAAUAAACGAGCA	GGAAAAGAGGUGAGCCGAA	1		+ELOVL6+	1.40904
DZ12M07	DZ12	M	7	M07	1707	1.40901	10465512C	L-010988-00	NM_000029	ENSG00000135744	+AGT+	183	GGUCUCACUUUCCAGCAAA	UUAACAAGCCUGAGGUCUU	CCACACAGCUGACAGGCUA	GCAAGGAUCUUAUGACCUG	1		+AGT+	1.40901
DZ13L02	DZ13	L	2	L02	1149	1.40895	NA	L-011588-00	NM_001692	ENSG00000116039	+ATP6V1B1+	525	GCACCAAGGCGAUUGUUCA	GGGUCAAGUUUGCCCAGUA	CGGAGGACUUUCUGGAUAU	UGACGGACAUGAGUUCCUA	2		+ATP6V1B1+	1.40895
DZ41J02	DZ41	J	2	J02	541	1.40842	NA	P-002048-03	NA	NA	GFP	NA	NA	NA	NA	NA	1		GFP	1.40842
DZ14E12	DZ14	E	12	E12	1255	1.4084	10465514C	L-019484-00	NM_001024629	ENSG00000099250	+NRP1+	8829	CGAUAAAUGUGGCGAUACU	GGACAGAGACUGCAAGUAU	GUAUACGGUUGCAAGAUAA	AAGACUGGAUCACCAUAAA	1		+NRP1+	1.4084
DZ50B07	DZ50	B	7	B07	549	1.40814	10500526C	L-027713-02	NM_001010846	ENSG00000169291	+SHE+	126669	GAAGAGAGAUGGUGCGUUA	CUAUAGUGCCUUAGUAAUU	CCAAACGGACAAAGGGUCA	GGAAGAAGGAGCAGAUCGU	1		+SHE+	1.40814
DZ10J11	DZ10	J	11	J11	1460	1.40786	10465510C	L-020131-01	NM_006230	ENSG00000106628	+POLD2+	5425	CGUGAUGCCAGGCGAGUUU	AAGAUGAACUGCAGCGUAU	GGGUUAUCCUCGCUGGCAA	GGACAGAACGUGAGUGACA	1		+POLD2+	1.40786
DZ37P20	DZ37	P	20	P20	636	1.40763	10500513C	L-009542-00	NM_014303	ENSG00000100029	+PES1+	23481	UCAACAAGUUCCGUGAAUA	GGAACACUGUAGAGCGUUU	GCCCGAACGUUUUACCUUA	CAAUAAGCCCAACUACAAA	1		+PES1+	1.40763
DZ32F12	DZ32	F	12	F12	516	1.40751	10500508C	L-012794-02	NM_007345	ENSG00000130856	+ZNF236+	7776	AGGUGGAGAUCGAGAGCGA	AAAUGAGGCACCAGCGUAA	GAGGAGGGUUUCCGAACUA	AGAAGUGGAUUCACGUAUU	1		+ZNF236+	1.40751
DZ51F19	DZ51	F	19	F19	738	1.40733	10500527C	L-009242-01	NM_005452	ENSG00000227057	+WDR46+	9277	CAAAGAAGCUUAUGUGCGA	UUAAAGAAGUCUCGGAUCU	CCGAAGAAACCCCGAGAAU	UAUCAAAGCUGCUCGUUCU	2		+WDR46+	1.40733
DZ53A06	DZ53	A	6	A06	545	1.40686	10500529C	L-013643-01	NM_152897	ENSG00000124104	+SNX21+	90203	GCUAGACAUUGAUGAACGA	UCUGAUGGACUGCGGGUUU	GCGCUAACGUUGUCAAGGA	GGACCGUCAUUGAGGGGUA	1		+SNX21+	1.40686
DZ57E15	DZ57	C	15	E15	530	1.40683	10500533C	L-018624-00	NM_001082969	ENSG00000150776	+C11orf57+	55216	GCUCAGAGGAUGACUAAAU	CAGCAGAUUCCUCGAGUGA	CGUUUAGUGUAGAGUGCAU	AAGAUCAAGUGACGUAUUA	1		+C11orf57+	1.40683
DZ10G09	DZ10	G	9	G09	1716	1.40668	10465510C	L-008280-00	NM_000183	ENSG00000138029	+HADHB+	3032	GCGACUGUCUUUAAUCUCU	GAAGCUUUCUCGGGUCAGA	CAAAAUGGGCCCUCAGAUU	GUUAUAAGCCGAAGGCAUA	1		+HADHB+	1.40668
DZ52F09	DZ52	F	9	F09	532	1.40642	10500528C	L-017793-00	NM_004704	ENSG00000114767	+RRP9+	9136	GCGGCAAGAUGAAUGAGGA	GAAUCAAAGAGGCUCGGAA	GAGCAGCCCUUCUGGAUAU	GGACUGUACGUGUGUGGAA	1		+RRP9+	1.40642
DZ50M09	DZ50	M	9	M09	1315	1.4061	10500526C	L-013860-02	NM_016521	ENSG00000183434	+TFDP3+	51270	UCUAAUGGCACGUGGCUUU	CGACGACAAAUCAGAAUAU	CUGACGUCCUCUCGCCUUA	GCAAAAUAUGUCAGUCUCA	2		+TFDP3+	1.4061
DZ44N08	DZ44	N	8	N08	955	1.4061	10500520C	L-032657-02	NM_001013358	ENSG00000174914	+OR9G9+	504191	GCUAUAAGUUUCUGAUGUA	GGGCUGGCCUAUAGUGAGU	CUCAUAUUGUGGUGGCUUU	UCAUCGUGUUGAUCUGUAA	1		+OR9G9+	1.4061
DZ11C15	DZ11	C	15	C15	1268	1.40603	10465511C	L-009764-01	NM_016226	ENSG00000111237	+VPS29+	51699	AUGUGAAAGUAGAACGAAU	CAAGUGAAACUACGGAUAU	UGAGAGGAGACUUCGAUGA	AUAUUAAAGUGGACGAGAU	1		+VPS29+	1.40603
DZ02N20	DZ02	N	20	N20	1086	1.40601	10465502C	L-008865-00	NM_006856	ENSG00000170653	+ATF7+	11016	GAACUGAGCAUGCCGAUAC	GAACUAGCUAGCUCCUUUG	GAAGUCACAUUACUACGCA	GGACAGAGAUUUACAAACG	1		+ATF7+	1.40601
DZ35B17	DZ35	B	17	B17	411	1.40601	10500511C	L-015763-02	NM_152769	ENSG00000099625	+C19orf26+	255057	GCCGCAAGACGCAGGACAA	GAGGCACCCUGCUUAAUAA	GGACAAUGCCACUGGACGC	CGAGGAUGGCGCUGGUACU	1		+C19orf26+	1.40601
DZ38J02	DZ38	J	2	J02	447	1.40593	NA	P-002048-03	NA	NA	GFP	NA	NA	NA	NA	NA	1		GFP	1.40593
DZ34H11	DZ34	H	11	H11	445	1.40561	10500510C	L-014188-00	NM_014657	ENSG00000101407	+TTI1+	9675	GAACACACCUGCCAAGUUA	AGGAUUUGCUGUAUCUUUA	GUGAAUGGGAUCUCUUUAA	GCACUGACCAGGCUUAUCA	1		+TTI1+	1.40561
DZ50M10	DZ50	M	10	M10	815	1.40556	10500526C	L-020874-02	NM_018295	ENSG00000146859	+TMEM140+	55281	GCUAAAGGCUUACGUGAUU	GCAAAGAACUUACGGCAAC	AGACAGGACACAUGGGGUA	GAAUCGGCUUCUAUAACUU	1		+TMEM140+	1.40556
DZ47P03	DZ47	P	3	P03	726	1.40542	10500523C	L-019605-02	NM_012345	ENSG00000083635	+NUFIP1+	26747	GGAUACUAAUUCUGCGAAA	CCAAGAGUGAGAACCGAAA	AAUCAGAAGGUUUCGAAAU	GCUUCUAGCUCCGGACAUU	1		+NUFIP1+	1.40542
DZ31O12	DZ31	O	12	O12	1655	1.4053	10500507C	L-012322-01	NM_130845	ENSG00000168807	+SNTB2+	6645	CGGCCAAAGUCACUCGUAU	AGGUCAAGUUCAUCCGAGA	GCAGCAUAUUGUACCGCUA	GUCCGAAGCCGAUUGUAUU	2		+SNTB2+	1.4053
DZ34H15	DZ34	H	15	H15	917	1.40481	10500510C	L-019303-02	NM_194298	ENSG00000165449	+SLC16A9+	220963	AAAUUAAAGUGGCGACUAA	GAGCAAGACCUGUCACAAU	GCUGAUUGUGGGUGCUUUA	GGGCGUUAUCUGUUGUCUA	2		+SLC16A9+	1.40481
DZ09P10	DZ09	P	10	P10	1514	1.40435	10465509C	L-003678-00	NM_006389	ENSG00000149428	+HYOU1+	10525	CAGCAAGCAUGGCGAUUAA	GGGCAUGGUUCUCAAUUAU	ACACUGAGCCUUUGGAGUU	GGAGAAUGGUACUGAUACU	1		+HYOU1+	1.40435
DZ35J20	DZ35	J	20	J20	1025	1.40433	10500511C	L-032449-02	NM_001005325	ENSG00000196099	+OR6M1+	390261	GAGCAACAUCUUUGUGUAU	ACUUACACAUUAACAGCAA	GUACAUAAUUUCUACCAUC	UUGCAUGAUCCAAACAUAU	2		+OR6M1+	1.40433
DZ13D01	DZ13	D	1	D01	794	1.40428	NA	P-002048-03	NA	NA	GFP	NA	NA	NA	NA	NA	2		GFP	1.40428
DZ42A16	DZ42	A	16	A16	482	1.40386	10500518C	L-021231-00	NM_018967	ENSG00000147481	+SNTG1+	54212	GGAUUUGGAUUAAGCAUAA	GCUCAUGUCUCUACAAGUU	GCACAGGAUUUAUCUGCUU	UAAUGGGACUCACAAUUGA	1		+SNTG1+	1.40386
DZ40A06	DZ40	A	6	A06	394	1.4038	10500516C	L-008812-02	NM_025212	ENSG00000168772	+CXXC4+	80319	GAGCCAACCCAGCCAAGAA	CGUCACAGACAGUGCGUUU	GGAAAUGAAGGGCAAACUA	GGGAAUGCAUGAACAAGCU	1		+CXXC4+	1.4038
DZ16D12	DZ16	D	12	D12	1187	1.40355	10467501C	L-005561-00	NM_153442	ENSG00000154478	+GPR26+	2849	GGACCUUCCUUGUGUGCUU	ACUCUUAGCUCCUCAGUUA	GAUCUUAGACACUUGGAUA	CGACAGGGAAUCUAUCUAA	1		+GPR26+	1.40355
DZ12D12	DZ12	D	12	D12	726	1.4035	10465512C	L-008977-00	NM_003707	ENSG00000175792	+RUVBL1+	8607	AUAAGGUGGUGAACAAGUA	GGGAAGGACAGCAUUGAGA	CAGGAUAAGUACAUGAAGU	CUCAGGAGCUGGGUAGUAA	1		+RUVBL1+	1.4035
DZ43I15	DZ43	I	15	I15	1357	1.40324	10500519C	L-011163-00	NM_000729	ENSG00000187094	+CCK+	885	GCGCCCUGCUGGCAAGAUA	GUGCCGAGGAGUAUGAGUA	GAAUGUCCAUCGUUAAGAA	CCGGAAAGCUCCUUCUGGA	2		+CCK+	1.40324
DZ12F13	DZ12	F	13	F13	1097	1.40293	10465512C	L-005395-00	NM_133379	ENSG00000155657	+TTN+	7273	GUGGAGACAUUACAUAUUA	GGUACUCAAUCACUAAUUA	GAAUUGAUGUCCUGUGGAA	UGUGGAAGCUCGUCAUAUA	1		+TTN+	1.40293
DZ17D14	DZ17	D	14	D14	1144	1.4029	10467502C	L-010529-00	NM_006207	ENSG00000104213	+PDGFRL+	5157	GGACAGACCACAGUAGCUA	UGUAAAGGGAGUAGAAUUG	CAUCUUGGCUUCUUCAAAC	CUACUUCGAUGUUGUCUAC	2		+PDGFRL+	1.4029
DZ28N18	DZ28	N	18	N18	1185	1.40282	10500504C	L-020274-01	NM_015594	ENSG00000197689	+TBC1D29+	26083	ACACAGGGUUCCUCAUUCA	GGGAAUCAGUGUCUCAUUA	UGGAAGAGCCAGACCCAUU	CAGAUGUUGAUGCUGAUAA	2		+TBC1D29+	1.40282
DZ15M04	DZ15	M	4	M04	1400	1.40272	10465515C	L-006670-00	NM_013407	ENSG00000095059	+DHPS+	1725	CCACAUACUUGGGCGAGUU	UAAAGUGGACGCCUUCUAA	GAGAACGGGAUCAAUAGGA	GCAAGGAGAUCAACAACCC	1		+DHPS+	1.40272
DZ35L05	DZ35	L	5	L05	672	1.40254	10500511C	L-020912-01	NM_017906	ENSG00000111845	+PAK1IP1+	55003	CUAGUGUGCCUCUGCGAAU	UUUAAUCAGUGGAGCGGAA	CAUCACAGUGGUACAAUAA	GUCGGUUGGUACAGAUAAA	1		+PAK1IP1+	1.40254
DZ41K09	DZ41	K	9	K09	1206	1.40248	10500517C	L-007807-00	NM_016109	ENSG00000167772	+ANGPTL4+	51129	GAUGGAGGCUGGACAGUAA	CCACUUGGGACCAGGAUCA	GAAAGAGGCUGCCCGAGAU	GGCAGAAGCUUAAGAAGGG	2		+ANGPTL4+	1.40248
DZ53M15	DZ53	M	15	M15	709	1.40236	10500529C	L-008268-02	NM_020442	ENSG00000137411	+VARS2+	57176	GUAUGAAAUCCCUACGAAA	GUCCAGAGCUGCCGACAUU	CAGAGAGGUAGCAGCGGAA	CCAGACGACUCGCGAUACA	1		+VARS2+	1.40236
DZ30I15	DZ30	I	15	I15	672	1.40213	10500506C	L-032011-02	NM_199135	ENSG00000187559	+FOXD4L3+	286380	CCGAUGGGGAAGACGGUAA	GUACAGGGGCUGCGCAGAA	CCAAGACAUGUUCGACAAU	UCACUACACUACAUCGUUU	1		+FOXD4L3+	1.40213
DZ08F10	DZ08	F	10	F10	1438	1.40209	10465508C	L-020209-00	NM_000629	ENSG00000142166	+IFNAR1+	3454	GCGAAAGUCUUCUUGAGAU	UGAAACCACUGACUGUAUA	GAAAAUUGGUGUCUAUAGU	GAAGAUAAGGCAAUAGUGA	1		+IFNAR1+	1.40209
DZ45J18	DZ45	J	18	J18	548	1.40182	10500521C	L-032439-02	NM_001005279	ENSG00000196171	+OR6K2+	81448	GCACAUAGGUCAAGCUAAG	UCACAGUGGUCCAGUUGAA	GAGUUUAUCUUCUCCGCUU	UGGCUGUAAUUCUACGUAU	1		+OR6K2+	1.40182
DZ51N08	DZ51	N	8	N08	1323	1.40179	10500527C	L-010652-00	NM_015292	ENSG00000139641	+ESYT1+	23344	GUACUUGGAUUCAUCAGAA	GUACUACAGUGAAGAACGA	CCAAGACUAUUUCGCAAAC	GCCCUGCUAUCCAUCUAUA	2		+ESYT1+	1.40179
DZ02L13	DZ02	L	13	L13	1300	1.40179	10465502C	L-005229-00	NM_019893	ENSG00000188611	+ASAH2+	56624	CCGAAGAAUUCAGUACAAA	CGACAUAGGCAUGGUAUCA	CGUGGCAGAUAGUGUGUAA	CGCAUUAUCUGCUUACAUU	1		+ASAH2+	1.40179
DZ39J06	DZ39	J	6	J06	1662	1.4017	10500515C	L-015855-01	NM_032804	ENSG00000181915	+ADO+	84890	CGUCUAAGCCCUCUUGAUU	CGUAUGUAGAGAAACAGUA	GAGAUGAGCUACUGUUUAA	GAUCACAGCUAGAGAAUUG	2		+ADO+	1.4017
DZ47F12	DZ47	F	12	F12	456	1.40155	10500523C	L-028906-01	NM_001045475	ENSG00000240720	+LRRD1+	401387	GCGGGUAGGUUAUGAGUCU	CCGGACACAAUUUGACUUA	GUGGGUUUAUAUUGGCUUA	GGUAUAUCAUGCACAGUGU	1		+LRRD1+	1.40155
DZ03M17	DZ03	M	17	M17	1083	1.40151	10465503C	L-011129-00	NM_134433	ENSG00000087903	+RFX2+	5990	UGACACAGGCCAUCCGUAA	GAACAGCCUACACCUACAA	GCACAGCACUCCGGAACAG	GAGAGACGCCGAUCGCUGU	1		+RFX2+	1.40151
DZ32E16	DZ32	E	16	E16	575	1.40125	10500508C	L-026966-02	NM_015257	ENSG00000166881	+TMEM194A+	23306	GCGCACAGCACCAGACUUA	UGAUAUAUGGACACGGAUA	GUAGAAACCCGAAAGGCUU	AGAUGGAUGCCUACGUAAA	1		+TMEM194A+	1.40125
DZ46F12	DZ46	F	12	F12	576	1.40074	10500522C	L-008766-00	NM_139323	ENSG00000166913	+YWHAB+	7529	CGAACUCCCAGCAGGCUUA	GAACUAAUGUUUCUCGUGC	GCACUAAAUUUCUCAGUCU	AAACAGAGAGGAAUGAGAA	1		+YWHAB+	1.40074
DZ14F12	DZ14	F	12	F12	1732	1.40074	10465514C	L-020886-01	NM_016327	ENSG00000100024	+UPB1+	51733	GCAUAAAGGCUAUCGUAGA	GGAACGAGACAGCGAGCAU	GUGAAAGAGUAGCCGGCUU	UCGGAAGGAUCGCGGUGAA	1		+UPB1+	1.40074
DZ43L20	DZ43	L	20	L20	422	1.40071	10500519C	L-015603-01	NM_198963	ENSG00000163214	+DHX57+	90957	CAACAGACGUAGUAAUCGA	ACAAGUAGAUUCCGCAAAU	CUUCGGAACCUGUCGUAUA	UCACCAAGAACGAUGGAUA	1		+DHX57+	1.40071
DZ14N22	DZ14	N	22	N22	1403	1.40034	10465514C	L-013159-01	NM_182662	ENSG00000109576	+AADAT+	51166	CAUUAACCAGUGAACGCAA	GGUAUUAGCACAACUUAUA	GCUGCAGACAAGUGGUUAA	GAACACUGGUAUUAGACUU	2		+AADAT+	1.40034
DZ06P05	DZ06	P	5	P05	1617	1.40022	10465506C	L-019454-01	NM_033109	ENSG00000138035	+PNPT1+	87178	GACAGAAGUAGUAUUGUAA	ACAGAAAGAUUAUUGGCUA	GAAUGUAAGUUGUGAGGUA	AAUCAGAGAUACUGGUGUA	1		+PNPT1+	1.40022
DZ06H05	DZ06	H	5	H05	1121	1.40004	10465506C	L-004757-00	NM_006203	ENSG00000113448	+PDE4D+	5144	GAGUUCUUCUUCUUGAUAA	CAACAAAGCCACCAUAACA	GAACGUGGCAUGGAGAUAA	AGACUAUGGUUGAAACUAA	1		+PDE4D+	1.40004
DZ42B22	DZ42	B	22	B22	1383	1.39969	10500518C	L-020190-02	NM_001214	ENSG00000221819	+C16orf3+	750	UGGUUUGCCUGCAUGUAAA	UGGGAAGCGGACAGGGAGA	ACGCAGUGUUCAAUCCAUU	GCUCAACGUGCGAUGUGCA	2		+C16orf3+	1.39969
DZ32H13	DZ32	H	13	H13	456	1.39968	10500508C	L-016218-00	NM_006372	ENSG00000135316	+SYNCRIP+	10492	GCACAUAGUGAUUUAGAUG	GAGGUUAUGGCAAAGGUAA	GUAGAGGUGGUUAUGGAUA	GUUAUGCGUUUGUCACUUU	1		+SYNCRIP+	1.39968
DZ11H20	DZ11	H	20	H20	861	1.39967	10465511C	L-011554-00	NM_003925	ENSG00000125686	+MBD4+	8930	GAAGAUUUGAUGUGUACUU	GGAACAGAAUGCCGUAAGU	GAAGAUACCAUCCCACGAA	UAACUUUACUUCCACUCAU	1		+MBD4+	1.39967
DZ49D16	DZ49	D	16	D16	577	1.39903	10500525C	L-014794-02	NM_032167	ENSG00000140660	+SNX29+	92017	UUGAAGAGGAGUCGAGGAU	CAGGACGAAGGCAGCGUUA	AGCACGAGCUGCAGCGCUU	GCGCUGUGCCCUCAACGAA	1		+SNX29+	1.39903
DZ12K19	DZ12	K	19	K19	979	1.39893	10465512C	L-019073-00	NM_032656	ENSG00000150990	+DHX37+	57647	CGGAUGGUGUGCUGCUUAA	UCAAGAAACGCUACUACGA	GAAAUGCGGAAGUUUAAGA	CGACGACCCUGUCUUCAUC	1		+DHX37+	1.39893
DZ13I21	DZ13	I	21	I21	1017	1.39883	10465513C	L-011047-00	NM_000518	ENSG00000223609	+HBB+	3043	CCACAAGUAUCACUAAGCU	UGUGCUGGCCCAUCACUUU	GCAUCUGGAUUCUGCCUAA	CCUAAGUCCAACUACUAAA	1		+HBB+	1.39883
DZ49A05	DZ49	A	5	A05	925	1.3988	10500525C	L-015962-02	NM_145274	ENSG00000167920	+TMEM99+	147184	UGUUAGAGUUCCUCAUUCA	UCUGCUUAAUAUUGGGUAU	CGGUGAUAGGCUUACCUUA	GGUCUCACGUUGCAGCAUU	1		+TMEM99+	1.3988
DZ02J19	DZ02	J	19	J19	843	1.39772	10465502C	L-009021-00	NM_000498	ENSG00000178772	+CYP11B2+	1585	GCGAUUAACUAGUCUUGCA	GCAGAGCUCCUGUUGAAGG	GAUGUGCUGUCGCCCAAGG	GGAAAUACUUAGGUAAUCA	1		+CYP11B2+	1.39772
DZ15I19	DZ15	H	19	I19	1158	1.39761	10465515C	L-019532-00	NM_032470	ENSG00000213676	+TNXB+	7148	CCGCAUGGAUGGACAGACA	GUACUACCGCCUCCACUUG	GCGGACAGCUUCAAAGUCU	GAACGUGUUUUGCGACAUG	1		+TNXB+	1.39761
DZ13P16	DZ13	P	16	P16	1082	1.39749	10465513C	L-008044-00	NM_021783	ENSG00000131080	+EDA2R+	60401	CAAUGUGCCUUCCAGUUGA	UUUCAGACCCAGCCACUUA	GCCCUUAACUCUAAUGAGG	GCAGUUUGAGGCUGAUAAA	1		+EDA2R+	1.39749
DZ51H14	DZ51	H	14	H14	482	1.39739	10500527C	L-014099-02	NM_022492	ENSG00000115282	+TTC31+	64427	GGAAGCGACAGGAGCGUUU	UGGCUGAGGAGGAGCGCAU	CUCAAGAAGAAGCGUCAAA	UGAUGGGACUACAGCGCUU	1		+TTC31+	1.39739
DZ07L20	DZ07	L	20	L20	1016	1.39724	10465507C	L-009082-00	NM_000693	ENSG00000184254	+ALDH1A3+	220	GUAUUAGAACCCUCAGAUA	GAGCGAAUAGCACCGACUA	UGAAUACGCUUUGGCCGAA	CAGCAGCCGUGUUCACAAA	1		+ALDH1A3+	1.39724
DZ13O20	DZ13	O	20	O20	1396	1.3972	10465513C	L-012754-00	NM_006874	ENSG00000109381	+ELF2+	1998	GGGACGAGCUUUGAGAUAC	GGGUGUAGCUAGAGUUGUG	CCAGGUAUAUUAAAUGGAC	CAAUGGGUCUCCUGAGUUA	2		+ELF2+	1.3972
DZ33E08	DZ33	E	8	E08	485	1.397	10500509C	L-030024-02	NM_001003443	ENSG00000184478	+OR56A3+	390083	CCACUGAGAUAUCCAUCAA	CACAUGUGGCUAAGAAGAA	CAACUCCGUUAUUGUGGAA	GAAUGCAGAGGUUGUUGAA	1		+OR56A3+	1.397
DZ42P07	DZ42	P	7	P07	539	1.39682	10500518C	L-020434-02	NM_018266	ENSG00000176142	+TMEM39A+	55254	CUCCAGACCUCAUUCGCAA	GAUAUCAGCUCGCUUGGUA	ACUAUGUGGUUCAGCACGA	GGGCAUACUCCUACCCACU	1		+TMEM39A+	1.39682
DZ30M07	DZ30	M	7	M07	947	1.39682	10500506C	L-012077-00	NM_005721	ENSG00000115091	+ACTR3+	10096	GCAGUAAAGGAGCGCUAUA	GUGAUUGGCAGCUGUAUUA	GGAAUUGAGUGGUGGUAGA	GCCAAAACCUAUUGAUGUA	1		+ACTR3+	1.39682
DZ13K19	DZ13	K	19	K19	1189	1.39653	10465513C	L-008520-00	NM_138453	ENSG00000152932	+RAB3C+	115827	UGAGCGAGGUCAACAUUUA	GGAUCGAUUUCAAAGUAAA	GUACAAGAUUGGUCAACUC	GCCAUGGGCUUUAUUUUAA	2		+RAB3C+	1.39653
DZ39D22	DZ39	D	22	D22	648	1.39619	10500515C	L-012629-00	NM_001763	ENSG00000158477	+CD1A+	909	GAUCAGACUUUGUGAGCUU	GUAGAUACGCCCAUGAAUU	UGAUAGGUCUUGCGCUUUG	CAUCUUGGGUCUUCUUGAU	1		+CD1A+	1.39619
DZ42O11	DZ42	O	11	O11	688	1.39619	10500518C	L-014066-01	NM_015208	ENSG00000101745	+ANKRD12+	23253	CAAGUAUAGUAGACGGUAA	CCAGCUAAUGGGAGAGAAU	CGACAGAAAGAUAAAGUUA	CAAUCAAGGUAGCUUAUUA	1		+ANKRD12+	1.39619
DZ47L04	DZ47	L	4	L04	674	1.39617	10500523C	L-017594-02	NM_024554	ENSG00000177614	+PGBD5+	79605	GCUGAAACACACAACCGAA	AGGCCAAAUUUCAGAUCGU	ACAAAGGACACUUCCGCUU	GGGAUUUACUGCUGCGGCU	1		+PGBD5+	1.39617
DZ35E09	DZ35	E	9	E09	960	1.39616	10500511C	L-031847-02	NM_017949	ENSG00000180891	+CUEDC1+	404093	GGACGAGAGGAUCGCGCUU	AAUACGAAUCCCAGAAAUC	GAUUACGACAUCAUCGAAU	CUGGAGAGAGAUCGAUUGA	1		+CUEDC1+	1.39616
DZ14N10	DZ14	N	10	N10	1314	1.396	10465514C	L-003808-00	NM_001140	ENSG00000161905	+ALOX15+	246	CGAUACACCCUGGAAAUUA	AAACUGGAAGGACGGGUUA	GAAGGAAGUUGUACCGGUG	CAUCCUAUCUUCAAGCUUA	2		+ALOX15+	1.396
DZ43O17	DZ43	O	17	O17	658	1.39583	10500519C	L-008903-00	NM_013938	ENSG00000171936	+OR10H3+	26532	GGAGCAAGACAUCAUCUGU	GACUUUCUCCACUUGUGUA	CCCACUGCAUUACAACAUG	UCCCUUAUCUACCUCAAAC	1		+OR10H3+	1.39583
DZ14D01	DZ14	D	1	D01	1068	1.39577	NA	P-002048-03	NA	NA	GFP	NA	NA	NA	NA	NA	2		GFP	1.39577
DZ35N04	DZ35	N	4	N04	920	1.39564	10500511C	L-014707-02	NM_153823	ENSG00000111305	+GSG1+	83445	GGGGAGAGGUGCCGAAGUU	GGUGAGCAAAUUAACGGUA	UGUUAGGAGUUAAGCGGGU	UCACAAGUCUUCCAAGCGA	1		+GSG1+	1.39564
DZ01D14	DZ01	D	14	D14	1666	1.39562	10465501C	L-008636-00	NM_003923	ENSG00000160973	+FOXH1+	8928	AGAGGUACCUGCGACAUGA	GGAAAGACUCCAUUCGCCA	UAUCUACACUCCCAAUGUG	CAUGAUCGCCUUGGUGAUU	2		+FOXH1+	1.39562
DZ40M20	DZ40	M	20	M20	1473	1.39545	10500516C	L-021401-02	NM_015896	ENSG00000004838	+ZMYND10+	51364	CCAAAUGAGGGCUGCAGUU	GCUCACGAUGCCAGAAUGA	CUGUACAACCUGCUGCUAA	UGAGCAAGUUGGACGGGCA	2		+ZMYND10+	1.39545
DZ30N03	DZ30	N	3	N03	525	1.39541	10500506C	L-010498-00	NM_001009	ENSG00000083845	+RPS5+	6193	GAACUCCUAUGCCAUUAAG	ACAUUUCCCUGCAGGAUUA	GCUCAUGACUGUGCGCAUC	AAAGCUCAGUGUCCCAUUG	2		+RPS5+	1.39541
DZ45J16	DZ45	J	16	J16	715	1.39525	10500521C	L-020483-02	NM_014575	ENSG00000151967	+SCHIP1+	29970	UGCUAAAGGUGGCGCAGAA	GCUACAAGUGAUAGUCAAU	GGGAGCAGGAGGUACGGAA	AGUUGUAGCUCUCCGUAAU	1		+SCHIP1+	1.39525
DZ34G04	DZ34	G	4	G04	413	1.39522	10500510C	L-023424-01	NM_020776	ENSG00000150477	+KIAA1328+	57536	CGCCCAAACCUCAGCGCUA	AUGGUUAUGUCUACGGAAA	CCCAAACAGUGGAGAGAAU	CAAACCAAGCAAAGACCUA	1		+KIAA1328+	1.39522
DZ08H20	DZ08	H	20	H20	1367	1.39506	10465508C	L-010006-00	NM_001979	ENSG00000120915	+EPHX2+	2053	UGAAUCAGAUCCUCAUUAA	GAAAGGCUAUGGAGAGUCA	GUACAUGGCUCUCUUCUAC	UGAGGGCGGUGGCCAGUUU	1		+EPHX2+	1.39506
DZ53J09	DZ53	J	9	J09	655	1.39498	10500529C	L-018474-02	NM_173551	ENSG00000165138	+ANKS6+	203286	AGGCAAGGGACGCGAGAGA	UUUCAGAGGCUGUCGUUAA	GGUCAAAGAGAUUGCCGAU	UGACAACCAUGCUUCGAAA	1		+ANKS6+	1.39498
DZ14F07	DZ14	F	7	F07	1258	1.39491	10465514C	L-011958-00	NM_052822	ENSG00000085365	+SCAMP1+	9522	AGAAUUAGAUCGUCGGGAA	CAGAGGAACAUCCAGCUUA	CAAAAGACAGUAAAGCUUA	CAAUACACAACCAGCAAUA	1		+SCAMP1+	1.39491
DZ21A18	DZ21	A	18	A18	1122	1.39489	10467506C	L-004502-01	NM_001109	ENSG00000151651	+ADAM8+	101	GAUGAUGCUGCCUGCGAUU	CAUCAUCGUCUACCGCAAA	GCAGAGAAGCCAUGCGUUC	AAGCUUAGGAAUCGCCUUU	2		+ADAM8+	1.39489
DZ11J14	DZ11	J	14	J14	691	1.39481	10465511C	L-007638-00	NM_022803	ENSG00000175564	+UCP3+	7352	GUGAAGACCCGGUAUAUGA	GGAAUGCUAUCGUCAACUG	GCGGACAACUCCAGCCUCA	UAAAGAUGGUGGCCCAGGA	1		+UCP3+	1.39481
DZ12M12	DZ12	M	12	M12	1354	1.39469	10465512C	L-009910-00	NM_005525	ENSG00000117594	+HSD11B1+	3290	GAAUUUCUCUACUCAACGA	GGACUAGACAUGCUCAUUC	GACCUUCGCAGAGCAAUUU	ACAGCGAGGUCAAAAGAAA	1		+HSD11B1+	1.39469
DZ02L15	DZ02	L	15	L15	1004	1.39464	10465502C	L-009687-00	NM_183243	ENSG00000106348	+IMPDH1+	3614	UCCAUGGCCUGCACUCUUA	GACCAUGUCGGCCCAGAUU	GGGUGCGGCUCAAGAAGUA	CCUCAUAGCAGGCAUCCAA	2		+IMPDH1+	1.39464
DZ10C20	DZ10	C	20	C20	1422	1.39426	10465510C	L-012931-01	NM_138620	ENSG00000125485	+DDX31+	64794	CCAAAGAAGCAUUCGGUUA	CCGUACAGCUGGAGCCGUU	GCGAAACGGAGGAACGAAA	GCAAGCAAAGGCUACGAAA	1		+DDX31+	1.39426
DZ09D21	DZ09	D	21	D21	582	1.39414	10465509C	L-003307-00	NM_000657	ENSG00000171791	+BCL2+	596	GGGAGAACAGGGUACGAUA	GAAGUACAUCCAUUAUAAG	GGAGGAUUGUGGCCUUCUU	UCGCCGAGAUGUCCAGCCA	1		+BCL2+	1.39414
DZ55N03	DZ55	N	3	N03	686	1.39367	10500531C	L-016189-02	NM_152670	ENSG00000172073	+TEX37+	200523	AGGCAAAGCUCGAUGCUCA	GUGUGAAAUACCCGGGACA	GCUCCCACAUGGUCGACUA	GGGCAUGUGGAAAUCCUAU	1		+TEX37+	1.39367
DZ44O14	DZ44	O	14	O14	370	1.39322	10500520C	L-011269-00	NM_001436	ENSG00000105202	+FBL+	2091	GGUCGAGGCGGAGGCUUUA	AAUGGUGGAUGUGAUCUUU	GCGUAAUGGAGGACACUUU	GGAAGAAUGUGAUGGUGGA	1		+FBL+	1.39322
DZ45C14	DZ45	C	14	C14	1625	1.39317	10500521C	L-012775-02	NM_006973	ENSG00000169740	+ZNF32+	7580	GCUUCAGGAAUCAGAGUAA	UAACGUUACAUGAGAGAAU	UGUUACACAUCAACGGAUA	CUGAAGCCCACCACAAAUA	2		+ZNF32+	1.39317
DZ17H17	DZ17	H	17	H17	1012	1.39314	10467502C	L-004932-00	NM_005881	ENSG00000103507	+BCKDK+	10295	GCAGAGGGCCUACGUGAGA	GUACUCGUCUCUCACCAAA	GAACUUCCAGUGAGGAUUG	CAACAAUGAUGUCGAUCUG	1		+BCKDK+	1.39314
DZ55G14	DZ55	G	14	G14	455	1.39308	10500531C	L-003994-01	NM_173618	ENSG00000169592	+INO80E+	283899	CAUCAUCAGAUAACAGCGA	CGGCAGAUGUUCAGCGAUG	CCUUGGAUGGAGACGAUGA	GCGCAAAGGAAAUUACUGA	1		+INO80E+	1.39308
DZ45K09	DZ45	K	9	K09	652	1.39303	10500521C	L-015116-02	NM_033416	ENSG00000136718	+IMP4+	92856	UCGCAAACCAGGACGACUA	GCGAAUGAACCGAGGUCGA	GCAAUGUGGUCAUGCGGCA	ACACCAAUACCGCACGCAA	1		+IMP4+	1.39303
DZ43G09	DZ43	G	9	G09	696	1.39293	10500519C	L-032797-02	NM_001037729	ENSG00000214642	+DEFB113+	245927	GAAUGCAACAGCUGGGAAU	GGGAAUACCAAAAGCCAAU	UCCAUCAGUUCCACAGAAA	ACUAGUAAACUCCAUCAAA	1		+DEFB113+	1.39293
DZ54L07	DZ54	L	7	L07	1487	1.39261	10500530C	L-012015-00	NM_005159	ENSG00000159251	+ACTC1+	70	CGCAAAUGCUUCUAAGAUG	GCAGUGCUAUCCCUGUAUG	GGGAUGGUGUAACUCACAA	CAACAAUGUCUUAUCUGGA	2		+ACTC1+	1.39261
DZ30H13	DZ30	H	13	H13	825	1.39258	10500506C	L-015307-00	NM_003113	ENSG00000067066	+SP100+	6672	GAAGUGAGCCUGUGAUCAA	AGGCAUAGAUCUAAAGUAA	UACCAGAGCCCAUGGAUUU	GAAGGGCACUCUAUAUAAG	1		+SP100+	1.39258
DZ35N19	DZ35	N	19	N19	765	1.39248	10500511C	L-022367-02	NM_001005185	ENSG00000197403	+OR6N1+	128372	UGGGAAACCUGCUGAUAUU	GGUGUCUCCUGCAGAUCUA	AGUUUGGCUUGCACUGAUA	GAGAAUUGGGAUAUUGGCA	1		+OR6N1+	1.39248
DZ10K11	DZ10	K	11	K11	1408	1.39214	10465510C	L-008769-00	NM_003216	ENSG00000167074	+TEF+	7008	ACAAGACCAUCCCAUAUGA	GCUAAACGGUCACGGGAUG	CCAAUUGUGUGGAAGUGGA	CCAAGUAUGAGACCAAAUA	1		+TEF+	1.39214
DZ11E17	DZ11	E	17	E17	1454	1.3921	10465511C	L-020945-00	NM_014755	ENSG00000179833	+SERTAD2+	9792	CAGACUAUCUUCAACAUUU	GAGGAGCUCUGUCCCACAU	GCUAACAUCUGGAUCGUAA	GAUGAGAGCAGAAUCGUAA	1		+SERTAD2+	1.3921
DZ30I11	DZ30	I	11	I11	694	1.39207	10500506C	L-023447-02	NM_001128220	ENSG00000144560	+VGLL4+	9686	ACACGUGGCUCCAGAUCAA	GCGUGGAACAUCUGUCUAA	ACUCACAAGUAGUGCGGGA	GCUACUGAGCGUCGUAACA	1		+VGLL4+	1.39207
DZ30I19	DZ30	I	19	I19	710	1.39207	10500506C	L-017190-00	NM_005850	ENSG00000143368	+SF3B4+	10262	CCAAUCCUGUGGUAUCAUC	UAACCGUCCUAUCACCGUA	GAGAAGUUGCUUUAUGAUA	GAACAAAGCAUCAGCUCAC	2		+SF3B4+	1.39207
DZ35M23	DZ35	M	23	M23	344	1.39193	NA	L-011588-00	NM_001692	ENSG00000116039	+ATP6V1B1+	525	GCACCAAGGCGAUUGUUCA	GGGUCAAGUUUGCCCAGUA	CGGAGGACUUUCUGGAUAU	UGACGGACAUGAGUUCCUA	1		+ATP6V1B1+	1.39193
DZ15N18	DZ15	N	18	N18	1274	1.39192	10465515C	L-013051-00	NM_052836	ENSG00000107736	+CDH23+	64072	GGUCAACGCCACAGAUCAA	GGAAGGCGGACAUUCGUAU	CGCCAUAGACCAGGAUAAA	CCAAUGAGAGUGUGCCUGA	2		+CDH23+	1.39192
DZ35D15	DZ35	D	15	D15	522	1.39185	10500511C	L-021430-02	NM_198081	ENSG00000146285	+SCML4+	256380	CUGAAUUGAGCUUGAGUUA	GGGUGAGUCCAUAAAGUAA	CUAAACAAGGGGUGGAUUA	GCCAUGAUAUUUAAGGUUU	1		+SCML4+	1.39185
DZ13M14	DZ13	M	14	M14	1485	1.39183	10465513C	L-003413-00	NM_005693	ENSG00000025434	+NR1H3+	10062	GAGUUUGCCUUGCUCAUUG	CGACUGAUGUUCCCACGGA	GAACAACUGGGCAUGAUCG	CCUCAAGGAUUUCAGUUAU	1		+NR1H3+	1.39183
DZ08J08	DZ08	J	8	J08	815	1.39182	10465508C	L-017194-00	NM_013248	ENSG00000132661	+NXT1+	29107	CAACGGGACUUCAACCAGA	GUUCCAAAUCAGCGUGGUA	GGUCCUUGUUGUCAUCUGU	GGUCUGGAAUGGCAAUGCU	1		+NXT1+	1.39182
DZ32N09	DZ32	N	9	N09	466	1.39167	10500508C	L-004415-00	NM_004394	ENSG00000112977	+DAP+	1611	CGUGAAAGCUGGUGGAAUG	GAACCCAGCACAUCCAGCA	GAGAUUAAGGUUAGGAGAA	CACCUGACGUCCUUGUCUA	1		+DAP+	1.39167
DZ36I12	DZ36	I	12	I12	681	1.39161	10500512C	L-012834-02	NM_014282	ENSG00000130956	+HABP4+	22927	GUGAUAGGUUUGAUCGAGA	GGCUGUGCCUUUAGCGUUA	AGUCGCAGAAGGAGCGCAA	GAACCUGGGGAUCGGGUAA	1		+HABP4+	1.39161
DZ13N23	DZ13	N	23	N23	888	1.39136	NA	P-002048-03	NA	NA	GFP	NA	NA	NA	NA	NA	2		GFP	1.39136
DZ32N17	DZ32	N	17	N17	1329	1.39122	10500508C	L-019898-01	NM_005004	ENSG00000166136	+NDUFB8+	4714	GUAUGCAGCUCUUCGGUUU	GCAAAGGGCAUCCCGGAAC	CCGCCAAGAAGUAUAAUAU	GAGAGAGAUCCAUGGUAUA	2		+NDUFB8+	1.39122
DZ09L11	DZ09	L	11	L11	656	1.39116	10465509C	L-016634-00	NM_001207	ENSG00000145741	+BTF3+	689	CAUGUAAUAUGGCUGAUAA	CGAAGAAGCCUGGGAAUCA	GCUUAUACACAAUUCAUUC	UAUAGAAAGCUAAUCAUGG	1		+BTF3+	1.39116
DZ30H21	DZ30	H	21	H21	439	1.39114	10500506C	L-026851-02	NM_001004490	ENSG00000188124	+OR2AG2+	338755	CCAAGAGUCUGCUGGAUCA	CCUCCAGGUAUGAGCUUAU	CAUUUGUCAUCCUCUGAAA	CCUACACACUAGUCCUAUU	1		+OR2AG2+	1.39114
DZ38J22	DZ38	J	22	J22	507	1.39108	10500514C	L-014136-00	NM_207294	ENSG00000152601	+MBNL1+	4154	CAUAAUAUCUGCCGAACAU	GGCCAGACACGGAAUGUAA	GAAAAUGAUUGUCGGUUUG	ACAAGUAUGUUACCCAGAU	1		+MBNL1+	1.39108
DZ44M22	DZ44	M	22	M22	443	1.39101	10500520C	L-020772-01	NM_017774	ENSG00000145996	+CDKAL1+	54901	GAAAGGAUGUUGUCCCGAA	CGUACUGGCUGGAUGCGUU	GGAUAAUGGAAGGCGGCUU	CAUCGAAGAUAUCGUGUCU	1		+CDKAL1+	1.39101
DZ53L17	DZ53	L	17	L17	1126	1.39093	10500529C	L-016655-02	NM_030651	ENSG00000204314	+PRRT1+	80863	AGACUUGGAUACAUCGUAA	CUGCUUACGUGCCGGUCUA	CACGAGAACUACUGGGAUC	CCACCCAGGUAUCUGCCUA	2		+PRRT1+	1.39093
DZ48I08	DZ48	I	8	I08	612	1.3909	10500524C	L-020816-02	NM_017822	ENSG00000139620	+KANSL2+	54934	CAGUGAAGCCAGCCGAAUA	GUGAAAAGCUAAUUCGUUU	GUAGUUAUAUAUCGACGAA	GACGAUACCGCCAGCGCUA	1		+KANSL2+	1.3909
DZ02H15	DZ02	H	15	H15	1370	1.39074	10465502C	L-005273-00	NM_130831	ENSG00000198836	+OPA1+	4976	GAAGUUAGGCGAUUAGAGA	GCUGAACGCAGUAUUGUUA	GAUGGUGCUUGUUGACUUA	UCACGAAGCAUUUAUCAUU	1		+OPA1+	1.39074
DZ06H10	DZ06	H	10	H10	1359	1.39074	10465506C	L-003269-00	NM_002229	ENSG00000171223	+JUNB+	3726	GGACACGCCUUCUGAACGU	CAUACACAGCUACGGGAUA	GAACAGCCCUUCUACCACG	GAGCUGGAACGCCUGAUUG	2		+JUNB+	1.39074
DZ13F14	DZ13	F	14	F14	904	1.39068	10465513C	L-006819-00	NM_021116	ENSG00000164742	+ADCY1+	107	GGACUCGACAUGAUUGAUA	GCACUCGCGUCAACAGGUA	GUACAAACAUGUCGAACGG	GGAAGGUUCAUAUCACAAA	2		+ADCY1+	1.39068
DZ35M21	DZ35	M	21	M21	1066	1.39045	10500511C	L-010219-00	NM_004616	ENSG00000127324	+TSPAN8+	7103	GCAAUAUGGGUACGAGUAA	GGACAUAUUGAUUGCUGUA	GAUACUGGGUUUGGUGUUU	GGGAUGCUGCGGUGCUAUA	1		+TSPAN8+	1.39045
DZ40P18	DZ40	P	18	P18	1532	1.39037	10500516C	L-013847-02	NM_020336	ENSG00000170471	+RALGAPB+	57148	GUACGGAGCCAGUGGAAUA	GGACCAAGAUAGUGAUUCA	CCUCGGAGACCAAAGGUUA	AUUUAAAGUUCCCGAUGAA	2		+RALGAPB+	1.39037
DZ09F16	DZ09	F	16	F16	1051	1.39017	10465509C	L-009524-00	NM_144782	ENSG00000095321	+CRAT+	1384	GCUACGGUGUCUGCUAUAA	ACUCAUCCCUACAGACCAA	GUACCACAGUGACGGGACA	CCAAGAAGCUGCGGUUCAA	1		+CRAT+	1.39017
DZ07O22	DZ07	O	22	O22	975	1.39003	10465507C	L-004462-00	NM_001993	ENSG00000117525	+F3+	2152	GUACAGACAGCCCGGUAGA	UCAAUCAAGUCUACACUGU	GGCAAGGACUUAAUUUAUA	GAAUGUGACCGUAGAAGAU	1		+F3+	1.39003
DZ11J04	DZ11	J	4	J04	892	1.38992	10465511C	L-003332-00	NM_003406	ENSG00000164924	+YWHAZ+	7534	AGAAAGGGAUUGUCGAUCA	GCAGAUGGCUCGAGAAUAC	GCCCGUAGGUCAUCUUGGA	AAAGACAGCACGCUAAUAA	1		+YWHAZ+	1.38992
DZ11H20	DZ11	H	20	H20	802	1.38976	10465511C	L-011554-00	NM_003925	ENSG00000125686	+MBD4+	8930	GAAGAUUUGAUGUGUACUU	GGAACAGAAUGCCGUAAGU	GAAGAUACCAUCCCACGAA	UAACUUUACUUCCACUCAU	2		+MBD4+	1.38976
DZ35E01	DZ35	E	1	E01	587	1.38967	NA	L-011588-00	NM_001692	ENSG00000116039	+ATP6V1B1+	525	GCACCAAGGCGAUUGUUCA	GGGUCAAGUUUGCCCAGUA	CGGAGGACUUUCUGGAUAU	UGACGGACAUGAGUUCCUA	1		+ATP6V1B1+	1.38967
DZ38F08	DZ38	F	8	F08	1455	1.3895	10500514C	L-020204-00	NM_000799	ENSG00000130427	+EPO+	2056	GAACACUGCAGCUUGAAUG	CCAAGGAGGCCGAGAAUAU	GCCGAGUCCUGGAGAGGUA	GCACGAAUGUCCUGCCUGG	2		+EPO+	1.3895
DZ36H12	DZ36	H	12	H12	609	1.38923	10500512C	L-013519-02	NM_031962	ENSG00000204873	+KRTAP9-3+	83900	UGUUCUUAAUUUGGAGUCA	UUGUCUGCCUGGUUGCCUA	CUGGUAGCAGAGAUUCUUA	AAAUAUCCUUCUCAUGGUU	1		+KRTAP9-3+	1.38923
DZ18K12	DZ18	K	12	K12	1510	1.3892	10467503C	L-006784-00	NM_002764	ENSG00000147224	+PRPS1+	5631	GCACUAUUGUCUCACCUGA	GCAGGUGCAGAUCAUAUUA	GAAUAUCUCUGAGUGGAGG	GACUUUGCCUUGAUUCACA	1		+PRPS1+	1.3892
DZ29A06	DZ29	A	6	A06	784	1.38904	10500505C	L-011303-02	NM_007333	ENSG00000205810	+KLRC3+	3823	ACAUGUACGUGGACUUAUA	CAUCCAUGGGUGACAAUAA	GCUGAACGUAACUGUGCAA	AGAUAAAAGACUCAGAUCA	2		+KLRC3+	1.38904
DZ38N04	DZ38	N	4	N04	775	1.38893	10500514C	L-032678-02	NM_014803	ENSG00000177853	+ZNF518A+	9849	CGAUAUAGCCCAAAUGAUU	GCUAAUAUUCGCAGCACUA	CUUGCUAAGUAUUCAGUAA	GCAAAGGACGGUACUGCUA	1		+ZNF518A+	1.38893
DZ43N09	DZ43	N	9	N09	682	1.38893	10500519C	L-015898-01	NM_025217	ENSG00000131015	+ULBP2+	80328	GGUGCUACCUGAUGGAAUU	GCUGACUAAACAAGAUAUA	UGAGCACGGUCUUGAUCAA	CUUUAGAGUGACAGGUUAA	1		+ULBP2+	1.38893
DZ42H22	DZ42	H	22	H22	497	1.38886	10500518C	L-008732-02	NM_172337	ENSG00000165588	+OTX2+	5015	GGGCAUGGACUGUGGAUCA	AGGUUAUAGUCAAGGAUAU	CAGCAGAAUGGAGGUCAAA	GAGUCGAGGGUGCAGGUAU	1		+OTX2+	1.38886
DZ11G13	DZ11	G	13	G13	1262	1.38868	10465511C	L-021368-00	NM_016511	ENSG00000150048	+CLEC1A+	51267	GGAAAUACGUCCCAAGAGU	GAAUUGAAGCGUUGUGUCU	AGGCGAAGGUGACUGAUUC	GCUACCAGUUCUAUAAAGA	2		+CLEC1A+	1.38868
DZ45H03	DZ45	H	3	H03	1332	1.38851	10500521C	L-010304-01	NM_001013579	ENSG00000204195	+AWAT1+	158833	GGACCCACAUCAGGGACUA	GCUCAUUCCAAGCAGCCUA	CAAAGGACCUAUCACCUGA	GGGAAACUGAGGUGUAUGA	2		+AWAT1+	1.38851
DZ55O07	DZ55	O	7	O07	613	1.38851	10500531C	L-027260-01	NM_198541	ENSG00000188293	+IGFL1+	374918	GAACGAUGACUCCUGGAUU	GGACCCAGACGUGUGGAAA	GGAGCAAAGCACAGGAUCA	GGAGAAAGAGGCUGGUGUU	1		+IGFL1+	1.38851
DZ34M04	DZ34	M	4	M04	495	1.38827	10500510C	L-012780-00	NM_007225	ENSG00000182575	+NXPH3+	11248	GGCCACAUCUCACCUAAGU	UCAAGACGGUGGCCCUGAA	GGUCAUCUGUGGCCAGGAU	GAACAGCAGAUCUUCAUCG	1		+NXPH3+	1.38827
DZ48A10	DZ48	A	10	A10	771	1.38773	10500524C	L-013518-02	NM_031961	ENSG00000239886	+KRTAP9-2+	83899	GAAAUCUGCUUGAGGGAGG	CGAUGAUCUUUGCAAUCUU	CUGAUCACGUUCCAAGAGA	AUAAAUUUGUGUUGUGUCC	1		+KRTAP9-2+	1.38773
DZ55F16	DZ55	F	16	F16	486	1.38746	10500531C	L-009998-00	NM_144606	ENSG00000154803	+FLCN+	201163	AAAGAGACCUCCAUUAAAU	CGGGAUAUAUCAGCCAUGA	ACACAGCCUUCACGCCAUU	GAGGAUACCUUGGUCCAGA	1		+FLCN+	1.38746
DZ07I11	DZ07	I	11	I11	1014	1.38736	10465507C	L-007429-00	NM_005628	ENSG00000105281	+SLC1A5+	6510	GCCUUUCGCUCAUACUCUA	GGUCGACCAUAUCUCCUUG	GCAAGGAGGUGCUCGAUUC	UGAUACAAGUGAAGAGUGA	2		+SLC1A5+	1.38736
DZ43E13	DZ43	E	13	E13	1398	1.38726	10500519C	L-015452-01	NM_201412	ENSG00000007392	+LUC7L+	55692	GGAGGAAAUCAGUGCGGAA	GGGACCGAAGUGCGAAAUA	AGAGAAAUCAGGAUCGCUU	ACUCCUUGCUAAAGCCGAA	2		+LUC7L+	1.38726
DZ31F05	DZ31	F	5	F05	706	1.38717	10500507C	L-013533-01	NM_022477	ENSG00000101079	+NDRG3+	57446	CAGUUGAGGCUGUGGUCGA	CGCCUGAACCCUAUAAAUA	GCGCUAAAGGCUGGAUUGA	CUUUGGGCAGGAAGAGUUA	1		+NDRG3+	1.38717
DZ51K07	DZ51	K	7	K07	1508	1.38701	10500527C	L-018583-02	NM_031945	ENSG00000182612	+TSPAN10+	83882	GCGUCAAGUAUCUGAUCUU	GGGAGAUAGUAAAUGUUUU	CACCAGGCCUUGAGUGGCA	CGGACGCAGCUCAGAGAGU	2		+TSPAN10+	1.38701
DZ05H15	DZ05	H	15	H15	842	1.3869	10465505C	L-009628-00	NM_001451	ENSG00000103241	+FOXF1+	2294	GAAAGGAGUUUGUCUUCUC	GAUGAACGGGCUCGGCUUC	CAUGAUGAACGGCCACUUG	UCAAGCCCAUGUACAGCAU	1		+FOXF1+	1.3869
DZ39J07	DZ39	J	7	J07	825	1.38689	10500515C	L-016191-02	NM_152407	ENSG00000164284	+GRPEL2+	134266	GAACGAGCCUUAAGGGUAA	GGCAAGGAGCAUCGAAAUU	GAUAAAGCUUCGUGGUCGU	GAAAACAUAAGGAGGCGAA	1		+GRPEL2+	1.38689
DZ42H17	DZ42	H	17	H17	1310	1.38688	10500518C	L-183228-00	NM_001080402	ENSG00000104983	+CCDC61+	729440	GGGUAAUAGAAGCGAGAAC	UGAAGCAGCAGCAGCGGAA	CGACUGGACAUGCGGUCAU	AGCUCAACUCCAAGCGCUA	2		+CCDC61+	1.38688
DZ08B19	DZ08	B	19	B19	852	1.38686	10465508C	L-019206-00	NM_173344	ENSG00000008513	+ST3GAL1+	6482	CUUAUGGGCCUGAGAUAGA	GGACGACACCUACCGAUGG	CGGCAGGGUUUGAAGCUGA	GCAAAGAUCAGAGUGAAAC	2		+ST3GAL1+	1.38686
DZ42D12	DZ42	D	12	D12	374	1.38666	10500518C	L-006825-00	NM_001013837	ENSG00000002822	+MAD1L1+	8379	CAGAGCAGAUCCGUUCGAA	AGAGGGAGCUUGCCUUGAA	CAUGAAGUCUGAGCUGGUA	CUGAGGAUAUGGUGCAGAA	1		+MAD1L1+	1.38666
DZ13E11	DZ13	E	11	E11	1046	1.38659	10465513C	L-007042-01	NM_022087	ENSG00000178234	+GALNT11+	63917	CAUAAGAAAUACAAAGCGU	CAAACAAAAUUGACGAUGU	AGACCUGACCUGAAGACGA	GAUAGACAGUCGUGUUGAA	2		+GALNT11+	1.38659
DZ30P03	DZ30	P	3	P03	567	1.38639	10500506C	L-020655-02	NM_017688	ENSG00000119411	+BSPRY+	54836	GCACAGAGGACAUACGGAU	GGAACAGGUGCAUGGCGAA	CCAAGUAUGUGGCGGACGU	GCAAUUGUCAGAUGAUCGA	1		+BSPRY+	1.38639
DZ03H03	DZ03	H	3	H03	1243	1.38623	10465503C	L-007287-00	NM_000057	ENSG00000197299	+BLM+	641	CUAAAUCUGUGGAGGGUUA	GAUCAAUGCUGCACUGCUU	GGAUGACUCAGAAUGGUUA	GCAACUAGAACGUCACUCA	1		+BLM+	1.38623
DZ09G03	DZ09	G	3	G03	1107	1.38623	10465509C	L-010550-00	NM_001007257	ENSG00000116731	+PRDM2+	7799	GAAUAUAAUGGCAUCGAUU	GAAAAGGUGUCGACAAUAU	GCAGAUUUGUAUGGUAUAA	GUGCACACAUCACGAGUUU	1		+PRDM2+	1.38623
DZ57E13	DZ57	E	13	E13	1159	1.38617	10500533C	L-027327-02	NM_199074	ENSG00000178057	+NDUFAF3+	25915	UGUCAUGAAGGCCGAGUAA	CAUCUAGAUUACUUAGGAU	CCCAAUGCUUUCACUCUUA	CUCAAUGAACCGCCAGGAA	2		+NDUFAF3+	1.38617
DZ17N14	DZ17	N	14	N14	1325	1.38591	10467502C	L-005385-00	NM_153809	ENSG00000122728	+TAF1L+	138474	CCAAGCAACUUCUACGUAA	GAUCAGAGCUAAGGUGUCA	GAUGAAGGGUGGAUUAGGA	CUAGGAAUGUAAUGGCUUA	1		+TAF1L+	1.38591
DZ11E19	DZ11	E	19	E19	1141	1.3857	10465511C	L-010382-00	NM_002970	ENSG00000130066	+SAT1+	6303	CGUGAUGAGUGAUUAUAGA	GGACACAGCAUUGUUGGUU	UUGCAGAAGUGCCGAAAGA	GAACAAGUAAUCUUAACUG	2		+SAT1+	1.3857
DZ24O06	DZ24	O	6	O06	924	1.38566	10467509C	L-006563-00	NM_003141	ENSG00000132109	+TRIM21+	6737	GCAGCACGCUUGACAAUGA	AAUAUUGGAUCACAAGGAU	UCUCAGAGCUAGAUCGAAG	GAAUGUGCCUUUACAGGAC	2		+TRIM21+	1.38566
DZ41A18	DZ41	A	18	A18	575	1.38547	10500517C	L-026670-02	NM_001004708	ENSG00000166884	+OR4D6+	219983	CCAAGUUCCUGGUGGAUCU	CAUUCAAUCAUCCAGGUAA	AGACUUGGGCCUUCCGAGA	CCAUUAAUAACACGGUCAU	1		+OR4D6+	1.38547
DZ41D13	DZ41	D	13	D13	383	1.38546	10500517C	L-019781-00	NM_004123	ENSG00000159224	+GIP+	2695	GGAAGGGACUUUCAUCAGU	GAGCAGCCCUCAACCUCGA	GAAGACCUUUGCUCUGCUG	CCUGUUGGAUCUCAUGCUA	1		+GIP+	1.38546
DZ13P08	DZ13	P	8	P08	1572	1.38542	10465513C	L-017603-00	NM_014109	ENSG00000156802	+ATAD2+	29028	CCACAGAUCUAUACCACUA	GUAAUCAGCCAAUGUAUUU	CGUCGAAGUUGUAGGAUUA	CUGAUGAGGUUCCUGAUUA	2		+ATAD2+	1.38542
DZ14O06	DZ14	O	6	O06	1037	1.38504	10465514C	L-012192-02	NM_006011	ENSG00000140557	+ST8SIA2+	8128	CGAAGAAGAAAUCGGGAAU	AAUUAAUGGUUGACCGGAA	AGACAGGCCUCCACGGCUA	GGAUAUGUGGAUUCGGAGA	1		+ST8SIA2+	1.38504
DZ10B03	DZ10	B	3	B03	1570	1.38501	10465510C	L-009364-00	NM_004458	ENSG00000068366	+ACSL4+	2182	GCACAGACCUGCUUUAAGU	GAAGAAUUGUCCACUUAUU	GACAAUAAGGCUAUCAAUA	ACUUAAGACUGCAUUGUUA	1		+ACSL4+	1.38501
DZ46B13	DZ46	B	13	B13	511	1.385	10500522C	L-018814-02	NM_181337	ENSG00000146049	+KAAG1+	353219	GAAUCAAGGUGGACAGCUU	CGAACGAGAAACUGACGAA	CGGAGUAGACGCUCAAGUU	GCGGGAUCGCCUCCUGAAA	1		+KAAG1+	1.385
DZ12D05	DZ12	D	5	D05	1628	1.38497	10465512C	L-012577-00	NM_001033025	ENSG00000162694	+EXTL2+	2135	CAUCAGGUAUCUACAGUUA	GGUCAUCCUCGUAUUAUUA	GAUGGUAGAUGAUGACACA	CUGCAGAGGUCUUAUUGUA	1		+EXTL2+	1.38497
DZ38E14	DZ38	E	14	E14	515	1.38473	10500514C	L-012103-02	NM_005844	ENSG00000227647	+HCG9+	10255	AGAUCUUGUCUCAGAAAUA	CUGCAGAGAACAUGAGCUU	GUGCCAGGGUGCAUCUCAA	GCUGAGAACACGCGGACUC	1		+HCG9+	1.38473
DZ15N22	DZ15	M	22	N22	1530	1.38464	10465515C	L-009317-00	NM_004052	ENSG00000176171	+BNIP3+	664	UCGCAGACACCACAAGAUA	GAACUGCACUUCAGCAAUA	GGAAAGAAGUUGAAAGCAU	ACACGAGCGUCAUGAAGAA	1		+BNIP3+	1.38464
DZ43I15	DZ43	I	15	I15	719	1.38458	10500519C	L-011163-00	NM_000729	ENSG00000187094	+CCK+	885	GCGCCCUGCUGGCAAGAUA	GUGCCGAGGAGUAUGAGUA	GAAUGUCCAUCGUUAAGAA	CCGGAAAGCUCCUUCUGGA	1		+CCK+	1.38458
DZ15K10	DZ15	K	10	K10	1414	1.38448	10465515C	L-008683-00	NM_020676	ENSG00000163686	+ABHD6+	57406	CAGCCAAGCUCAUAAUCGA	UCAGUGAGAAGUCCAGAUA	GGUGUAUGCUGCUUACUAC	UAGAAUGCCCGAAGCUGAA	2		+ABHD6+	1.38448
DZ03J17	DZ03	J	17	J17	1094	1.38432	10465503C	L-006377-00	NM_183359	ENSG00000112983	+BRD8+	10902	GAGAGAUUCUACCCGCAAA	GAUGAUGGCUUCAGCAUAC	AAUAGUAGCUGGAGUUGUU	CCGAAGCACAGCUGAAUUU	1		+BRD8+	1.38432
DZ39G17	DZ39	G	17	G17	1900	1.38426	10500515C	L-026563-02	NM_001005198	ENSG00000255116	+OR8G5+	219865	UCAAAGAAUGGCAGCAGAA	CUGCAAAUUUGAUGUGAUC	GUUUAUUCUGGUUGGGCUA	CUACAAAAGGAGAAUAACA	2		+OR8G5+	1.38426
DZ19A14	DZ19	A	14	A14	1442	1.38425	10467504C	L-003963-00	NM_001394	ENSG00000120875	+DUSP4+	1846	GUACAUCGAUGCCGUGAAG	CAUCACGGCUCUGUUGAAU	GAAGGACACUAUCAGUACA	GGACUGCCCAAACCACUUU	2		+DUSP4+	1.38425
DZ45D22	DZ45	D	22	D22	497	1.38406	10500521C	L-014672-01	NM_001008894	ENSG00000140157	+NIPA2+	81614	AGAUAUGCCUGUUGACGAU	GCUAAGUAUUCUAGGAUCU	GCUCUCAGCGUGCUAGUAA	ACUUAAUCUUCAUGGGAAA	1		+NIPA2+	1.38406
DZ31G08	DZ31	G	8	G08	628	1.38373	10500507C	L-015508-02	NM_138408	ENSG00000155115	+GTF3C6+	112495	GUGGAAUGGCUGCAAAUAA	UCUAGGGACCUGUGUUAUA	CAGAGGACGGAGAAGACGA	GUUCAAACCUGAGUUGUGA	1		+GTF3C6+	1.38373
DZ23A22	DZ23	A	22	A22	1259	1.38362	10467508C	L-031965-00	NM_203304	ENSG00000181588	+MEX3D+	399664	GUAUUGAGUGGUCAGGUUA	GAGCCGGUCUUCAUCGUGA	GCCGAACACUUCUCCAUCA	GCGACAAGGAGCCGGUGUU	2		+MEX3D+	1.38362
DZ35L09	DZ35	L	9	L09	1066	1.38317	10500511C	L-017401-02	NM_145330	ENSG00000243147	+MRPL33+	9553	CUUCAUAUUAGGACAGAUA	AGAGGAAAUGGCAUGGAAU	GAAAUCCUGUAGCGUGUAA	GAGUCCUCUUCGUGGAAAA	1		+MRPL33+	1.38317
DZ35K11	DZ35	K	11	K11	365	1.38301	10500511C	L-026940-02	NM_203436	ENSG00000187855	+ASCL4+	121549	AAGAAGAACUUUACCGCCA	CCUCAUUGUAAAUACGAUU	GGUACUUGAGAACGAAUUU	GGGCGGAAUGCAACAGCGA	1		+ASCL4+	1.38301
DZ54C16	DZ54	C	16	C16	488	1.38288	10500530C	L-013800-02	NM_018405	ENSG00000172301	+COPRS+	55352	GGAACAGCCUGGCGAUCUU	GCAUUUCUCAAGAGCUUAA	CCAUCCGCCUCCACUGAUA	UGAGAAGGCUAUGGAUCGA	1		+COPRS+	1.38288
DZ39N13	DZ39	N	13	N13	582	1.38264	10500515C	L-028885-02	NM_001126313	392145	+LOC392145+	392145	GCGACAAAGUGACUCGGAA	AUGAAUGACUUGGUGGUGA	GCUCAACACCGCCAAGCUU	ACACGUGGAUUGCUGCAUU	1		+LOC392145+	1.38264
DZ36L13	DZ36	L	13	L13	764	1.38264	10500512C	L-013557-00	NM_014078	ENSG00000167526	+MRPL13+	28998	GGGAUCAUGUUGUUAUAAU	AAAGUAUACUCUUCGCAUA	GAACAAUGAUGGAAAGGUU	GGACUCCACCUGAAGAUUA	1		+MRPL13+	1.38264
DZ49O05	DZ49	O	5	O05	668	1.38248	10500525C	L-015892-02	NM_024678	ENSG00000137513	+NARS2+	79731	GGAUGGGAUUUGAACGCUA	CAUCUAGUAGCUCGAAAUA	GCGCUUAGCCAGAUCGGGA	CCUCAGAGAAGAACGAUAC	1		+NARS2+	1.38248
DZ12N23	DZ12	N	23	N23	1017	1.38237	NA	P-002048-03	NA	NA	GFP	NA	NA	NA	NA	NA	1		GFP	1.38237
DZ14H10	DZ14	H	10	H10	1355	1.3823	10465514C	L-009875-01	NM_015696	ENSG00000116157	+GPX7+	2882	CUGGAGAAGUACCGCGGAU	GUGAAUGUGGCCAGCGAGU	AACAAUACCUCACGAUAUA	ACAUGAAUUUCCAGCCGAU	1		+GPX7+	1.3823
DZ38G18	DZ38	G	18	G18	730	1.38223	10500514C	L-012696-02	NM_005015	ENSG00000155463	+OXA1L+	5018	GUGAACAACGCAUGCGGAA	GCACGACACACUUGGCUGA	GUUCCAGGAUCUCACGGUA	CAGAAGUUUUCCAGUCGAA	1		+OXA1L+	1.38223
DZ34H19	DZ34	H	19	H19	496	1.38221	10500510C	L-020047-02	NM_005834	ENSG00000126768	+TIMM17B+	10245	CCAUCAAGGGUUUCCGCAA	GAGGAUCCCUGGAACUCUA	GGAAUUCGGCACCGGUUGA	UCAUUGAGGGCGUUGGCAU	1		+TIMM17B+	1.38221
DZ30F14	DZ30	F	14	F14	743	1.3822	10500506C	L-012851-00	NM_130442	ENSG00000155849	+ELMO1+	9844	GGACUGCCCUCAUAUGAAA	GAACUCGCUUUCUCCAUCU	GCAUUACGGAGACUUAGAA	UGACAAGCAUGAGUACUGU	1		+ELMO1+	1.3822
DZ32F13	DZ32	F	13	F13	686	1.38192	10500508C	L-016671-00	NM_145804	ENSG00000166016	+ABTB2+	25841	CGUGAACACCUACAAAUAU	GUAUGACGCCACUGAUGUA	CCACACGCUCUACUACUUU	GGAGGAAAGUGAUGCGUCG	1		+ABTB2+	1.38192
DZ41B16	DZ41	B	16	B16	536	1.38179	10500517C	L-004300-00	NM_203286	ENSG00000110400	+PVRL1+	5818	GGUGAACGACUCCAUGUAU	CCUACGGGCAAUCGAGAAA	GAAACUCGGUUAAAAGGUG	GGACCACGCUAAAUGGCUC	1		+PVRL1+	1.38179
DZ13O20	DZ13	O	20	O20	1404	1.38175	10465513C	L-012754-00	NM_006874	ENSG00000109381	+ELF2+	1998	GGGACGAGCUUUGAGAUAC	GGGUGUAGCUAGAGUUGUG	CCAGGUAUAUUAAAUGGAC	CAAUGGGUCUCCUGAGUUA	1		+ELF2+	1.38175
DZ39M23	DZ39	M	23	M23	1014	1.38164	NA	L-011588-00	NM_001692	ENSG00000116039	+ATP6V1B1+	525	GCACCAAGGCGAUUGUUCA	GGGUCAAGUUUGCCCAGUA	CGGAGGACUUUCUGGAUAU	UGACGGACAUGAGUUCCUA	2		+ATP6V1B1+	1.38164
DZ03B13	DZ03	B	13	B13	1220	1.38134	10465503C	L-008223-00	NM_012259	ENSG00000135547	+HEY2+	23493	GUGAUUAGAUUGAAUUCUC	CAGUUUAUCUGAGUUGAGA	GUCGGGAUCGGAUAAAUAA	UAACAGAAGUUGCGCGGUA	2		+HEY2+	1.38134
DZ31L02	DZ31	L	2	L02	392	1.38133	NA	L-011588-00	NM_001692	ENSG00000116039	+ATP6V1B1+	525	GCACCAAGGCGAUUGUUCA	GGGUCAAGUUUGCCCAGUA	CGGAGGACUUUCUGGAUAU	UGACGGACAUGAGUUCCUA	1		+ATP6V1B1+	1.38133
DZ21O08	DZ21	O	8	O08	1676	1.38125	10467506C	L-005963-00	NM_006690	ENSG00000125966	+MMP24+	10893	GCGAGAUGUUUGUCUUUAA	CUACAGCAUUCACAACUAU	GCCAUACCAUGAGAUCAAA	GGGCAGAACUGGUUAAAGU	2		+MMP24+	1.38125
DZ04M11	DZ04	M	11	M11	1142	1.38095	10465504C	L-011972-00	NM_033143	ENSG00000138675	+FGF5+	2250	GGGCAUCGGUUUCCAUCUG	CCACGAAGCCAAUAUGUUA	GCAGAGCAGUUUCCAGUGG	GAGUACAGGUGCAUAUUAA	2		+FGF5+	1.38095
DZ02M20	DZ02	M	20	M20	1216	1.38085	10465502C	L-020489-01	NM_019048	ENSG00000138381	+ASNSD1+	54529	GUUAAUAGCCUGAGUCAAA	GUACAAGGUCCCUGGUCAU	CGCAUGGGCUGGAAGGAUU	GGGACCCAAUAGUAGUAAA	2		+ASNSD1+	1.38085
DZ14N11	DZ14	N	11	N11	1290	1.38067	10465514C	L-012463-00	NM_012327	ENSG00000197563	+PIGN+	23556	GAGACCACGUUUAUACAUA	UAUCAGACAUUAUGGCUUU	UCAGUUGACUACUCAGUUA	CAGAUGCACUUUACGAAUU	2		+PIGN+	1.38067
DZ31D17	DZ31	D	17	D17	615	1.38065	10500507C	L-031226-00	NM_001035223	ENSG00000205517	+RGL3+	57139	ACACAGCCCUGCCGGAUAU	GGGAACCGCUAUCUACUUU	GGACCACCCUCAGGAUUUC	GCGUCAGCAUCGACAAUGA	1		+RGL3+	1.38065
DZ32M04	DZ32	M	4	M04	864	1.3806	10500508C	L-027439-02	NM_001004687	ENSG00000198128	+OR2L3+	391192	GGCAUUAGGAGGUGCAGAA	GGUGUGGGAUUCAGAGUUU	GAUCAAUGCUUGUGCUCAC	GCAUGGACACCUGGGUCUA	1		+OR2L3+	1.3806
DZ42E13	DZ42	E	13	E13	751	1.38038	10500518C	L-019137-00	NM_025054	ENSG00000175073	+VCPIP1+	80124	GAGAAGCUCUGGUGAUUAU	GGGACAGACUUUAGUAAUA	GGAGAUGGGUCUAUUGUGU	CGACAGAAUUACAAUAGAA	1		+VCPIP1+	1.38038
DZ05N10	DZ05	N	10	N10	1211	1.38014	10465505C	L-008866-00	NM_006989	ENSG00000105808	+RASA4+	10156	CCAGCAAAGUGGAAGUUAA	CGGGAGACCUCGAUCGUGA	UCGUGAAGGUGGACAAUGA	CGGAAAAGGUUGAGGAAAA	1		+RASA4+	1.38014
DZ14J20	DZ14	J	20	J20	1290	1.37995	10465514C	L-031757-01	NM_198540	ENSG00000177191	+B3GNT8+	374907	CAUUCAACCAGACGCUCAA	AGUCAGAACCAGGGCGCUU	GCCUCAAAGUGUACAUCGA	UGGGAGAGCCGUCGCUACA	1		+B3GNT8+	1.37995
DZ15F12	DZ15	F	12	F12	1295	1.37977	10465515C	L-006467-00	NM_017900	ENSG00000175756	+AURKAIP1+	54998	GCAAGCAGAUCAAGUUCGA	GGAUGAAGGCGUCGCGGAU	CGCCUCAAAUUCAGUGCAA	CCACCGCAAUCCUACCAGU	1		+AURKAIP1+	1.37977
DZ19M05	DZ19	M	5	M05	727	1.3796	10467504C	L-004884-00	NM_004734	ENSG00000133083	+DCLK1+	9201	GUCAGUAGCUGGAAAGAUA	CGAUGUAGAUCAGCGAUUU	GACCACCGCUCUUGAUAAG	GUAGAAAGAUCGACUGCUA	2		+DCLK1+	1.3796
DZ50H13	DZ50	H	13	H13	1075	1.3796	10500526C	L-020344-02	NM_014623	ENSG00000124733	+MEA1+	4201	CCAUGGGCCCUGAGCGUAU	GGAGGGAGCUACAGCGUUG	AGUGGGAAGAUGUGGUACA	CCGGAUGGCAACAGUAGUU	2		+MEA1+	1.3796
DZ36O21	DZ36	O	21	O21	819	1.37957	10500512C	L-011004-00	NM_000066	ENSG00000021852	+C8B+	732	GUAGGCAAAUGCAGAGGUA	GUACAGGUAUGCCUACUUG	CAAAGGCAGUGUAACAAUC	GGCAAACACUAUAUUAGGA	1		+C8B+	1.37957
DZ15N18	DZ15	M	18	N18	887	1.37935	10465515C	L-019963-00	NM_052836	ENSG00000107736	+CDH23+	64072	GGUCAACGCCACAGAUCAA	GGAAGGCGGACAUUCGUAU	CGCCAUAGACCAGGAUAAA	CCAAUGAGAGUGUGCCUGA	1		+CDH23+	1.37935
DZ09D18	DZ09	D	18	D18	1180	1.37901	10465509C	L-005271-00	NM_004535	ENSG00000188786	+MYT1+	4661	GCACAAACACCGCAAACGA	GCGACGUGUUGGAGAAUGA	GAGCCAAUAUGCGAACAGA	GUGAAGGACGCCUCUGUUU	1		+MYT1+	1.37901
DZ02M20	DZ02	M	20	M20	1201	1.37897	10465502C	L-020489-01	NM_019048	ENSG00000138381	+ASNSD1+	54529	GUUAAUAGCCUGAGUCAAA	GUACAAGGUCCCUGGUCAU	CGCAUGGGCUGGAAGGAUU	GGGACCCAAUAGUAGUAAA	1		+ASNSD1+	1.37897
DZ50D14	DZ50	D	14	D14	829	1.37889	10500526C	L-031768-00	NM_203349	ENSG00000185634	+SHC4+	399694	UCAAUGAGAUCACUGGAUU	GUGAGGAGGUGCAUAUUGA	UCAACGAGCCUGUCACAUA	UCAGAUACCAUAUGGAUAA	1		+SHC4+	1.37889
DZ32M21	DZ32	M	21	M21	658	1.37881	10500508C	L-010815-00	NM_006748	ENSG00000155926	+SLA+	6503	CACCUUACUUUGAGGACUA	CAACACCUCCUUUGAUCGA	CGACUUCCUUGCCGUGCUA	GAACCACUAUUCUGAGGUG	1		+SLA+	1.37881
DZ35G21	DZ35	G	21	G21	359	1.37863	10500511C	L-008046-00	NM_178568	ENSG00000185924	+RTN4RL1+	146760	CGAACAACAUCACCUACAU	GAGCGCGUCUUCCUGCAGA	GGGAAGAACUGCACCAACC	GAACCGCAAUCAGAUCUCU	1		+RTN4RL1+	1.37863
DZ10M22	DZ10	M	22	M22	1326	1.37853	10465510C	L-004225-00	NM_000392	ENSG00000023839	+ABCC2+	1244	GGAUGAAUCUCGACCCUUU	GUAUCAGGUUUGCCAGUUA	GGUCAAGUGUUCUACAGAU	GAACCUGACUGUCUUCUUU	1		+ABCC2+	1.37853
DZ26O07	DZ26	O	7	O07	1194	1.37814	10500502C	L-031844-00	NM_198568	ENSG00000164411	+GJB7+	375519	GAGUUUGAGUGCAACAGUA	GCUUGUGUAUUGUGUUGAA	UAUCUUAUCAGCCUCAUUG	AGUGUUCCCUACCUUAUAA	2		+GJB7+	1.37814
DZ40F15	DZ40	F	15	F15	763	1.37798	10500516C	L-012390-00	NM_007351	ENSG00000138722	+MMRN1+	22915	GCAAUAAUGUCACUGAGUA	GACAUUGAGUCUAAAGUUA	GGGCCGAAAUGUCAACUAA	AUAGUGAGAUCCAUCAUAA	1		+MMRN1+	1.37798
DZ08I22	DZ08	I	22	I22	756	1.37792	10465508C	L-016040-00	NM_004628	ENSG00000154767	+XPC+	7508	GCAAAUGGCUUCUAUCGAA	UGAAAUAUGAGGCCAUCUA	GAGAAGUACCCUACAAGAU	GGAGGGCGAUGAAACGUUU	2		+XPC+	1.37792
DZ26J12	DZ26	J	12	J12	1274	1.37785	10500502C	L-014601-02	NM_025165	ENSG00000128886	+ELL3+	80237	GACAUCAUCUUCAGGAUAA	GAUUAAAAGAGUUCGGCGA	GCAAGAGUGUCAGCGGCAA	ACGCAAGCUGCCCGGACUA	2		+ELL3+	1.37785
DZ37I03	DZ37	I	3	I03	455	1.37758	10500513C	L-022509-00	NM_001802	ENSG00000140743	+CDR2+	1039	AAUAUGGGCUCGUGUUAAA	CAGCAAGGCCUCACAGCAA	GGCAGAAGCGGGUGACUAU	AAGGAGAUCUUUAGUUGCA	1		+CDR2+	1.37758
DZ30M23	DZ30	M	23	M23	370	1.37737	NA	L-011588-00	NM_001692	ENSG00000116039	+ATP6V1B1+	525	GCACCAAGGCGAUUGUUCA	GGGUCAAGUUUGCCCAGUA	CGGAGGACUUUCUGGAUAU	UGACGGACAUGAGUUCCUA	1		+ATP6V1B1+	1.37737
DZ09M23	DZ09	M	23	M23	827	1.37726	NA	L-011588-00	NM_001692	ENSG00000116039	+ATP6V1B1+	525	GCACCAAGGCGAUUGUUCA	GGGUCAAGUUUGCCCAGUA	CGGAGGACUUUCUGGAUAU	UGACGGACAUGAGUUCCUA	1		+ATP6V1B1+	1.37726
DZ41M18	DZ41	M	18	M18	517	1.37724	10500517C	L-003983-01	NM_024773	ENSG00000155666	+KDM8+	79831	AGCCAAGGGACGUCGGGUA	UGGAAGUUGGUUCGAGGUA	CAGCAAAUACAUCGUGAAU	GAUUUGAGCUUCUCGGUCA	1		+KDM8+	1.37724
DZ39I17	DZ39	I	17	I17	1625	1.37699	10500515C	L-010505-00	NM_001903	ENSG00000044115	+CTNNA1+	1495	GAAGAGAGGUCGUUCUAAG	GAUGGUAUCUUGAAGUUGA	GUGGAUAAGCUGAACAUUA	AGUAAAGGGCCCUCUAAUA	2		+CTNNA1+	1.37699
DZ27I15	DZ27	I	15	I15	946	1.3769	10500503C	L-012008-00	NM_005057	ENSG00000117222	+RBBP5+	5929	UAACACGGCAGAUCGAAUA	UAUAGAACUUCAAGGAGUA	GCAAUACCACAGCCAUUAA	GAUGGAACUUUGGAUUGUA	2		+RBBP5+	1.3769
DZ55M17	DZ55	M	17	M17	687	1.37688	10500531C	L-010583-00	NM_031281	ENSG00000143297	+FCRL5+	83416	GAACAGAAGUGGCCCUUUU	GCCCACCUAUCACAAUGUA	GCGGUGAGCCUCUCCAUCA	GAGUAAAGAUUCAGGGUUC	1		+FCRL5+	1.37688
DZ35P22	DZ35	P	22	P22	1165	1.37669	10500511C	L-024011-02	NM_001004699	ENSG00000181733	+OR2Z1+	284383	GGGUGGUAGGUGUGCUCAA	AGGUGGUGCAGCUCAAAUA	UGUGGAUGGCUUUGGUCAA	UGUUGGUCCUCAUGUCUUA	1		+OR2Z1+	1.37669
DZ41G11	DZ41	G	11	G11	1401	1.37668	10500517C	L-029652-00	NM_014976	ENSG00000148843	+PDCD11+	22984	ACUCACAAGUGUAGAAUUA	GAUAGGAACAGUCAGUAUA	GGCGAGACAUGAAGACAUU	GAGGUCAAGUGCCGGGUUU	2		+PDCD11+	1.37668
DZ36H07	DZ36	H	7	H07	521	1.37644	10500512C	L-015117-00	NM_033411	ENSG00000013392	+RWDD2A+	112611	GACUAUGGAUUAAGGAAUG	UAAUCUGUGUGGAGGGUUU	GGUCUCACUUCUUACAUAG	GCUUGUAUAUGAACCAUCU	1		+RWDD2A+	1.37644
DZ04M18	DZ04	M	18	M18	787	1.37642	10465504C	L-008406-00	NM_016315	ENSG00000144366	+GULP1+	51454	CUAAGUCGCCCUCCACUGA	GAGAAUAACUCAAGUAUCA	CAAAGGAAGUUCAACACAA	GCAAAGAUUCUGAGUCAAA	2		+GULP1+	1.37642
DZ16J22	DZ16	J	22	J22	1249	1.37631	10467501C	L-003604-00	NM_005302	ENSG00000170775	+GPR37+	2861	GGUGGGAGCUCUAUUGUUA	CAAUGGACCUCCUUAAUAU	GAAAGGUGCAUUAUUAAGA	GCCGUGAAAUGUCCACUUU	2		+GPR37+	1.37631
DZ14L05	DZ14	L	5	L05	1096	1.37621	10465514C	L-003918-00	NM_002502	ENSG00000077150	+NFKB2+	4791	CGAACAGCCUUGCAUCUAG	GUAGACACGUACCGACAGA	AGACGAGUGUGGUGAGCUU	GAUCUGCGCCGUUUCUGUG	1		+NFKB2+	1.37621
DZ07L11	DZ07	L	11	L11	982	1.3762	10465507C	L-004010-00	NM_002868	ENSG00000111540	+RAB5B+	5869	GGAGCGAUAUCACAGCUUA	GAAAGUCAAGCCUGGUAUU	CAACAAACGUAUGGUGGAG	AAGCUGCAAUCGUGGUUUA	1		+RAB5B+	1.3762
DZ18N23	DZ18	N	23	N23	1299	1.37612	NA	P-002048-03	NA	NA	GFP	NA	NA	NA	NA	NA	1		GFP	1.37612
DZ36A11	DZ36	A	11	A11	699	1.37609	10500512C	L-017460-02	NM_016491	ENSG00000116221	+MRPL37+	51253	GGACAAAGCCAAUUUACGA	CGACUGAGCACUAAGGAUC	UGGAUAGGGUGUACGAGAU	AUAAAGAGCCCUUGCGUUG	1		+MRPL37+	1.37609
DZ44H04	DZ44	H	4	H04	865	1.376	10500520C	L-021571-01	NM_001010890	ENSG00000204501	+PRAMEF9+	343070	GAACAGAGUGAGGGACUUA	GAGAAUACAUGAGGGAGUU	ACCUGGAGGCAGAUCAAUA	CAAUUAUAGUCUUGUGCCU	1		+PRAMEF9+	1.376
DZ17A10	DZ17	A	10	A10	1475	1.37596	10467502C	L-005492-00	NM_003950	ENSG00000127533	+F2RL3+	9002	GCAGGGCUCUUCCAACGGU	UCACAUGUAUGGCUCAGUG	GUGGUGUCCUCAUAAGAUA	UCACGAUACUGUGCAAUCA	1		+F2RL3+	1.37596
DZ31L16	DZ31	L	16	L16	438	1.37569	10500507C	L-007911-01	NM_173495	ENSG00000165186	+PTCHD1+	139411	GCUCCAAUGUUAUCCGCAU	CAGAAGACCAGCCGCGUAU	GAAAUGGUAGAUAUCGAUA	GGCUAGGCCUGCUCGGAUU	1		+PTCHD1+	1.37569
DZ05K21	DZ05	K	21	K21	856	1.3754	10465505C	L-005194-00	NM_005633	ENSG00000115904	+SOS1+	6654	AACAGAAGCUGAUCGCAUA	GGCAGAAAUUCGACAAUAU	GGAUAUGUUUCAUCAAGAU	UAGUAGCAGUCUUAGAAUA	2		+SOS1+	1.3754
DZ35P09	DZ35	P	9	P09	1778	1.37505	10500511C	L-034973-02	NM_001037666	ENSG00000239282	+GATSL3+	652968	GGUUAUAUCUCCAUUGUCA	CCUGAGGAUUACACGCUUA	CCACUUACCAGACGGACUU	CCGCUGACAUCUCUGCCUA	2		+GATSL3+	1.37505
DZ07L09	DZ07	L	9	L09	2084	1.37474	10465507C	L-012305-00	NM_172196	ENSG00000242441	+GTF2A1L+	11036	CCACAGGUCUCUCAAACAA	UCAACAGCAUCAUUAGUUA	CAGGAAAGUUCUCACUAUA	GAUUUAAGCAUUCGGGUUA	1		+GTF2A1L+	1.37474
DZ12H18	DZ12	H	18	H18	934	1.37474	10465512C	L-008702-00	NM_002940	ENSG00000164163	+ABCE1+	6059	UAACGAGAAUUGCUAUUGU	UGUCUCAGCUUGAAAUUAC	CAAAGACACAGGCAAUUGU	UAAGAAAUGUCGACAGGAA	1		+ABCE1+	1.37474
DZ43E13	DZ43	E	13	E13	741	1.37465	10500519C	L-015452-01	NM_201412	ENSG00000007392	+LUC7L+	55692	GGAGGAAAUCAGUGCGGAA	GGGACCGAAGUGCGAAAUA	AGAGAAAUCAGGAUCGCUU	ACUCCUUGCUAAAGCCGAA	1		+LUC7L+	1.37465
DZ40M09	DZ40	M	9	M09	568	1.37463	10500516C	L-003993-02	NM_194280	ENSG00000149932	+TMEM219+	124446	CAGAUGGGAUUGAAAGGAU	AGGAACAAGACCCGGACAU	AGGGAAGUGGCGAGGGUCU	GGGUGAGGAAUGUGUUAGU	1		+TMEM219+	1.37463
DZ32C08	DZ32	C	8	C08	746	1.37403	10500508C	L-185469-00	NM_001024679	ENSG00000198854	+C1orf68+	100129271	CAAUGGUGCCUCUGUGAAA	AGAGGACCUAUGUGAAAUA	GUGUGAAAGGUUCGGGACU	AGACUCAAACCUACGUGAA	1		+C1orf68+	1.37403
DZ44M08	DZ44	M	8	M08	795	1.37396	10500520C	L-008255-01	NM_138457	ENSG00000137166	+FOXP4+	116113	UCACCAGGAUGUUCGCCUA	CCAGGGCCUUGUACGGUAA	CCUCCAGACCCUUCCGCAA	CCGUGUGGACUGUGGACGA	1		+FOXP4+	1.37396
DZ33L03	DZ33	L	3	L03	490	1.37336	10500509C	L-017571-00	NM_007155	ENSG00000188372	+ZP3+	7784	GCAGGCAUGUGACAGAAGA	GCGCAGAGAUUCCCAUCGA	GGCAACAGCAUGCAGGUAA	GGAAACCUGUCCAUCGUGA	1		+ZP3+	1.37336
DZ05H05	DZ05	H	5	H05	1433	1.37327	10465505C	L-009311-02	NM_004032	ENSG00000203797	+DDO+	8528	GGCAGUGGGCUGACAUAUA	GGUGUAACAUGUAAGCUGA	GUUAUAGCCAAGUCAGCAA	GUCCAGCAUUAAUGGCAUA	1		+DDO+	1.37327
DZ01N11	DZ01	N	11	N11	1205	1.37305	10465501C	L-009884-00	NM_005920	ENSG00000116604	+MEF2D+	4209	GAAAGGGGUUAAUGCAUCA	AAGAGGAUGCGGCUUGAUA	GCAGAGCUCUCCUCCUUAC	GCAACAGCCUAAACAAGGU	1		+MEF2D+	1.37305
DZ42A05	DZ42	A	5	A05	629	1.37302	10500518C	L-012927-00	NM_024665	ENSG00000177565	+TBL1XR1+	79718	GGAAAUAGCGCUACUAGUU	CGUAAUGCCUGAUGUAGUA	CAUCCUAAGUGCUGGAGUA	GUACUUAGACAUUGUAUAC	1		+TBL1XR1+	1.37302
DZ32O05	DZ32	O	5	O05	809	1.37264	10500508C	L-019662-00	NM_007221	ENSG00000160783	+PMF1+	11243	CUUGAAUGCCUUGGAUAAA	GGGAGGAAAUCUCUGACAU	GAGAUUCACUGACUGCUAU	AGAAGGAUCUGCACAGUGU	1		+PMF1+	1.37264
DZ23D21	DZ23	D	21	D21	966	1.37248	10467508C	L-003461-00	NM_007298	ENSG00000012048	+BRCA1+	672	CAACAUGCCCACAGAUCAA	CCAAAGCGAGCAAGAGAAU	UGAUAAAGCUCCAGCAGGA	GAAGGAGCUUUCAUCAUUC	2		+BRCA1+	1.37248
DZ02G15	DZ02	G	15	G15	1347	1.3723	10465502C	L-007207-00	NM_178426	ENSG00000143437	+ARNT+	405	UCAGAUGUCUAACGAUAAG	GGACUUGGCUCUGUAAAGG	CCACUGAUGGCUCCUAUAA	GUAGUGCCCUGGCUCGAAA	1		+ARNT+	1.3723
DZ53N09	DZ53	N	9	N09	1394	1.37202	10500529C	L-019101-00	NM_015455	ENSG00000113300	+CNOT6+	57472	GAAAGAACGUGGCUAUAAU	GAGCACAGGUGGAGUAGAA	GGGCAGAGCUUGAAAUAAG	GCUAUAAUGUUCUUUGUGA	2		+CNOT6+	1.37202
DZ40G09	DZ40	G	9	G09	2038	1.3719	10500516C	L-020891-02	NM_014747	ENSG00000117016	+RIMS3+	9783	CUGUCAGGGUGUUGCGAAA	GCUCUAGGGUGAAAGGCGA	GUGUAAUGAUGAGACAUAA	GCACCAAAUAAGUUACUCA	2		+RIMS3+	1.3719
DZ46I04	DZ46	I	4	I04	543	1.37147	10500522C	L-013713-01	NM_013271	ENSG00000102109	+PCSK1N+	27344	GUACUUGCUGGGACGGAUU	CGCAGGAGGCUGAGGAUCA	UGUGAAACGCCUAGAGACC	GCCAGCACGUCCAGAGCAA	1		+PCSK1N+	1.37147
DZ08I12	DZ08	I	12	I12	1181	1.37108	10465508C	L-003560-00	NM_006908	ENSG00000136238	+RAC1+	5879	GUGAUUUCAUAGCGAGUUU	GUAGUUCUCAGAUGCGUAA	AUGAAAGUGUCACGGGUAA	GAACUGCUAUUUCCUCUAA	1		+RAC1+	1.37108
DZ15E16	DZ15	E	16	E16	1297	1.37106	10465515C	L-011662-00	NM_002040	ENSG00000154727	+GABPA+	2551	GCAGGGAUCUUAAGGACAA	GAGCCAACUUUCAUACAUA	GCAGAUAGCUAUUAAUCCU	GAGAGGCAUUUAAUUCUAA	2		+GABPA+	1.37106
DZ35E12	DZ35	E	12	E12	566	1.37106	10500511C	L-015063-00	NM_033106	ENSG00000197487	+GALP+	85569	GUCCUGAAGUCAUAGAUGU	GGAGACAGCCCUUGAGAUC	GGAGAUCUGGGCAUGCUCA	GGCUGGACCCUCAAUAGUG	1		+GALP+	1.37106
DZ31E19	DZ31	E	19	E19	701	1.37096	10500507C	L-021693-02	NM_207361	ENSG00000150893	+FREM2+	341640	CGAGAAUGGUAUAUACAUA	GGUGAACAGUUGAUAGUAA	AGACAGAGUUGCACGUGAA	AUAUAUACUGGCAGCGAAA	1		+FREM2+	1.37096
DZ53B09	DZ53	B	9	B09	703	1.37095	10500529C	L-015976-01	NM_144671	ENSG00000198324	+FAM109A+	144717	GUGCUGACCUAGUGGCGGA	UGUUAGUGCAGGACCGGAA	UCACUGGGACUGAGGGCGA	GGUGACAGACUCAGCCCAA	1		+FAM109A+	1.37095
DZ55D03	DZ55	D	3	D03	616	1.37087	10500531C	L-004697-01	NM_016410	ENSG00000086065	+CHMP5+	51510	ACAAGCAAGUGAAGAUCGA	GGUAUUAUAGGUUGGUUAA	GGAAUUAUCACUACUGUAU	UAGUGAAGUAUAAGGAUCA	1		+CHMP5+	1.37087
DZ37F12	DZ37	F	12	F12	798	1.37075	10500513C	L-016863-02	NM_018085	ENSG00000198700	+IPO9+	55705	GGCAACAAGAGGAGCGAAA	GCUAAAGGCAUAAGGCCAA	AGUUAGCAGUCACGGGAAA	GAGAGAAUCGAUAAGCAAA	1		+IPO9+	1.37075
DZ38B03	DZ38	B	3	B03	422	1.3707	10500514C	L-018672-01	NM_006924	ENSG00000136450	+SRSF1+	6426	CGUGGAGUUUGUACGGAAA	UGACCUAUGCAGUUCGAAA	UCUCGAAGCCGUAGUCGUA	CAGGAUUCAUGGAGCGGGA	1		+SRSF1+	1.3707
DZ13I13	DZ13	I	13	I13	1696	1.37069	10465513C	L-019116-00	NM_002440	ENSG00000057468	+MSH4+	4438	GAGAUUAGAUUGUGUUCAA	CAAGAGGUUUGGAAUCAUA	CGACUUCGUUCUAAUAUAU	CGACCAGAAUUUACUGAUA	1		+MSH4+	1.37069
DZ21F19	DZ21	F	19	F19	976	1.37062	10467506C	L-009576-00	NM_001085	ENSG00000196136	+SERPINA3+	12	GACCUUGACUCGCAGACAA	GCCUAGAGCUUGCCAUCAA	UCUCCCAGGUGGUCCAUAA	CAAGGACCAUUGUGCGUUU	2		+SERPINA3+	1.37062
DZ38P12	DZ38	P	12	P12	511	1.37051	10500514C	L-017228-00	NM_138707	ENSG00000106635	+BCL7B+	9275	ACACGUCCCUGAGGAUAUU	UAGAAGAGAGCGUGCCUCA	CCGAGAACCUAAUGGCUUU	CCUCGGAAGUUGCUGAUGA	1		+BCL7B+	1.37051
DZ40E15	DZ40	E	15	E15	1605	1.37047	10500516C	L-011089-00	NM_000261	ENSG00000034971	+MYOC+	4653	UCAAGAACCGCUAUAAGUA	GCAAGUAUGGUGUGUGGAU	GGACAGUUCCCGUAUUCUU	UAAGAUAUGAGCUGAAUAC	2		+MYOC+	1.37047
DZ43G22	DZ43	G	22	G22	1314	1.37041	10500519C	L-017493-02	NM_148178	ENSG00000164967	+RPP25L+	138716	GGUCCGAGAUGGCAGCAAA	CCAGGGAGGGAUUUAGGAA	CGGCAGUGCUCGGCAUGUA	CGAGACACCCGAUCGUGAA	2		+RPP25L+	1.37041
DZ27N07	DZ27	N	7	N07	657	1.37035	10500503C	L-020782-02	NM_017793	ENSG00000178718	+RPP25+	54913	GGUUAAAGCCACCCAGCAU	GGGUUGCGGACGAGGAUCA	GGAAACUUCGUGCGAUAAU	GCAUGGACCUUAAGGCGAC	2		+RPP25+	1.37035
DZ41M08	DZ41	M	8	M08	1074	1.37033	10500517C	L-013528-00	NM_018932	ENSG00000120328	+PCDHB12+	56124	GCUAAAAUCUUCGGUAAAU	ACAGUGAACUAUCCUAUAC	AAAGAUGGUUUGUUCUAUC	GGGAUUUGCUCCUGAGAGA	1		+PCDHB12+	1.37033
DZ29I12	DZ29	I	12	I12	761	1.37032	10500505C	L-011246-00	NM_001325	ENSG00000101811	+CSTF2+	1478	GAUCCAAUGUGUCAAUGAA	GUUAGAUGCCAGAGGAUUA	UCAGAUUGGUAUACGAUAG	GGAGGCACGGAACAUGUUA	2		+CSTF2+	1.37032
DZ06F07	DZ06	F	7	F07	1487	1.37027	10465506C	L-012315-00	NM_006854	ENSG00000136240	+KDELR2+	11014	GCACUGGUCUUCACAACUC	CACGAUUUCUCUCCUCUUG	UACCUGAAAUUUAAGGCAA	ACACAUCUAUGAAGGUUAU	1		+KDELR2+	1.37027
DZ54L09	DZ54	L	9	L09	778	1.36987	10500530C	L-020671-00	NM_014155	ENSG00000196323	+ZBTB44+	29068	GUAGAAAGAUUAAGUGAUG	CAAAGCACGUCUAGCACUA	GCAGCCAGCUAUAUGCAAA	ACUAACUGCUGUUGAUUAA	1		+ZBTB44+	1.36987
DZ53L14	DZ53	L	14	L14	490	1.36979	10500529C	L-024157-02	NM_003703	ENSG00000087269	+NOP14+	8602	GGUCAAAGUCCUCGAGUUU	GCUGAGAGACUUCGAAGAA	AAAGAUGAAUGUCGAGGAA	CAUGAUGGUUCGCGAGCUU	1		+NOP14+	1.36979
DZ40L04	DZ40	L	4	L04	508	1.36973	10500516C	L-018173-01	NM_033199	ENSG00000145040	+UCN2+	90226	CUCAAUAAACACAAAGCGA	CUUGGAUGCUGCCACGUAA	UCUGUAAAGCAAAGCGACA	GGACAUUGGACAUUGCUAA	1		+UCN2+	1.36973
DZ20M11	DZ20	M	11	M11	983	1.36973	10467505C	L-006045-00	NM_003249	ENSG00000172009	+THOP1+	7064	UAGAUGAGCUGGCGCAGAA	UCAAACGCAUCAAGAAGAA	GCAAGGUUGGCAUGGAUUA	AGACCAAGCGCGUGUAUGA	2		+THOP1+	1.36973
DZ01L15	DZ01	L	15	L15	385	1.36963	10465501C	L-019369-00	NM_001007243	ENSG00000147465	+STAR+	6770	AAACUUACGUGGCUACUCA	GGGACAAAGUGAUGAGUAA	CCACUUGCAUGGUGCUUCA	GCUGGGAGCUCCUACAGAC	2		+STAR+	1.36963
DZ47J13	DZ47	J	13	J13	1278	1.36949	10500523C	L-013848-00	NM_020432	ENSG00000006576	+PHTF2+	57157	GGGAAGACUUGUUACAUUG	CAAUGAAUCCGCUGCUUUA	GGGUUUAACUCCAUUUGUU	GAAACAGGAUACUCAUUAC	2		+PHTF2+	1.36949
DZ30I19	DZ30	I	19	I19	353	1.36929	10500506C	L-017190-00	NM_005850	ENSG00000143368	+SF3B4+	10262	CCAAUCCUGUGGUAUCAUC	UAACCGUCCUAUCACCGUA	GAGAAGUUGCUUUAUGAUA	GAACAAAGCAUCAGCUCAC	1		+SF3B4+	1.36929
DZ14N21	DZ14	N	21	N21	791	1.36927	10465514C	L-009249-00	NM_005091	ENSG00000008438	+PGLYRP1+	8993	GGAGAAGACGGGCUCGUAU	GCAACUACAUGGAUCGGGU	CCACUCAGGUCACUUAUGG	GCCCUGAGGUCCAACUAUG	1		+PGLYRP1+	1.36927
DZ09C21	DZ09	C	21	C21	1417	1.36927	10465509C	L-010335-01	NM_001751	ENSG00000110619	+CARS+	833	GACCACGGAUCCCGAUAAA	UGCAUGAACAUUACGGAUA	GGACAACGGUUACGGCUAU	CGAGAAGGAGUGCGGAAGA	1		+CARS+	1.36927
DZ35E07	DZ35	E	7	E07	856	1.36926	10500511C	L-012877-00	NM_006704	ENSG00000165416	+SUGT1+	10910	CAGAACAGAGCACGUUUAA	GAGAUGUGCCUACGCCAAA	CAACUGGUCUGAUGUAGGU	CAAACAGAAUCUCAAGUAG	1		+SUGT1+	1.36926
DZ44L22	DZ44	L	22	L22	1229	1.36925	10500520C	L-013182-02	NM_016504	ENSG00000108826	+MRPL27+	51264	CGCCAAGGCAUUAAGAAAA	UCCAAGAAGUCGGGUGGUA	AUAAAGUGAGCCAGCGUCA	CUGUUGAGGCCAUCGGACA	2		+MRPL27+	1.36925
DZ10G14	DZ10	G	14	G14	1648	1.36917	10465510C	L-019126-02	NM_176793	ENSG00000055950	+MRPL43+	84545	CCAGAGUAGUGGCCGAAUA	GCAAGUCGGUCGAGGAGAU	CGACUUCGCCCGACGGAAU	GCUUGGACGUGAUCCGCAU	1		+MRPL43+	1.36917
DZ55M05	DZ55	M	5	M05	310	1.3689	10500531C	L-011894-00	NM_017454	ENSG00000124214	+STAU1+	6780	GCAGGGAGUUUGUGAUGCA	UAAUAAAGAGGAUGAGUUC	CGAGUAAAGCCUAGAAUCA	CGGAUGCAGUCCACCUAUA	1		+STAU1+	1.3689
DZ13F11	DZ13	F	11	F11	1529	1.36878	10465513C	L-020084-00	NM_006170	ENSG00000111641	+NOP2+	4839	GCAACGAUCACCUAAAUUA	GCAAAGAGGAAGAAAUCUC	GAAGGGCGGUCUCGUUCUG	GCCAAACCAUUGCCUGGAA	1		+NOP2+	1.36878
DZ06J21	DZ06	J	21	J21	1177	1.36878	10465506C	L-003809-00	NM_006208	ENSG00000197594	+ENPP1+	5167	GCAUGAAACUUUACCCUAU	GGACUUCUUCCUGUUAUUA	AAAGUACUCUCGCUGGUAU	AACCUUGGCUGCUCAUGUA	2		+ENPP1+	1.36878
DZ31L13	DZ31	L	13	L13	509	1.36862	10500507C	L-180356-01	NM_001039182	ENSG00000169627	+BOLA2B+	654483	CCGAAUACCUCCGCGAGAA	GGAUCUGCACAGCCAUUAA	GAAGUACUGCGUUGACGUA	ACGCGUGCCUAGCAGAAGA	1		+BOLA2B+	1.36862
DZ53O16	DZ53	O	16	O16	764	1.36847	10500529C	L-027187-00	NM_015315	ENSG00000155506	+LARP1+	23367	GCAAGAAUACCUCGGCAAA	GAGAAGGGAGUGAUAGUAA	CACAACACGUCUACCAUAA	ACACAAGUGGGUUCCAUUA	1		+LARP1+	1.36847
DZ44M07	DZ44	M	7	M07	620	1.36845	10500520C	L-015828-02	NM_153368	ENSG00000177291	+GJD4+	219770	GAGGAUCGUUUGAGAAUAU	AGGAGAGGUUUGUCUGCAA	GCGUGGACUUGCUAGGGUU	UGUCAGGGCACACGAAGAU	1		+GJD4+	1.36845
DZ55M21	DZ55	M	21	M21	635	1.36833	10500531C	L-034263-02	NM_001078173	ENSG00000212747	+FAM127C+	441518	GAUGUUGACUCCUGCAUUA	AGAAUUGGGUAUUUGGUAU	GGUCAACACUAUGUGAGAA	CAGUUCUGGCCUCAAGUUA	1		+FAM127C+	1.36833
DZ48G06	DZ48	G	6	G06	1126	1.36819	10500524C	L-017111-02	NM_018128	ENSG00000167721	+TSR1+	55720	UCAUAAAGGCGGACGGCAU	GGAUCUGCACGUUGUGUUA	GCGCUUUCCGCAUGACAAA	UCAAGAUUAUGCUCGAAUA	2		+TSR1+	1.36819
DZ32C22	DZ32	C	22	C22	603	1.36812	10500508C	L-016549-02	NM_138774	ENSG00000198858	+R3HDM4+	91300	GCGAGUGCUUCCAGCGCAU	UCAACCAGGCAGUGCGGAA	GCCAUCAAGCCCUCCGAUA	GCGUGUGGGUAAUUGUGUU	1		+R3HDM4+	1.36812
DZ30K21	DZ30	K	21	K21	1261	1.36808	10500506C	L-014254-00	NM_206539	ENSG00000171462	+DLK2+	65989	GGUUCUGGCUACUGUGUUG	GAACAUAUCUGUACCACGC	CACCUCAGCUGUAGUGGUA	GUACCAUUGUGUGUGCUUA	2		+DLK2+	1.36808
DZ43K09	DZ43	K	9	K09	499	1.36801	10500519C	L-016785-02	NM_152743	ENSG00000106009	+BRAT1+	221927	CCUGUCUGCUGGAGAGAGA	GAGUUAUGUCCGAGCGAGU	GCGUGUGCCCAGAAGAUCA	GGACAAGAUUGCUUCCUAC	1		+BRAT1+	1.36801
DZ41N19	DZ41	N	19	N19	1332	1.36792	10500517C	L-009884-00	NM_005920	ENSG00000116604	+MEF2D+	4209	GAAAGGGGUUAAUGCAUCA	AAGAGGAUGCGGCUUGAUA	GCAGAGCUCUCCUCCUUAC	GCAACAGCCUAAACAAGGU	2		+MEF2D+	1.36792
DZ42E14	DZ42	E	14	E14	852	1.36791	10500518C	L-027137-02	NM_025107	ENSG00000120279	+MYCT1+	80177	GGUUCAAGAAUAAGAGAUU	AGUAAGGUUUCAAGGGAAU	GCUAAUAACACAACAAGUU	GAGUCUGUACAGUGAUUAA	1		+MYCT1+	1.36791
DZ57C15	DZ57	C	15	C15	1379	1.36772	10500533C	L-018624-00	NM_032808	ENSG00000169783	+LINGO1+	84894	GCUGGCGGCUCAACUUCAA	ACACAAAGCACAACAUCGA	GGACUUCCCUGAUGUGCUA	GAACAAGAUCGUUAUCCUA	2		+LINGO1+	1.36772
DZ52C13	DZ52	C	13	C13	1424	1.36757	10500528C	L-022582-01	NM_138383	ENSG00000132613	+MTSS1L+	92154	ACCUAAAGGGCUCGGACUA	GCGAAAGAGUACAAACGAG	GGGUAGAAUUUCCGCCACA	GGACUUUACGUUCGUUUAA	2		+MTSS1L+	1.36757
DZ38E03	DZ38	E	3	E03	702	1.36747	10500514C	L-013081-00	NM_213636	ENSG00000196923	+PDLIM7+	9260	GCACCGAGUUCAUGCAAGA	UCACACACAUCGAAGCUCA	GAGCAUCGAUGGCGAGAAU	CGGAUGAGGAGCACCUGAA	1		+PDLIM7+	1.36747
DZ07N04	DZ07	N	4	N04	1350	1.36738	10465507C	L-008025-00	NM_006770	ENSG00000019169	+MARCO+	8685	GGGCAGAUCUGGCUGGAUA	GAGUAAAGGUGACUUCGGG	GCAAUGGAGCCUUUCGAAA	CCACAGGCCUGAAAGGAAG	1		+MARCO+	1.36738
DZ03B13	DZ03	B	13	B13	1196	1.36736	10465503C	L-008223-00	NM_012259	ENSG00000135547	+HEY2+	23493	GUGAUUAGAUUGAAUUCUC	CAGUUUAUCUGAGUUGAGA	GUCGGGAUCGGAUAAAUAA	UAACAGAAGUUGCGCGGUA	1		+HEY2+	1.36736
DZ13J02	DZ13	J	2	J02	993	1.36728	NA	P-002048-03	NA	NA	GFP	NA	NA	NA	NA	NA	2		GFP	1.36728
DZ09J13	DZ09	J	13	J13	1147	1.36719	10465509C	L-009775-00	NM_020244	ENSG00000111666	+CHPT1+	56994	GAACUUAUCCUGACUGGUU	GCAACAAUGUGGGACUAUA	GUGAUAUACUUUAGUGCUU	GCAGUGGGAGCUUCAAUUG	1		+CHPT1+	1.36719
DZ06N20	DZ06	N	20	N20	1684	1.36705	10465506C	L-017687-00	NM_006840	ENSG00000105609	+LILRB5+	10990	GGACGGACUUCUCACGUUU	GGCAUCAGAUAGACACUUU	GGACUGAUCCCUGACAUAC	GGACAUCGGCCCAUUUCUA	1		+LILRB5+	1.36705
DZ53K15	DZ53	K	15	K15	500	1.36704	10500529C	L-014584-02	NM_001039717	ENSG00000164074	+C4orf29+	80167	CCUCUAAGAUGAAGCGCUU	CAUCAUUACUGGAGGCGAC	UGAUUAAAGAAGCCCGAAU	AGAAACAGUCUUCGGAAAG	1		+C4orf29+	1.36704
DZ53L16	DZ53	L	16	L16	681	1.36678	10500529C	L-020867-01	NM_016287	ENSG00000127483	+HP1BP3+	50809	GUGAAUUCUACCCGGGAAA	CGGACAAGUUAGGUGAGAA	UGAUACGUCUCAAGGUGAA	AAACAAACACCGAUGGCUU	1		+HP1BP3+	1.36678
DZ06N10	DZ06	N	10	N10	1482	1.36667	10465506C	L-006348-02	NM_003220	ENSG00000137203	+TFAP2A+	7020	GUAUUAACAUCCCAGAUCA	CGUAAAGCUGCCAACGUUA	CCACCUAGCCAGGGACUUU	UAACAAGGACAACCUCUUC	2		+TFAP2A+	1.36667
DZ43K07	DZ43	K	7	K07	613	1.36666	10500519C	L-030963-01	NM_001039842	ENSG00000204237	+OXLD1+	339229	GCACGUGGCUGAUGAGAAC	ACGGGAAUAGGAAGAAUUA	GCGCAGAAAAUUCGGGACA	CCCACAAACUGCUGCAUGA	1		+OXLD1+	1.36666
DZ13F07	DZ13	F	7	F07	1731	1.36658	10465513C	L-004639-00	NM_012154	ENSG00000123908	+EIF2C2+	27161	GCACGACUGUGGACACGAA	CCAAGGCGGUCCAGGUUCA	GGUCUAAAGGUGGAGAUAA	CAAGCAGGCCUUCGCACUA	1		+EIF2C2+	1.36658
DZ42L04	DZ42	L	4	L04	1476	1.36656	10500518C	L-031743-02	NM_201520	ENSG00000125434	+SLC25A35+	399512	GGAACCCAGUCAUGAGAUA	CUGUAGGGCACCAGUAUAA	GGGCAUGUUUCAGGCGCUA	CCAAAGAUGUUAGGAUCGU	2		+SLC25A35+	1.36656
DZ32L17	DZ32	L	17	L17	602	1.36656	10500508C	L-029569-02	NM_001004487	ENSG00000168828	+OR13J1+	392309	GAACAGAGGUGUCCGAGUU	GCGGUGAGCGUGCUAGAUA	CCAUGUACCUGGUGACCCU	GCAACACGUCGGUCAGCGA	1		+OR13J1+	1.36656
DZ01E22	DZ01	E	22	E22	1504	1.36656	10465501C	L-013296-00	NM_019111	ENSG00000204287	+HLA-DRA+	3122	UGACAAAGCGCUCCAACUA	UGACCAAUCAGGCGAGUUU	GGAAUCAUGGGCUAUCAAA	CAACUGAGGACGUUUACGA	2		+HLA-DRA+	1.36656
DZ41D22	DZ41	D	22	D22	618	1.36581	10500517C	L-014677-01	NM_030937	ENSG00000221978	+CCNL2+	81669	CUGUGUUGAAAGUCGUAUA	CAGGACAUCCGGAGCGUUA	GGGUGUGCUCUCAGCGCAA	GCGCGUAUGACAUGGUGAA	1		+CCNL2+	1.36581
DZ34N16	DZ34	N	16	N16	1399	1.36564	10500510C	L-027983-01	NM_018151	ENSG00000080345	+RIF1+	55183	CCUCAAAUGAAAUGCGAAA	UCACGUAGCCCUAAAUUUA	GAAUCAAAUCUAAGGACUA	GCAAGUUCCUGAUGAUUUA	2		+RIF1+	1.36564
DZ02A17	DZ02	A	17	A17	1526	1.36558	10465502C	L-019668-00	NM_002460	ENSG00000137265	+IRF4+	3662	CAUCACAGCUCACGUAGAA	CCACAGAUCUAUCCGCCAU	UGUCAGAGCUGCAAGCGUU	GAAAAUGGUUGCCAGGUGA	1		+IRF4+	1.36558
DZ47G05	DZ47	G	5	G05	595	1.36551	10500523C	L-012251-00	NM_006260	ENSG00000102580	+DNAJC3+	5611	GCUAUAGCCUUCCUUGAUA	CCAGAUAACUUCCAGAAUG	GAGCAGAGGCCUAUUUGAU	CCUGAUAACUAUAUUGCUU	1		+DNAJC3+	1.36551
DZ46O21	DZ46	O	21	O21	532	1.36543	10500522C	L-021037-02	NM_016129	ENSG00000138663	+COPS4+	51138	CAAUAGUCCACGAAAGUGA	CAGUCCAGGCAGAGGCUUA	AAUGAUAACCGAAGGACGU	CAACGUGGGAUAAGCAGAU	1		+COPS4+	1.36543
DZ40L05	DZ40	L	5	L05	2013	1.36538	10500516C	L-027206-02	NM_198441	ENSG00000227151	+PRR20A+	122183	UCAAAGGACAUGUGACGAA	CCGCAAAACCCAUCGCUUA	UCUAGUGCCUGGAGACGAU	CCUCACCGACAUUGCGUAU	2		+PRR20A+	1.36538
DZ45N11	DZ45	N	11	N11	307	1.36537	10500521C	L-014326-01	NM_001011671	ENSG00000170791	+CHCHD7+	79145	GGAAUUCUAUCGUGAUGCA	GAGGCAUGGAGUUAGGUAA	UCGGUAACACAGAGGCUGA	AGUAUGAUGUGAACAAGUA	1		+CHCHD7+	1.36537
DZ53E01	DZ53	E	1	E01	699	1.36523	NA	L-011588-00	NM_001692	ENSG00000116039	+ATP6V1B1+	525	GCACCAAGGCGAUUGUUCA	GGGUCAAGUUUGCCCAGUA	CGGAGGACUUUCUGGAUAU	UGACGGACAUGAGUUCCUA	1		+ATP6V1B1+	1.36523
DZ49D16	DZ49	D	16	D16	1449	1.36511	10500525C	L-014794-02	NM_032167	ENSG00000140660	+SNX29+	92017	UUGAAGAGGAGUCGAGGAU	CAGGACGAAGGCAGCGUUA	AGCACGAGCUGCAGCGCUU	GCGCUGUGCCCUCAACGAA	2		+SNX29+	1.36511
DZ35C13	DZ35	C	13	C13	602	1.36504	10500511C	L-012038-01	NM_005258	ENSG00000137880	+GCHFR+	2644	UCUCUGAAACCCUGCGUCA	AUGAAUACUACGUCGAUGA	CAAUAAAGGGCUGUGAUGA	AGUCGGAUCCAGAGCUGAU	1		+GCHFR+	1.36504
DZ36O17	DZ36	O	17	O17	780	1.36497	10500512C	L-029608-02	NM_001004452	ENSG00000239590	+OR1J4+	26219	UGAAAGAGGGACUGUGUAA	GCAACAGUCUUAUCUCAAU	CCAGUGACAAGGACGUAAU	UAUUAAGCAUGCAAACUCA	1		+OR1J4+	1.36497
DZ57I03	DZ57	I	3	I03	1389	1.36493	10500533C	L-015445-02	NM_152546	ENSG00000023734	+SRFBP1+	153443	GUGAAGAGAAUUCGAGUUU	UAACAGUGAUGGCGGAGAA	GAAGCAAGCAGAAGGCGAA	UCAAUAACGAGGUUGUGAA	2		+SRFBP1+	1.36493
DZ41G11	DZ41	G	11	G11	695	1.36485	10500517C	L-029652-00	NM_014976	ENSG00000148843	+PDCD11+	22984	ACUCACAAGUGUAGAAUUA	GAUAGGAACAGUCAGUAUA	GGCGAGACAUGAAGACAUU	GAGGUCAAGUGCCGGGUUU	1		+PDCD11+	1.36485
DZ35E22	DZ35	E	22	E22	1185	1.36482	10500511C	L-007767-00	NM_170773	ENSG00000101265	+RASSF2+	9770	CAGAGGAGUUUGCCUUGUA	GAGCAGAUCUCCAAAGUGU	GAGAAGAUCCUGUGUGUUU	CCUGAUACUUUCACAUGUA	2		+RASSF2+	1.36482
DZ42E13	DZ42	E	13	E13	1518	1.36481	10500518C	L-019137-00	NM_025054	ENSG00000175073	+VCPIP1+	80124	GAGAAGCUCUGGUGAUUAU	GGGACAGACUUUAGUAAUA	GGAGAUGGGUCUAUUGUGU	CGACAGAAUUACAAUAGAA	2		+VCPIP1+	1.36481
DZ07B08	DZ07	B	8	B08	929	1.36466	10465507C	L-003495-00	NM_001527	ENSG00000196591	+HDAC2+	3066	GUAAGCAGAUGCAUAUAUU	GCGGAUAGCUUGUGAUGAA	GCAAAGAAAGCUAGAAUUG	GAUAACAUGUCUGAGUAUA	1		+HDAC2+	1.36466
DZ32F08	DZ32	F	8	F08	561	1.36461	10500508C	L-020970-01	NM_020368	ENSG00000132467	+UTP3+	57050	GAAAGAAGAUUGAUCGCAA	GUAAAGAAGAGCAACGUUA	AGCUGAAAAUGUUGCGAAA	GAGACGAGGAGGAUGGCGA	1		+UTP3+	1.36461
DZ14P10	DZ14	P	10	P10	835	1.36451	10465514C	L-019477-00	NM_147156	ENSG00000198964	+SGMS1+	259230	GCCCAACUGCGAAGAAUAA	CAACAUUGGCGUAGACAUC	GCUGGUGAAUGACACAUAA	GUACCUCGAUCUUACCAUU	1		+SGMS1+	1.36451
DZ44O14	DZ44	O	14	O14	833	1.36446	10500520C	L-011269-00	NM_001436	ENSG00000105202	+FBL+	2091	GGUCGAGGCGGAGGCUUUA	AAUGGUGGAUGUGAUCUUU	GCGUAAUGGAGGACACUUU	GGAAGAAUGUGAUGGUGGA	2		+FBL+	1.36446
DZ45N11	DZ45	N	11	N11	1000	1.36443	10500521C	L-014326-01	NM_001011671	ENSG00000170791	+CHCHD7+	79145	GGAAUUCUAUCGUGAUGCA	GAGGCAUGGAGUUAGGUAA	UCGGUAACACAGAGGCUGA	AGUAUGAUGUGAACAAGUA	2		+CHCHD7+	1.36443
DZ35E20	DZ35	E	20	E20	1063	1.3644	10500511C	L-003752-00	NM_052850	ENSG00000179271	+GADD45GIP1+	90480	CUAAGCAGUUCGCGCGUUA	CCGAAGAACGCGAAUGGUA	GAGCAGAAGCGUCGGGAGA	UCGCAGAGUGCAUGGCCAA	1		+GADD45GIP1+	1.3644
DZ33N05	DZ33	N	5	N05	716	1.36438	10500509C	L-031848-01	NM_198571	ENSG00000167011	+NAT16+	375607	CCCUACCGGCCUAGCGAAA	GCGAAUAGAACCCGGGUGU	CUGAAGAAAUACCGCCUAA	GCGUAGGUGCUAGGAGAAU	1		+NAT16+	1.36438
DZ36C04	DZ36	C	4	C04	463	1.3641	10500512C	L-012374-00	NM_007107	ENSG00000114850	+SSR3+	6747	GAAUGAAGUUGCUGAUUAU	ACAGUGAACUACAUAUUGU	GCACAUAUUUGGUAGCCUU	GGUCAUUGUUGCUUCCUUC	1		+SSR3+	1.3641
DZ34I19	DZ34	I	19	I19	1624	1.36391	10500510C	L-013364-00	NM_017589	ENSG00000137707	+BTG4+	54766	GCAGAAGCAUCCUAAGUGU	UCAGCAAUCCGAAGAGUAU	GAACCUCGUGUCAUUCCUA	UGUGGAAAGUAAUGUAGAU	2		+BTG4+	1.36391
DZ05E04	DZ05	E	4	E04	1487	1.36358	10465505C	L-012149-00	NM_005644	ENSG00000120656	+TAF12+	6883	CAAUAGUACUGCAGUGGUA	GAAAUUACAGGACUUAGUA	GAAAUCCGACCCUACAAAA	GAACAUGUGGAUCCCAGGA	1		+TAF12+	1.36358
DZ35O14	DZ35	O	14	O14	578	1.36356	10500511C	L-033857-02	NM_001124767	ENSG00000168273	+SMIM4+	440957	GAGGAACGAUGGAGUGGAU	UUAAAGUGCGCGUGGGCCA	GGAAGCAGCGAUUUGGCAU	GGCCCAGGUGAGACGGAUU	1		+SMIM4+	1.36356
DZ46I11	DZ46	I	11	I11	391	1.36325	10500522C	L-015123-02	NM_001009925	ENSG00000089063	+TMEM230+	29058	CCAAAGAUGUUAAGUGAAC	CAGCAUAUAAUUUGCAUCA	UGGUAUGGCUAAUUUCUUA	UGUCAGGCUACAUCAGCAA	1		+TMEM230+	1.36325
DZ31O06	DZ31	O	6	O06	499	1.36317	10500507C	L-019232-02	NM_175065	ENSG00000184270	+HIST2H2AB+	317772	CGGAAAGCAGGGAGGCAAG	CCGUGAGGAAUGACGAAGA	AGGCUGUCCUGUUGCCCAA	UGGCAAGAACAAGUAAUUA	1		+HIST2H2AB+	1.36317
DZ11J09	DZ11	J	9	J09	1329	1.36303	10465511C	L-011610-00	NM_001821	ENSG00000203668	+CHML+	1122	GAAGAAAGCCAGUUAUCGU	CAAAGAAUCUGGACGAUGU	GAAGGACACCUAUCUGGUA	GCUCAAAUGUGCAGUAUAA	2		+CHML+	1.36303
DZ31N18	DZ31	N	18	N18	1214	1.36291	10500507C	L-031716-00	NM_198576	ENSG00000188157	+AGRN+	375790	GACGACCUCUUCCGGAAUU	GCAGAGCAACCACUUUGAA	GCACGUAUGACAGUGAUUG	GAAGUUCGACGGCCCUUGU	2		+AGRN+	1.36291
DZ55E24	DZ55	E	24	E24	481	1.36287	NA	L-011588-00	NM_001692	ENSG00000116039	+ATP6V1B1+	525	GCACCAAGGCGAUUGUUCA	GGGUCAAGUUUGCCCAGUA	CGGAGGACUUUCUGGAUAU	UGACGGACAUGAGUUCCUA	1		+ATP6V1B1+	1.36287
DZ32N12	DZ32	N	12	N12	485	1.36276	10500508C	L-017310-00	NM_145660	ENSG00000100336	+APOL4+	80832	GGCGAUAUGUACCUAUAAA	CGAAUGAUGUCCAUACACU	GGACGCCCUUUGAUUGCUU	GAACAGCAGUUUAGGGAGU	1		+APOL4+	1.36276
DZ32K15	DZ32	K	15	K15	1210	1.36275	10500508C	L-014870-02	NM_032347	ENSG00000186812	+ZNF397+	84307	GAACCUUCAUUUCGAGGAA	CAGAAUGGGAGUACUCAAU	GCAGAUCUGGGUUCAGCAA	CGGAACAAGAACUAAUACU	2		+ZNF397+	1.36275
DZ10H03	DZ10	H	3	H03	1324	1.3627	10465510C	L-012014-00	NM_004967	ENSG00000029559	+IBSP+	3381	CCACAAGUCUAUAGAACCA	GGACAAUUACCGAGCCUAU	CACAGGGUAUACAGGGUUA	GCUGAGAAUACCACACUUU	1		+IBSP+	1.3627
DZ01I15	DZ01	I	15	I15	1480	1.3624	10465501C	L-008869-01	NM_138969	ENSG00000170786	+SDR16C5+	195814	CAACAAUGCCGGAAUCGUA	CCACAAGAGUGCACGCCUA	GGAUUCAGGUUGAGGCAUU	GAGUAGCCGACCAGGUUAA	2		+SDR16C5+	1.3624
DZ30C14	DZ30	C	14	C14	617	1.3623	10500506C	L-011055-00	NM_000200	ENSG00000205649	+HTN3+	3347	GACUGGAGCUGAUUCACAU	GGACUCGUGUAUUCUCAUU	GCAAAGAGACAUCAUGGGU	AAUCUUGGCUCUCAUGCUU	1		+HTN3+	1.3623
DZ40D03	DZ40	D	3	D03	677	1.36224	10500516C	L-034912-02	NM_001012716	ENSG00000176912	+C18orf56+	494514	GGAUAUAGGAUGCAUUAGA	CGGAGGAUGUGUUGGAUCU	GCGCCAGUCACGUCCCUAA	CCGAAUACCGACAGGGUGC	1		+C18orf56+	1.36224
DZ09B05	DZ09	B	5	B05	1472	1.36218	10465509C	L-009383-01	NM_017528	ENSG00000071462	+WBSCR22+	114049	CGAGACAGAAGCCCGGAAA	CCUGUUACCUGCUGGAUAU	CCGGUGGCAUGGUGGUAGA	CUAACAGUGCCAAAGCAAA	2		+WBSCR22+	1.36218
DZ46G12	DZ46	G	12	G12	662	1.36199	10500522C	L-021459-01	NM_152658	ENSG00000161277	+THAP8+	199745	GAGGAAAGACAUUAUACGU	CUAAGGAGUCCCACGCUUU	GAGCAGAGCAAGGGUUGUU	AGUAGACGAUGAACUAGUA	1		+THAP8+	1.36199
DZ39G10	DZ39	G	10	G10	532	1.36186	10500515C	L-012726-01	NM_005949	ENSG00000198417	+MT1F+	4494	GCGACUGAUGCCAGGACAA	CUGUGAAAUAUGUGAGUGA	GUAAACAGAGAGACAUGUA	UAUACCACCUUGACCCAUU	1		+MT1F+	1.36186
DZ32A04	DZ32	A	4	A04	901	1.36179	10500508C	L-021123-02	NM_016196	ENSG00000122965	+RBM19+	9904	GGAUGAAGGAGGAGCGUUU	ACACAGAGGCUUCGGCUUU	GGUCUGUGGUGUUGGACGA	CGUGAAGAAUCUCCCGAAU	1		+RBM19+	1.36179
DZ13L12	DZ13	L	12	L12	1240	1.36159	10465513C	L-017633-00	NM_014278	ENSG00000164070	+HSPA4L+	22824	UGAGUUGGCUGAAUAGUAA	GGUGAUAGUUCCAAAGUGA	GAUCAUGCAAGAUAAGUUA	AGAAUGCCGUUGAAGAAUA	2		+HSPA4L+	1.36159
DZ32P14	DZ32	P	14	P14	530	1.36156	10500508C	L-030737-02	NM_001014979	ENSG00000196118	+C16orf93+	90835	GCUCAAGGCCAGCGAGGAA	GAGCAGACGUCAGCGGCUU	UGGAGGAGUGCUACCGCUA	GCAAGUUGACUGCACUAGA	1		+C16orf93+	1.36156
DZ30P21	DZ30	P	21	P21	523	1.36139	10500506C	L-020231-02	NM_016520	ENSG00000136819	+C9orf78+	51759	GGAAGAAGCUGUUCACGGU	UCAGAGGAGGUUCGAUUAA	CUAUAUCCCUCCCAUGAAA	GGAUGUAAAUAUCGCCUUC	1		+C9orf78+	1.36139
DZ42I04	DZ42	I	4	I04	1124	1.36136	10500518C	L-011244-00	NM_001321	ENSG00000175183	+CSRP2+	1466	AAAGGAUGCUAUGCAAAGA	UCAACAACUCUGACUGAAA	GAAGAGAUCUACUGCAAAU	GCACAACAGUGGCAAUUCA	2		+CSRP2+	1.36136
DZ35M17	DZ35	M	17	M17	695	1.36111	10500511C	L-017686-01	NM_006865	ENSG00000170866	+LILRA3+	11026	AGGAGAUGCUUGCCGUGAU	GCGCCAAUCUCAUAAGUAC	CGGUAUUGCUGUAUCUAUG	UCACAGGGAGGGAUGCACA	1		+LILRA3+	1.36111
DZ34E18	DZ34	E	18	E18	522	1.36103	10500510C	L-030289-02	NM_001012706	ENSG00000214900	+C14orf182+	283551	AGAAAUGUCUACCGAGGAA	CCAAGAUGCCAUUCACGAA	CGUGAGUGUGCUACAAGAA	GUUCUACGACACAGACAUU	1		+C14orf182+	1.36103
DZ40F03	DZ40	F	3	F03	902	1.36099	10500516C	L-015404-02	NM_014445	ENSG00000120742	+SERP1+	27230	GUUAAUUGCCUCAGGAUAU	UCGCCAAGACCUCGAGAAA	GCAUGAGUGAGUAUAGUAA	GAUUAUGCAUGUUUAGGUA	1		+SERP1+	1.36099
DZ47L18	DZ47	L	18	L18	563	1.36075	10500523C	L-018633-01	NM_153689	ENSG00000178074	+C2orf69+	205327	CGAAUGGUUGCCAGGGAGA	GGGUAUUAAGAGUAAGUCA	GGAUUGAGUUAGAAUUAGU	GAGAAUUAUCAAUGGGAAA	1		+C2orf69+	1.36075
DZ36F12	DZ36	F	12	F12	749	1.36041	10500512C	L-032112-02	NM_207435	ENSG00000174456	+C12orf76+	400073	GGUCUGGACAGUUGGUAAA	UCCUAACACUGUAGCGCAA	GCUUCUCGCUUCAUUCAUA	CCACAGUUUGUUCGGCUAU	1		+C12orf76+	1.36041
DZ39G17	DZ39	G	17	G17	610	1.36034	10500515C	L-026563-02	NM_001005198	ENSG00000255116	+OR8G5+	219865	UCAAAGAAUGGCAGCAGAA	CUGCAAAUUUGAUGUGAUC	GUUUAUUCUGGUUGGGCUA	CUACAAAAGGAGAAUAACA	1		+OR8G5+	1.36034
DZ06O09	DZ06	O	9	O09	1697	1.36034	10465506C	L-014345-00	NM_024503	ENSG00000127124	+HIVEP3+	59269	GAGAACAACGUCCAAAGAA	GCAGCCGGCAAUCGAAUUA	GUACUGAGUCUGGGUAUUU	CGAAGAGUAUGUAUAUGUG	1		+HIVEP3+	1.36034
DZ48C20	DZ48	C	20	C20	577	1.3603	10500524C	L-016272-01	NM_018171	ENSG00000136044	+APPL2+	55198	CUAGUAGAGAUGCGCGAUA	CGAACAUAGAGGCGCAGAA	GCGGAAAAGAUGCGGGUGU	AGAUCUACCUGACCGACAA	1		+APPL2+	1.3603
DZ55L10	DZ55	L	10	L10	760	1.36017	10500531C	L-015615-02	NM_138451	ENSG00000166578	+IQCD+	115811	GCACUAAAUUCACGGCUUU	GGGAUAAGGCCCAGUUCUU	UGGGAGAGUUUGCGCAGAU	CCACUUAUGCAGCAGAUCA	1		+IQCD+	1.36017
DZ03H08	DZ03	H	8	H08	788	1.36004	10465503C	L-020597-01	NM_020375	ENSG00000078237	+C12orf5+	57103	GUAGAAGGCAAAGCGCUAA	GUUAAUUCAGACAGCGGUA	GCAUGGAAUUUUGGAGAGA	GUAUGAACCUACAGGAUCA	2		+C12orf5+	1.36004
DZ52O19	DZ52	O	19	O19	667	1.36004	10500528C	L-017036-02	NM_144962	ENSG00000134020	+PEBP4+	157310	GAACAUUGGCUGCAAGGUU	GAUUCAGGGCCAGGAGUUA	UGGAGACAUUGGCUGGUAA	GCUACCAGUUCUUUGUCUA	1		+PEBP4+	1.36004
DZ53P03	DZ53	P	3	P03	817	1.36	10500529C	L-017239-00	NM_138940	ENSG00000163606	+CD200R1+	131450	CGAAAGUACUCGCAGAAGU	GUAAAGAUGGCUACAAAUG	GUACCGUGGCCAUCACUCA	CUAGGGCUACUGUUGAUUU	1		+CD200R1+	1.36
DZ18A03	DZ18	A	3	A03	1163	1.35994	10467503C	L-003151-00	NM_005356	ENSG00000182866	+LCK+	3932	GAGAGGUGGUGAAACAUUA	UUGAAGAGCGGAAUUAUAU	GGGACCCACUGGUUACCUA	CAGAGGAGCUGUACCAACU	1		+LCK+	1.35994
DZ17C11	DZ17	C	11	C11	1280	1.35993	10467502C	L-005555-00	NM_005293	ENSG00000204882	+GPR20+	2843	UCAACGGGCUGGCGCUGUA	UCACGGUGCUCAUCAUCUU	CCACGCGCUUCGCUGUGUA	UCGGUUACUUCCUCAACAU	1		+GPR20+	1.35993
DZ08M16	DZ08	M	16	M16	661	1.35989	10465508C	L-012388-01	NM_007130	ENSG00000147124	+ZNF41+	7592	AAUUAAGACCUGAGGAGAU	CAGCAUAUCCUGGGACAUA	UGAUCAACCCAUAGGAGAA	CCUUAUGCUUGUACAGAAU	2		+ZNF41+	1.35989
DZ32M15	DZ32	M	15	M15	658	1.35971	10500508C	L-012492-00	NM_130787	ENSG00000196961	+AP2A1+	160	CCGAUGAGUUGCUGAAUAA	GGAGCAAUGCCAAGCAGAU	CCAAGAAGGUGCAGCAUUC	GCAAGAAGAACCCAGAUGA	1		+AP2A1+	1.35971
DZ12I15	DZ12	I	15	I15	1393	1.35959	10465512C	L-003890-00	NM_002007	ENSG00000075388	+FGF4+	2249	CCUACGAGUCCUACAAGUA	GAGUGCACGUUCAAGGAGA	GAGUGUCGCCCACCAUGAA	AAGAGUAGGUGUAAGAUAU	1		+FGF4+	1.35959
DZ34N11	DZ34	N	11	N11	1233	1.35956	10500510C	L-013326-02	NM_177948	ENSG00000102401	+ARMCX3+	51566	GGGAUGUGCUAGUCGGCUA	GAUAGAAGUAUUCGAAGUA	AGAGAUAAGAAACGUACAA	CAGCGCAGGCUUAAAGUAU	2		+ARMCX3+	1.35956
DZ39A09	DZ39	A	9	A09	491	1.3594	10500515C	L-021444-02	NM_004644	ENSG00000103723	+AP3B2+	8120	CCAAAUAUGACCAGAACUA	AGAGUGAAUCGGACAGUAA	GCGAUGAUUGCCCGAGGAA	AGCACAACAUGGAGAGAUC	1		+AP3B2+	1.3594
DZ13M14	DZ13	M	14	M14	826	1.3594	10465513C	L-003413-00	NM_005693	ENSG00000025434	+NR1H3+	10062	GAGUUUGCCUUGCUCAUUG	CGACUGAUGUUCCCACGGA	GAACAACUGGGCAUGAUCG	CCUCAAGGAUUUCAGUUAU	2		+NR1H3+	1.3594
DZ13J10	DZ13	J	10	J10	1207	1.35907	10465513C	L-008550-01	NM_020178	ENSG00000154975	+CA10+	56934	CAACACUGGAAGACACGUA	ACCAUGAGCUAUAUACGAA	UGAGAUAGCAGGCGACAGA	UCAGGAAUGCAUUUGCUAA	2		+CA10+	1.35907
DZ14E04	DZ14	E	4	E04	870	1.35904	10465514C	L-010093-00	NM_002028	ENSG00000125954	+FNTB+	2342	GCAAGUCGCGUGAUUUCUA	GGUCUUCAGUUCUUACAAG	GCGAUUUGAAGGAGGAUUU	GAAAAGAGGCCUUCGACAA	1		+FNTB+	1.35904
DZ30N13	DZ30	N	13	N13	1186	1.35904	10500506C	L-019417-02	NM_024889	ENSG00000148735	+PLEKHS1+	79949	CAGUGUAGAAGUUGGCAUA	CCUACAAGAUUUAUCAGAA	AGGAACUCUCAUUGGGUAA	GGAUAAGCCUAGACUGAAC	2		+PLEKHS1+	1.35904
DZ31N14	DZ31	N	14	N14	535	1.35894	10500507C	L-032773-02	NM_001080511	ENSG00000236279	+CLEC2L+	154790	CCAUAUGCUAGGUAGUGUA	ACGCAGAGUUGGGGACGAA	AGGCUGGUGUCGACGGAGU	GUAUUGGUCACUAACGGAA	1		+CLEC2L+	1.35894
DZ10K18	DZ10	K	18	K18	641	1.35891	10465510C	L-009818-01	NM_031900	ENSG00000113492	+AGXT2+	64902	CACCAUAUGUUCAUGACGA	UGAAAUUGUUGGAGACGUC	CAGAGAAGCUUGCCGCACU	CACCAUGGCUAAAGGGAUU	1		+AGXT2+	1.35891
DZ14I17	DZ14	I	17	I17	1158	1.35888	10465514C	L-006640-01	NM_003918	ENSG00000056998	+GYG2+	8908	CACCGAGAGUGUCGUUAAA	CAGAGGGAGACCACGGGAA	GAAGUGAAUCUAAUCGAUA	CGAGGAAACCUUCGAACCA	1		+GYG2+	1.35888
DZ14F08	DZ14	F	8	F08	1286	1.35883	10465514C	L-004819-00	NM_004083	ENSG00000175197	+DDIT3+	1649	GGUAUGAGGACCUGCAAGA	CACCAAGCAUGAACAAUUG	GGAAACAGAGUGGUCAUUC	CAGCUGAGUCAUUGCCUUU	2		+DDIT3+	1.35883
DZ43J06	DZ43	J	6	J06	1458	1.35882	10500519C	L-018723-00	NM_017651	ENSG00000135541	+AHI1+	54806	GCAUAUCAGUGCCAUGUAA	UCACAACAGUCUAAGUUAA	CAACGGUAGUGGCUCUUUA	CAACGAAGAUGCAGCUAGU	2		+AHI1+	1.35882
DZ35N15	DZ35	N	15	N15	972	1.35877	10500511C	L-015003-01	NM_032811	ENSG00000154144	+TBRG1+	84897	GUAUAAUAGCAAAUCGGGA	CUGACUAACGAGGGAGAUA	CUAAGUCGGUCUCUAAUAA	GAUCAAGGAUGGUGGUGUG	1		+TBRG1+	1.35877
DZ35G12	DZ35	G	12	G12	910	1.35839	10500511C	L-014192-00	NM_014604	ENSG00000213977	+TAX1BP3+	30851	GCGUCAAGGUGAGAACUUA	GUGCAAAGAGUUGAAAUUC	GAGACAAGAUCAUGCAGGU	GACAAGACGGACAAGGGUA	1		+TAX1BP3+	1.35839
DZ05F21	DZ05	F	21	F21	1715	1.35838	10465505C	L-011699-00	NM_002163	ENSG00000140968	+IRF8+	3394	AGCCUUCUGUGGACGAUUA	GAGGUUACGCUGUGCUUUG	CCGGAUGUUUCCAGAUAUU	CAUACAAAGUUUACCGAAU	1		+IRF8+	1.35838
DZ35O05	DZ35	O	5	O05	860	1.35834	10500511C	L-013298-00	NM_145861	ENSG00000186197	+EDARADD+	128178	GAUGUCCUAUGACGAAUUG	GAACUGCCCACGAAAUUCA	GCUCAAUGAUCAGGACUUA	AGACAAAUAUCCCAUUCAA	1		+EDARADD+	1.35834
DZ38N11	DZ38	N	11	N11	656	1.35832	10500514C	L-015387-02	NM_032487	ENSG00000184378	+ACTRT3+	84517	UCGACAACGGCUCGGGAAU	CAGCAUAAUGAAACGUGAU	CAGUUUAUCUACCCGAACA	GCAUUGGGAUGGAGCGCAG	1		+ACTRT3+	1.35832
DZ32H17	DZ32	H	17	H17	1109	1.35825	10500508C	L-017877-00	NM_001033576	ENSG00000141161	+UNC45B+	146862	GCGCUGAACCUGCUCAAUA	GCGGAAGGGUCGACAGAAA	CAACUCACGUACCAUCUAU	GAACAAUGGAGUAGCCUUG	2		+UNC45B+	1.35825
DZ49G08	DZ49	G	8	G08	1056	1.35824	10500525C	L-013348-02	NM_018285	ENSG00000177971	+IMP3+	55272	CGUCCAAGAUCAAGCGGCA	GGGAGGACUACACGCGCUA	UUUUAUAAACUGAGCGAGA	CUGGAAGCCUAGCGGAUCU	2		+IMP3+	1.35824
DZ51H06	DZ51	H	6	H06	1388	1.35823	10500527C	L-015383-00	NM_006107	ENSG00000108848	+LUC7L3+	51747	CGAGAGCGUUUGUAAAUAU	CGAAGAACCUGAUCGUGAU	GAAGUAGAACGUAGGAUCA	GAUCGAAAGUCAUAUAAGC	2		+LUC7L3+	1.35823
DZ06H13	DZ06	H	13	H13	745	1.35799	10465506C	L-016371-00	NM_006215	ENSG00000100665	+SERPINA4+	5267	GGUGAGAGUUGCAGUAACA	CAAUCCAGCUUAUCAACGA	CCACCAGCUUCGCGAUCAA	GCAAAAUGAGGGAGAUUGA	1		+SERPINA4+	1.35799
DZ53O17	DZ53	O	17	O17	1104	1.35792	10500529C	L-015667-01	NM_172240	ENSG00000139323	+POC1B+	282809	AAGAAAUAGUGCCGUCCUA	GCAUGUAUCGCCAGCGCUU	CGACAUACACACUGGGUAC	GACUUUAACCCUAGUGGUA	2		+POC1B+	1.35792
DZ51A14	DZ51	A	14	A14	1251	1.35788	10500527C	L-015833-02	NM_144674	ENSG00000153060	+TEKT5+	146279	AGUUGAAGCUGGUGAACGA	GCACUCUUCUCUCGCUAUA	CCAAGUUCAGUAACGACAA	GGGACUACUCAGACCGCCA	2		+TEKT5+	1.35788
DZ32M03	DZ32	M	3	M03	755	1.35785	10500508C	L-019357-02	NM_194071	ENSG00000182158	+CREB3L2+	64764	GGUUACGUCCAUUAGGAAA	CAGAGAAGAGUGUGUCAAU	CCAAAUUGCCCCUGUCAAA	GAGCGAGAGAUGACACAAU	1		+CREB3L2+	1.35785
DZ02O11	DZ02	O	11	O11	1447	1.35762	10465502C	L-016741-01	NM_003321	ENSG00000178952	+TUFM+	7284	AGACUUACGUGCGCGACAA	GAACAAGGCUGACGCUGUC	CGAGAUGGCAACCGGACUA	CAGCUUCCCUUGCGUUUAA	1		+TUFM+	1.35762
DZ35M18	DZ35	M	18	M18	1428	1.35756	10500511C	L-017969-01	NM_006476	ENSG00000167283	+ATP5L+	10632	GGUACUACGCCAAGGUUGA	CCGCAAUUGGAAAGGAUAU	GCAAUAUUAACCUGGUACA	CCCUGGAUCUAAAUAGUAU	2		+ATP5L+	1.35756
DZ32H07	DZ32	H	7	H07	633	1.35747	10500508C	L-014093-01	NM_022473	ENSG00000103994	+ZFP106+	64397	CGUAAAUGCAAUUCAGAUA	GGACGUUCCGGGUGGCAUA	GGCAGUUCGUUGUGAUAAA	UGUUAAACCUGUAAGGAAA	1		+ZFP106+	1.35747
DZ41N16	DZ41	N	16	N16	1423	1.35745	10500517C	L-018238-02	NM_173619	ENSG00000157335	+CLEC18C+	283971	GAGGAGUGCUCGUGCGUCU	ACUGGGAGGUCAACGGGAA	GGAUCGGGCUCACCUACAA	ACCUGAGGAUCGACGGAGA	2		+CLEC18C+	1.35745
DZ47E08	DZ47	E	8	E08	886	1.35715	10500523C	L-021418-02	NM_178175	ENSG00000182508	+LHFPL1+	340596	UGGAAUAGCCCGGAGAUAA	GGGAAUGUCUCCAAUCAAU	GUUAGGUACCUGUCGGCUU	GCAUGGGAGCAGCGCAGUU	1		+LHFPL1+	1.35715
DZ15O22	DZ15	N	22	O22	1221	1.35706	10465515C	L-004636-00	NM_015328	ENSG00000158467	+AHCYL2+	23382	GAAAAUCAAGGGCAUAGUA	GAAGAAUAGCUGCAUCGUU	GCACACACAUCACUGCUCA	GAAGAGAGCUCAAGGAGAA	1		+AHCYL2+	1.35706
DZ17N13	DZ17	N	13	N13	1157	1.35699	10467502C	L-006770-00	NM_018425	ENSG00000155252	+PI4K2A+	55361	GGUUGGUGGUGCUGGAUUA	CAACACUGAUCGAGGCAAU	GAGACGAGCCCACUAGUGU	GCAUCGGGCUACCACCAAA	2		+PI4K2A+	1.35699
DZ42H20	DZ42	H	20	H20	610	1.35696	10500518C	L-012783-01	NM_007280	ENSG00000104147	+OIP5+	11339	GCUAACGCACAAUCGCUUA	GCACUGAGAGGGCGAUUGA	GUGUCAGGUUCAGGCUUUA	GGGAUACGCAGGUGGUGAA	1		+OIP5+	1.35696
DZ19I11	DZ19	I	11	I11	1039	1.35691	10467504C	L-010904-00	NM_002685	ENSG00000171824	+EXOSC10+	5394	ACGAAAAGCUCUUGAAUUG	UGAAAGUUACGGAUAUGUA	GAAGUGACAUGUACAUUCU	CCCAUUACCUGCUAUAUAU	2		+EXOSC10+	1.35691
DZ56E15	DZ56	E	15	E15	1567	1.35688	10500532C	L-018808-01	NM_020189	ENSG00000120533	+ENY2+	56943	GGCACACUGUAAAGAGGUA	GAGCAGCGAUUAACCAAAA	AGAGAACGCCUCAAAGAGU	GCUGGAAGGAUCAGUUGAA	2		+ENY2+	1.35688
DZ14P09	DZ14	P	9	P09	872	1.35683	10465514C	L-007578-00	NM_003627	ENSG00000149150	+SLC43A1+	8501	GCUCUGAGGUGACCGCAUA	GUUAAUGGCCCUCAUGAUU	GAAGCUCUGUCUCCGUUGA	GAACGAGGGCUUCUAUUCC	1		+SLC43A1+	1.35683
DZ38N05	DZ38	N	5	N05	434	1.35682	10500514C	L-009039-00	NM_002550	ENSG00000180090	+OR3A1+	4994	GGAUAAAGCUGUUGGAAUU	CAACCAAGCUUUCAGACAA	GUUCAGGUAUCUUUAACUA	CAGCGUCACUGUUCCAUCA	1		+OR3A1+	1.35682
DZ41G09	DZ41	G	9	G09	599	1.35681	10500517C	L-014045-02	NM_001081472	ENSG00000122432	+SPATA1+	100505741	CAAGCUACAUCAAAGGUUA	GUGCAUAUUACGUCAGAUU	GAAUGUAGGGUUUGACACA	CAGACUAAUAAUGGUGUUA	1		+SPATA1+	1.35681
DZ42G04	DZ42	G	4	G04	659	1.35678	10500518C	L-007370-00	NM_014341	ENSG00000137409	+MTCH1+	23787	GAACAACUGCGGGCUGCAA	GCAAGUGGAUGGUAAGAUA	CAACAAGGAUGAUAUGAAG	GGGAUUCUUCGUUGGAUUA	1		+MTCH1+	1.35678
DZ39L20	DZ39	L	20	L20	830	1.35678	10500515C	L-017742-01	NM_201526	ENSG00000129009	+ISLR+	3671	GUUCCAUGGCAAAGCGGUU	GCUGCUAUACGGUUGACAA	GGAAUGGAGCUGGGGCUUA	CGGAGGACAAUGUGGUCAU	1		+ISLR+	1.35678
DZ03M06	DZ03	M	6	M06	966	1.35671	10465503C	L-010989-00	NM_000477	ENSG00000163631	+ALB+	213	GAUGUGAUGUGCACUGCUU	GCAGAAGUUUCCAAGUUAG	GAUUCGAUCUCCAGUAAAC	AAAGUAAGGAUGUUUGCAA	1		+ALB+	1.35671
DZ53J22	DZ53	J	22	J22	1373	1.35655	10500529C	L-017598-02	NM_130848	ENSG00000251380	+C5orf20+	140947	ACUGAGAACGUGAUGCUUA	UGAACUCACAGGCGGAUUA	AGGAUAGCAAUCAGAGGUU	UCUUGUAGAAAACGGGAAA	2		+C5orf20+	1.35655
DZ31F15	DZ31	F	15	F15	511	1.35634	10500507C	L-018122-00	NM_001003681	ENSG00000100281	+HMGXB4+	10042	GGGAGUUAGUGAUAGAUGA	GACAUGAGUUACAGAGCUU	GAAAUCAGCUCGGGAUGAG	GUGCUAACCUUGAUCUUUC	1		+HMGXB4+	1.35634
DZ13I16	DZ13	I	16	I16	695	1.35633	10465513C	L-003486-00	NM_001429	ENSG00000100393	+EP300+	2033	GGACUACCCUAUCAAGUAA	GACAAGGGAUAAUGCCUAA	GUUCAAUAAUGCCUGGUUA	CGACAGGGAUGCAGCAACA	2		+EP300+	1.35633
DZ42A16	DZ42	A	16	A16	1338	1.3562	10500518C	L-021231-00	NM_018967	ENSG00000147481	+SNTG1+	54212	GGAUUUGGAUUAAGCAUAA	GCUCAUGUCUCUACAAGUU	GCACAGGAUUUAUCUGCUU	UAAUGGGACUCACAAUUGA	2		+SNTG1+	1.3562
DZ42E10	DZ42	E	10	E10	1053	1.35618	10500518C	L-014274-00	NM_024042	ENSG00000103260	+METRN+	79006	CACCAGCGACUUCGUAAUU	GGGCUGACCUCCAUUCGUA	CCCAUGACGUGGAGCUGCA	GGGACUAUCAAUAAGAACU	2		+METRN+	1.35618
DZ35D04	DZ35	D	4	D04	889	1.35614	10500511C	L-017698-01	NM_181354	ENSG00000254615	+OXR1+	55074	CGAAUAUACCAGAGAACCU	CAGUGCUGAUGGUGAUUAA	CGAGAUGCAGGUAAUGAUA	CGACCAAACCUAAGUGAUC	1		+OXR1+	1.35614
DZ35L20	DZ35	L	20	L20	408	1.35611	10500511C	L-032300-00	NM_001001325	ENSG00000196800	+SPINK14+	408187	GGCCAAAUCUUUCCCAGUA	GGUACAAUGGAACGGUCAA	GAAAUCUCAUGGAAGAAUC	AAGGUGAAAUGUCCAUAUG	1		+SPINK14+	1.35611
DZ08K06	DZ08	K	6	K06	1290	1.35602	10465508C	L-007558-01	NM_030674	ENSG00000130066	+SLC38A1+	81539	CAAAAGUGGACUCGAAUUA	CCACAGGGAAGUUCGUAAU	GAGAAUCAUGUGUACCUAA	GAUAGUUACCUUUGGCAUA	2		+SLC38A1+	1.35602
DZ02N14	DZ02	N	14	N14	1704	1.35596	10465502C	L-019200-01	NM_002489	ENSG00000189043	+NDUFA4+	4697	CCGCACAAUUUUCCACUUA	GUGUAUAGACUGUUGGUAA	AAGUAAAUUGGGAAGGAUA	CUUCACUAGAGCAUACAUA	1		+NDUFA4+	1.35596
DZ42J03	DZ42	J	3	J03	652	1.3558	10500518C	L-018896-01	NM_024101	ENSG00000115648	+MLPH+	79083	AGUCAAACCUCCCGAUAUU	CAGCCACACCUUCGCGAAA	ACGGUGAAGCCCUCGGGAA	CGUUGAAGGGCAAGAUUAA	1		+MLPH+	1.3558
DZ57H11	DZ57	H	11	H11	1310	1.35552	10500533C	L-016695-01	NM_015462	ENSG00000130935	+NOL11+	25926	UACCUGAAGUGUAGCGAAA	CAUUCAGCAUAUAGCGAGA	UGAAGUAGAAGUACGGAAA	CGUCGCAGUCCUAGGAAGU	2		+NOL11+	1.35552
DZ33O11	DZ33	O	11	O11	718	1.35552	10500509C	L-029899-02	NM_001004729	ENSG00000176495	+OR5AN1+	390195	UGGGAUAGCAAGUGCCCUA	GGAUGGUACUGGGAGCCUA	ACGAUGGGACUGAGUGAGU	GAACAGCAAACUAUCACUU	1		+OR5AN1+	1.35552
DZ44E19	DZ44	E	19	E19	673	1.35547	10500520C	L-016540-02	NM_138786	ENSG00000163762	+TM4SF18+	116441	CCUGGAAUCAUUUGAAUAA	GGACGUUUCCUUACAGAUU	GCUUAUAGUAACAACAGUU	UCCUAUGCAUCCAGCAAUA	1		+TM4SF18+	1.35547
DZ11N06	DZ11	N	6	N06	1255	1.35545	10465511C	L-011910-00	NM_005149	ENSG00000143178	+TBX19+	9095	GCCAGCAUGUGACCUAUUC	GCCCAGCGAUGGCACUGUU	GCGGGCAGAUAAUGUUGAA	GAAAUCACCUAAGAGACGU	2		+TBX19+	1.35545
DZ39J15	DZ39	J	15	J15	1437	1.35543	10500515C	L-018619-02	NM_032447	ENSG00000142449	+FBN3+	84467	GUGAAAUGCUACACGACAA	GGGCUUAUUCCUCGGAGUA	GCAUCAACGGCGUGUGCAU	UCAAAAGUGGAGACGAUAA	2		+FBN3+	1.35543
DZ06D15	DZ06	D	15	D15	705	1.35533	10465506C	L-006837-00	NM_001002799	ENSG00000113810	+SMC4+	10051	GUUAAACGCUUACACAAUA	GAAGUUAUGGAUAGCCUUA	GCAAGCAUCCAGCGUUUAA	GCACUGGACUACAUUGUUG	1		+SMC4+	1.35533
DZ32M10	DZ32	M	10	M10	747	1.35531	10500508C	L-021120-02	NM_016108	ENSG00000146416	+AIG1+	51390	GAGAGAUGAUAUACCCGAA	GGGUCUACAACCAUCUUAA	GUAGCAGUGUUCUGGAUCA	AGGGGCAUAUAUAGAGUAA	1		+AIG1+	1.35531
DZ37E24	DZ37	E	24	E24	397	1.35529	NA	L-011588-00	NM_001692	ENSG00000116039	+ATP6V1B1+	525	GCACCAAGGCGAUUGUUCA	GGGUCAAGUUUGCCCAGUA	CGGAGGACUUUCUGGAUAU	UGACGGACAUGAGUUCCUA	1		+ATP6V1B1+	1.35529
DZ15N23	DZ15	N	23	N23	1101	1.35524	NA	P-002048-03	NA	NA	GFP	NA	NA	NA	NA	NA	2		GFP	1.35524
DZ15K14	DZ15	K	14	K14	1369	1.35523	10465515C	L-009573-00	NM_016029	ENSG00000100612	+DHRS7+	51635	GAAUGGGAGCUGACUGAUA	CAGCAUGGCCAAUGAUUUG	GCUAAUAGAGCUUAACUAC	GGAUGCAGACUCUUCUUAU	2		+DHRS7+	1.35523
DZ44N11	DZ44	N	11	N11	491	1.35519	10500520C	L-006862-01	NM_004988	ENSG00000198681	+MAGEA1+	4100	UGAUAAUUGUCCUGGUCAU	GUGAUCAAGGUCAGUGCAA	GGAUAAUAACAGCAGUGGA	GAAGAGAGCGGUCAGUGUU	1		+MAGEA1+	1.35519
DZ47M03	DZ47	M	3	M03	461	1.35506	10500523C	L-010210-00	NM_199191	ENSG00000158019	+BRE+	9577	GAGGAUAACUGACUUAAAA	CGUGGAAUAUGAUGCAGAA	GCAACAAUAUCACCAAUUC	UGAUUACGUUCCUCAAGUA	1		+BRE+	1.35506
DZ53J13	DZ53	J	13	J13	1065	1.35473	10500529C	L-027533-02	NM_001012985	ENSG00000168275	+COA6+	388753	AAUCCUAGGCUGUUCAUAA	GCGGGUUCCUCUUGUGCAA	GAUGAGUACUGGAAGUGUU	CCACACACCUGUUUCUACA	2		+COA6+	1.35473
DZ21F07	DZ21	F	7	F07	785	1.35468	10467506C	L-005925-00	NM_033029	ENSG00000185621	+LMLN+	89782	ACACUGAGGUCAUAAAUAA	GCAUUUAAGUGGUGAAUAU	CAGCUCAGAUUGUAGAAUA	GAGCAGUUGCCGUGUGUAA	2		+LMLN+	1.35468
DZ08K06	DZ08	K	6	K06	1183	1.35452	10465508C	L-007558-01	NM_030674	ENSG00000130066	+SLC38A1+	81539	CAAAAGUGGACUCGAAUUA	CCACAGGGAAGUUCGUAAU	GAGAAUCAUGUGUACCUAA	GAUAGUUACCUUUGGCAUA	1		+SLC38A1+	1.35452
DZ38D19	DZ38	D	19	D19	353	1.35445	10500514C	L-017899-02	NM_020064	ENSG00000125492	+BARHL1+	56751	UGACCGUGUCCGUGGAUUA	GUACAUACCGUGUGCAAAG	GCAAUUACUCAGCGCUCCA	GGGCCAAAUGCCAAGUCCA	1		+BARHL1+	1.35445
DZ45C14	DZ45	C	14	C14	568	1.35434	10500521C	L-012775-02	NM_006973	ENSG00000169740	+ZNF32+	7580	GCUUCAGGAAUCAGAGUAA	UAACGUUACAUGAGAGAAU	UGUUACACAUCAACGGAUA	CUGAAGCCCACCACAAAUA	1		+ZNF32+	1.35434
DZ10L03	DZ10	L	3	L03	1453	1.35398	10465510C	L-009367-00	NM_005609	ENSG00000068976	+PYGM+	5837	GCUGGCUGGUUCUGUGUAA	CCACGAGACUACUACUUUG	AGAGGGAGCCCAAUAAGUU	GACAAGGCGUGGGAUGUGA	1		+PYGM+	1.35398
DZ38G21	DZ38	G	21	G21	605	1.35397	10500514C	L-013506-00	NM_031891	ENSG00000081138	+CDH20+	28316	CCAACAACUCAAUCAGAUA	GGAAUCAGCUCCAAUUAGC	UAAGGGACAACCAAGAUAA	GAGCCAAUCCUCACCUAGA	1		+CDH20+	1.35397
DZ13M22	DZ13	M	22	M22	1357	1.35385	10465513C	L-007856-00	NM_001842	ENSG00000122756	+CNTFR+	1271	CCGGGAAGGAGUACAUUAU	CUGCAUGGCUCCAAAAUUA	GGACUGAGGAACCGCGACA	UACAAGGUCUCCAUAAGUG	2		+CNTFR+	1.35385
DZ47I14	DZ47	I	14	I14	534	1.3538	10500523C	L-021637-02	NM_058170	ENSG00000118733	+OLFM3+	118427	CCUGAUGGGCGGUGCAUUU	CGACCUAAUGGCUGAUGAA	GGGCUGAAUCAAGGACAUA	GCAGAUUGAAGAUGAUCGA	1		+OLFM3+	1.3538
DZ10J02	DZ10	J	2	J02	1099	1.35377	NA	P-002048-03	NA	NA	GFP	NA	NA	NA	NA	NA	1		GFP	1.35377
DZ07L11	DZ07	L	11	L11	866	1.35372	10465507C	L-004010-00	NM_002868	ENSG00000111540	+RAB5B+	5869	GGAGCGAUAUCACAGCUUA	GAAAGUCAAGCCUGGUAUU	CAACAAACGUAUGGUGGAG	AAGCUGCAAUCGUGGUUUA	2		+RAB5B+	1.35372
DZ33K05	DZ33	K	5	K05	549	1.35346	10500509C	L-036622-00	NM_001039904	ENSG00000215635	+FLJ44838+	644767	GAAUUUGUCUCCCACGCUA	GCGAGGGCCAUUUAGGAUU	GGGUGUCUUGGGAUGAAUA	GUGCUCAGUGGGUGGUCAA	1		+FLJ44838+	1.35346
DZ44O20	DZ44	O	20	O20	804	1.35327	10500520C	L-032441-02	NM_001005282	ENSG00000181371	+OR5M8+	219484	GCAGAAUGUCCAAGAGUGU	GAGCUGUCAAUGAAGAUAU	GCACGUUGGUGACUGAGUU	CGGACCCACCACUGAUUAA	1		+OR5M8+	1.35327
DZ52M19	DZ52	M	19	M19	1716	1.3532	10500528C	L-032004-02	NM_207009	ENSG00000119979	+FAM45A+	404636	GGCAUAAGCUAAUGGUUUA	GGAGUCGGGCUGAUCGAAA	UCAUCUAGCAGCAGCCGAA	AAUCAGAGAGCCACGUUAU	2		+FAM45A+	1.3532
DZ03I14	DZ03	I	14	I14	663	1.35287	10465503C	L-008871-00	NM_001807	ENSG00000170835	+CEL+	1056	ACGCCAAUCUGCCAGGUAA	GUACACAGAAGGUGGGUUC	UGGAAGGCGUCAAUAAGAA	GGGCCAACUUCCUCAACAA	1		+CEL+	1.35287
DZ02M23	DZ02	M	23	M23	845	1.35286	NA	L-011588-00	NM_001692	ENSG00000116039	+ATP6V1B1+	525	GCACCAAGGCGAUUGUUCA	GGGUCAAGUUUGCCCAGUA	CGGAGGACUUUCUGGAUAU	UGACGGACAUGAGUUCCUA	1		+ATP6V1B1+	1.35286
DZ08N12	DZ08	N	12	N12	871	1.35236	10465508C	L-011606-00	NM_021601	ENSG00000105369	+CD79A+	973	GAGAAGCUCGGGUUGGAUG	GCACAAGGUCCCAGCAUCA	CAUAGGAGAUGUCCAGCUG	UCCAAUGCCCGCACAAUAG	2		+CD79A+	1.35236
DZ33P18	DZ33	P	18	P18	1828	1.35236	10500509C	L-011929-00	NM_004768	ENSG00000116754	+SRSF11+	9295	UGACAGAGCUUUGAUAGUC	GAAAUCGGAUACCUCUAGU	AGACGGCGGUCACAUUCUA	GAGAAGCACAGUCCCUAAU	2		+SRSF11+	1.35236
DZ50A15	DZ50	A	15	A15	1513	1.35231	10500526C	L-022091-00	NM_203459	ENSG00000118200	+CAMSAP2+	23271	GGAUAGCCUUCCUCGGUUA	UAACGAGAGUGUACAUUCA	GAACUUAAUAUUCCUCAUG	AAAGAGGCGUGCUAUAGAA	2		+CAMSAP2+	1.35231
DZ38G21	DZ38	G	21	G21	1491	1.35229	10500514C	L-013506-00	NM_031891	ENSG00000081138	+CDH20+	28316	CCAACAACUCAAUCAGAUA	GGAAUCAGCUCCAAUUAGC	UAAGGGACAACCAAGAUAA	GAGCCAAUCCUCACCUAGA	2		+CDH20+	1.35229
DZ45N13	DZ45	N	13	N13	714	1.35214	10500521C	L-007261-01	NM_018668	ENSG00000184056	+VPS33B+	26276	CCAGUAUGAUCGCCGGAGA	ACAAACAGCGCUCGCCUUA	ACGUGUGGACGGCGAGUAU	CCUGAAGCAACACGAAGUA	1		+VPS33B+	1.35214
DZ30P06	DZ30	P	6	P06	362	1.35204	10500506C	L-020171-01	NM_001007242	ENSG00000169347	+GP2+	2813	GCUCCAGCCUUUACCGGAA	UCGGAGAGGUGCACAGUCU	AGACAGGACCUCAAUAGUU	GGUUCUCAGUUCAGAUGUU	1		+GP2+	1.35204
DZ06H07	DZ06	H	7	H07	911	1.35204	10465506C	L-010530-00	NM_002634	ENSG00000167085	+PHB+	5245	GCGACGACCUUACAGAGCG	AAACUUGGAUGGACUUGUA	GAACUGGGCACAGAUUGAA	CUUCAGAUCUCUAAUUAGU	2		+PHB+	1.35204
DZ47E06	DZ47	E	6	E06	779	1.35196	10500523C	L-021137-02	NM_016487	ENSG00000130349	+C6orf203+	51250	AGUUUAAAGUUGCCUAAGA	GGGCUAGAUAUUGGGAGAA	UUAAAUUGCUUGCCGGUGU	GGUGUUACGGCGGUGGAAA	1		+C6orf203+	1.35196
DZ14C12	DZ14	C	12	C12	745	1.35194	10465514C	L-004378-00	NM_145183	ENSG00000103490	+PYCARD+	29108	GGAAGGUCCUGACGGAUGA	UCACAAACGUUGAGUGGCU	GGCCUGCACUUUAUAGACC	CCACCAACCCAAGCAAGAU	2		+PYCARD+	1.35194
DZ47M20	DZ47	M	20	M20	1072	1.35184	10500523C	L-004463-00	NM_014389	ENSG00000141456	+PELP1+	27043	GACCAAGGUGUAUGCGAUA	GAGGAUUUGACAGUUAUUA	GUAAUGCACGUCUCAGUUC	GCGAGAAGAUAGCCUUGAG	1		+PELP1+	1.35184
DZ39N13	DZ39	N	13	N13	1255	1.35182	10500515C	L-028885-02	NM_001126313	392145	+LOC392145+	392145	GCGACAAAGUGACUCGGAA	AUGAAUGACUUGGUGGUGA	GCUCAACACCGCCAAGCUU	ACACGUGGAUUGCUGCAUU	2		+LOC392145+	1.35182
DZ03O19	DZ03	O	19	O19	1518	1.35144	10465503C	L-009413-00	NM_002662	ENSG00000075651	+PLD1+	5337	CAACAGAGUUUCUUGAUAU	GGUAAUCAGUGGAUAAAUU	CCAUGGAGGUUUGGACUUA	CCGGGUAUAUGUCGUGAUA	1		+PLD1+	1.35144
DZ50K07	DZ50	K	7	K07	479	1.35136	10500526C	L-020530-02	NM_017559	ENSG00000073598	+FNDC8+	54752	GGACCUACGCCUUGGGCAA	GGUGCAAGCCCUACAAAUU	UGUUACAGGAGGUGGCCAA	GAGCUAAAGCCUAACACGU	1		+FNDC8+	1.35136
DZ47D18	DZ47	D	18	D18	546	1.35134	10500523C	L-015839-01	NM_015456	ENSG00000188986	+COBRA1+	25920	GCGACUUGGCCUUUGGCGA	GAGCCUGGGACAUGAUCGA	ACGUGAAGCUGUACGACAU	GCUGCUGGCCGACGAAUUU	1		+COBRA1+	1.35134
DZ33M23	DZ33	M	23	M23	378	1.35123	NA	L-011588-00	NM_001692	ENSG00000116039	+ATP6V1B1+	525	GCACCAAGGCGAUUGUUCA	GGGUCAAGUUUGCCCAGUA	CGGAGGACUUUCUGGAUAU	UGACGGACAUGAGUUCCUA	1		+ATP6V1B1+	1.35123
DZ26N20	DZ26	N	20	N20	634	1.35102	10500502C	L-011409-00	NM_003277	ENSG00000184113	+CLDN5+	7122	GCGACUACGACAAGAAGAA	CAUUGUCGUCCGCGAGUUU	UGGCGUUCGUUGCGCUCUU	CCACUCUGCUGGUUCGCCA	2		+CLDN5+	1.35102
DZ32M14	DZ32	M	14	M14	667	1.35099	10500508C	L-013763-02	NM_019072	ENSG00000197860	+SGTB+	54557	GCAAUAACCACAUGAAAGA	UGACAUGGCUAGCUUGAUA	CGGCAAGUUUAAUGCAGAA	GAAGAGCAUUCCUGAUUUA	1		+SGTB+	1.35099
DZ56N06	DZ56	N	6	N06	761	1.35096	10500532C	L-014646-01	NM_018312	ENSG00000110075	+PPP6R3+	55291	CCAAAGUAUUAGGCGGUUU	GAGGAACACGGUAGAUCUA	CCAUUCAGCUUGUUCAGUA	GGGGAUUACUGGUAGAUAA	1		+PPP6R3+	1.35096
DZ57I03	DZ57	I	3	I03	570	1.35083	10500533C	L-015445-02	NM_152546	ENSG00000023734	+SRFBP1+	153443	GUGAAGAGAAUUCGAGUUU	UAACAGUGAUGGCGGAGAA	GAAGCAAGCAGAAGGCGAA	UCAAUAACGAGGUUGUGAA	1		+SRFBP1+	1.35083
DZ48C09	DZ48	C	9	C09	455	1.3506	10500524C	L-021196-00	NM_001003704	ENSG00000242114	+MTFP1+	51537	GGGACACGUGGGUGCGAUA	GCUUAGAGACAAAGGCUUC	GGCGGAUGCCAUUGACAAA	GCGCAAGCUCUACCCAACA	1		+MTFP1+	1.3506
DZ33F15	DZ33	F	15	F15	524	1.35046	10500509C	L-032448-02	NM_001005324	ENSG00000172289	+OR10V1+	390201	UCACAAGACUGCUCUGUAU	GCCACAAUGAUGAGAUCUA	CAGUCAUUGUUCAGAUCAA	CGGUGGAAAUGCUACAAUU	1		+OR10V1+	1.35046
DZ44J14	DZ44	J	14	J14	756	1.35037	10500520C	L-020877-00	NM_016337	ENSG00000196405	+EVL+	51466	GGGCUUCCGUGAUGGUCUA	GGUCUACGGCUUAAACUUU	AGCAGGUUGUGAUCAAUUA	GGAGCAACUCGGUGGAGAA	1		+EVL+	1.35037
DZ35E24	DZ35	E	24	E24	660	1.35029	NA	L-011588-00	NM_001692	ENSG00000116039	+ATP6V1B1+	525	GCACCAAGGCGAUUGUUCA	GGGUCAAGUUUGCCCAGUA	CGGAGGACUUUCUGGAUAU	UGACGGACAUGAGUUCCUA	1		+ATP6V1B1+	1.35029
DZ01B03	DZ01	B	3	B03	995	1.35004	10465501C	L-004900-00	NM_000175	ENSG00000105220	+GPI+	2821	UCACGACGCUUCUACCAAU	GAGCCUUGGUCGCCAUGUA	GAUGUUCAAUGGUGAGAAG	GGAGGACGCUACUCGCUGU	2		+GPI+	1.35004
DZ09H12	DZ09	H	12	H12	855	1.34975	10465509C	L-012557-00	NM_000463	ENSG00000241635	+UGT1A1+	54658	UGAAAUAGUUGUCCUAGCA	GCGAACAACACGAUACUUG	CGUGAUUGGUUUCCUCUUG	CAUCAUGCCCAAUAUGGUU	1		+UGT1A1+	1.34975
DZ40K10	DZ40	K	10	K10	563	1.34961	10500516C	L-014177-02	NM_033111	ENSG00000244754	+N4BP2L2+	10443	GGUGGAAAUUUGAUCCUGA	CUCAGAUGUUGGAUCGUUA	GGCCAUAGGAAAAGGAUAC	UAUACAAGCUUGGGAAAUG	1		+N4BP2L2+	1.34961
DZ40O18	DZ40	O	18	O18	804	1.3495	10500516C	L-010371-01	NM_033086	ENSG00000127084	+FGD3+	89846	CGACACAGCCUGCGGUUUG	UCUAAGACCAGACGUGACA	CGUGUGAGCUGAAUCGUGA	GCUCGAGCCCAGAAAACUA	1		+FGD3+	1.3495
DZ15M22	DZ15	M	22	M22	1505	1.34935	10465515C	L-009317-00	NM_183416	ENSG00000054523	+KIF1B+	23095	AAACAGAGGCCAUCAGAAU	CUUAUACAAUGAUGGGUAA	CAAAGGGACUCGAUUAAAG	GAAAUGGAGAUCUUAUACA	2		+KIF1B+	1.34935
DZ42H19	DZ42	H	19	H19	590	1.34915	10500518C	L-019409-00	NM_183242	ENSG00000189195	+BTBD8+	284697	UAACAAAUCAGGAGCCUAU	CAUGUAGAACUGAAUGUUA	UGCAUGAAGUGGAUUGUAA	GUAUGGACUAGAAGGAUUA	1		+BTBD8+	1.34915
DZ39H17	DZ39	H	17	H17	1467	1.3491	10500515C	L-019743-00	NM_003246	ENSG00000137801	+THBS1+	7057	GGACUGCGUUGGUGAUGUA	CCAAAGACGGGUUUCAUUA	CGAUGACUAUGCUGGAUUU	CCACGAGGGCUCAGGGAUA	2		+THBS1+	1.3491
DZ14N04	DZ14	N	4	N04	1301	1.34909	10465514C	L-013393-01	NM_013338	ENSG00000120697	+ALG5+	29880	GGGUAUAUUCAGUUCUCGA	GCAUGUGGAUCUCGAGCUC	GCUUGAGCAAACUCGGAAA	GGAAAAGGUGGAGCGAUUA	2		+ALG5+	1.34909
DZ11B09	DZ11	B	9	B09	799	1.349	10465511C	L-017209-00	NM_005318	ENSG00000189060	+H1F0+	3005	CCAAGACUGUCAAAGCCAA	GAAGGUAGCCACGCCAAAG	AGACCAAGAAGGAAAUCAA	CAAGAGCGACGAACCCAAG	1		+H1F0+	1.349
DZ25M07	DZ25	M	7	M07	964	1.34896	10500501C	L-016872-02	NM_001039654	ENSG00000105132	+ZNF550+	162972	GGAAAGACGCCUUGAUUCA	UGGAAAUGCAGAAAGGUAA	CCAGAGAGCCAACCACUUA	AGUGGUAUCUCGUUCGACA	2		+ZNF550+	1.34896
DZ33M17	DZ33	M	17	M17	543	1.34877	10500509C	L-011288-00	NM_178332	ENSG00000125787	+GNRH2+	2797	CAAUAAAGUGUGAGGUUCU	GCUCAGCACUGGUCCCAUG	AGUGGUCCCUUCACAGGAA	GGAAAGCGAGCCCUCAGCU	1		+GNRH2+	1.34877
DZ46F11	DZ46	F	11	F11	1400	1.34869	10500522C	L-018563-01	NM_025239	ENSG00000197646	+PDCD1LG2+	80380	UCGCCUGGGACUACAAGUA	CUGCCAGGCUACAGGUUAU	UCCAGAAACAGAUGAGGUA	UAAUAGAGCAUGGCAGCAA	2		+PDCD1LG2+	1.34869
DZ47N19	DZ47	N	19	N19	765	1.34863	10500523C	L-020942-02	NM_017530	ENSG00000102984	+ZNF821+	55565	ACGAAGUGGUAGAGCACGA	AUGAAGAGGAGACGACACA	UCGGAGGACCAGCGAUCUA	GCGCAUGAGGGACCGUGAA	1		+ZNF821+	1.34863
DZ09N18	DZ09	N	18	N18	1414	1.34856	10465509C	L-009634-01	NM_016563	ENSG00000103710	+RASL12+	51285	UCCACGAGGCAGUGCGAGA	CCAGGAACUGCGAGCGCUA	CGAAGGAGACACAGCGCAG	CAGUAUACCCGUUUGUCAU	1		+RASL12+	1.34856
DZ46O10	DZ46	O	10	O10	1071	1.34852	10500522C	L-014931-01	NM_032593	ENSG00000137133	+HINT2+	84681	GGGAGAUGGAUACCGACUU	AGGUGUGACUGAUGGGAAU	GAACCUGCCAACUGAUUAA	UGGGAAGCUGGGUGCACAA	2		+HINT2+	1.34852
DZ39B06	DZ39	B	6	B06	650	1.34837	10500515C	L-016297-01	NM_024036	ENSG00000173621	+LRFN4+	78999	CGGGAGCCUUCGACGACUU	GUGCUGAGCUUUAGCGGGA	GUACAACAGCAGCGAAGAU	CAACGGGACCUUAGAGAUU	1		+LRFN4+	1.34837
DZ08H04	DZ08	H	4	H04	1336	1.34812	10465508C	L-018524-01	NM_178135	ENSG00000170509	+HSD17B13+	345275	CGUCACUGCGCAUGCGUAU	GAGAAGAGAUCUAUCGCUC	CAUUAUGAAAGGUGACCGA	GGUCAACAUCCUAGGACAU	1		+HSD17B13+	1.34812
DZ52C20	DZ52	C	20	C20	555	1.34805	10500528C	L-027619-02	NM_001080470	ENSG00000143067	+ZNF697+	90874	GGGUAGAUAUCCUGGGACU	GGAUCUAGUCUAAGUAAGA	AGGGUUUAAAUGAGGGUUA	CGGCAAAGGCUUCCGCUAU	1		+ZNF697+	1.34805
DZ30G05	DZ30	G	5	G05	1468	1.34784	10500506C	L-026286-00	NM_001010848	ENSG00000185737	+NRG3+	10718	AGUCAGCGAUUGUCUUAUA	CGAAGUAGGCUAGGUGGAA	CCUCCUACCUUCACGAUUC	GAAGUGGCAUGCUCCAUAG	2		+NRG3+	1.34784
DZ21K17	DZ21	K	17	K17	953	1.34767	10467506C	L-006249-00	NM_004981	ENSG00000168135	+KCNJ4+	3761	GUGAACGGCUUCCUGGGUG	GCAACAAGUCGCAGCGCUA	AGAACGAGCUGGCCCUUAU	GGCCUCCUCUUCUGGUGUA	2		+KCNJ4+	1.34767
DZ42F09	DZ42	F	9	F09	530	1.34763	10500518C	L-019443-01	NM_031921	ENSG00000160072	+ATAD3B+	83858	AGCUGGAGCACUCGCGUUA	GAGAUGGAGCUGCGGCACA	AUGAGGAGAAUUUACGGAA	GGGCCCAGUAUCAAGACAA	1		+ATAD3B+	1.34763
DZ37N13	DZ37	N	13	N13	1354	1.34762	10500513C	L-011713-00	NM_002291	ENSG00000091136	+LAMB1+	3912	GGUGAUAUUUCGUGCUUUA	GGAUUUCUACCAUGAUUUA	GUGCUUGGCUGGUUACUAU	UAACUUCGAUUGAGUCUGA	2		+LAMB1+	1.34762
DZ09F03	DZ09	F	3	F03	1348	1.34761	10465509C	L-014291-00	NM_024075	ENSG00000170892	+TSEN34+	79042	GCACUUAUUGGCUGUGUUU	GAGGUGACUUCCUGGUCUA	GAGCUGCGCUACAGUAUCU	GGGUUUGAUUCAUCUGUUU	1		+TSEN34+	1.34761
DZ18A03	DZ18	A	3	A03	1111	1.34756	10467503C	L-003151-00	NM_005356	ENSG00000182866	+LCK+	3932	GAGAGGUGGUGAAACAUUA	UUGAAGAGCGGAAUUAUAU	GGGACCCACUGGUUACCUA	CAGAGGAGCUGUACCAACU	2		+LCK+	1.34756
DZ30D08	DZ30	D	8	D08	597	1.3475	10500506C	L-021493-00	NM_001711	ENSG00000182492	+BGN+	633	CCAAAGUGGGUGUCAACGA	GGAGAACAGUGGCUUUGAA	CCAAAGAGAUCUCCCCUGA	GAACAACGACAUCUCCGAG	1		+BGN+	1.3475
DZ51N11	DZ51	N	11	N11	660	1.3474	10500527C	L-006484-02	NM_024099	ENSG00000162194	+C11orf48+	79081	CGUCUAUUGUGGUGGAAUC	UAAUAAAGCCCUAGCACUC	UCAGGGAAGAAGCGCAGAA	GAAGCAAGGAGGAUGGGCU	1		+C11orf48+	1.3474
DZ14L19	DZ14	L	19	L19	992	1.34733	10465514C	L-009668-00	NM_002866	ENSG00000105649	+RAB3A+	5864	GAAGAUGUCCGAGUCGUUG	UCAAGACCAUCUAUCGCAA	GUUCAAGAUUCUCAUCAUC	GAGGCAAGCGCCAAGGACA	2		+RAB3A+	1.34733
DZ34N16	DZ34	N	16	N16	566	1.34718	10500510C	L-027983-01	NM_018151	ENSG00000080345	+RIF1+	55183	CCUCAAAUGAAAUGCGAAA	UCACGUAGCCCUAAAUUUA	GAAUCAAAUCUAAGGACUA	GCAAGUUCCUGAUGAUUUA	1		+RIF1+	1.34718
DZ01A06	DZ01	A	6	A06	1278	1.34716	10465501C	L-013610-00	NM_003325	ENSG00000100084	+HIRA+	7290	CAUGGGACCCUGUUGGUAA	GGAUAACACUGUCGUCAUC	GCUCCGAUCCUUCCAUGUA	GCAGGCGAUUCUGUCAAUA	2		+HIRA+	1.34716
DZ03L02	DZ03	L	2	L02	801	1.34712	NA	L-011588-00	NM_001692	ENSG00000116039	+ATP6V1B1+	525	GCACCAAGGCGAUUGUUCA	GGGUCAAGUUUGCCCAGUA	CGGAGGACUUUCUGGAUAU	UGACGGACAUGAGUUCCUA	1		+ATP6V1B1+	1.34712
DZ36B06	DZ36	B	6	B06	1514	1.34702	10500512C	L-015668-01	NM_016215	ENSG00000172889	+EGFL7+	51162	GCAAGAAAGACUCGUGACU	GCAUCGACUCCCUGAGCGA	GUGGAUGAAUGCAGUGCUA	GGCCUGUGGAGCAGCAAUA	2		+EGFL7+	1.34702
DZ38A20	DZ38	A	20	A20	529	1.34692	10500514C	L-181821-00	NM_001040702	ENSG00000176782	+DEFB104B+	503618	GGACAGAAUAUGUGGUUAU	GAAGAAAUGUCGCAGCCAA	GAUGAGAGCUUACUGAAUC	AGUGAGAAGCGAAUUUGAA	1		+DEFB104B+	1.34692
DZ35O13	DZ35	O	13	O13	563	1.34686	10500511C	L-014014-00	NM_021175	ENSG00000105697	+HAMP+	57817	CAACAGACGGGACAACUUG	CGGCUGCUGUCAUCGAUCA	GAGGCGAGACACCCACUUC	GGGAUGUGCUGCAAGACGU	1		+HAMP+	1.34686
DZ13N05	DZ13	N	5	N05	966	1.3468	10465513C	L-013078-00	NM_139131	ENSG00000110713	+NUP98+	4928	GAACAACCAACCUAAGAUU	GCAGACCAAUACUGGAUUU	GUGAAGGGCUAAAUAGGAA	GUACAGAUACUAUGGUCAA	2		+NUP98+	1.3468
DZ07J03	DZ07	J	3	J03	1322	1.34671	10465507C	L-017601-00	NM_017409	ENSG00000180818	+HOXC10+	3226	AGCAAGACCAUUAACCUUA	GGAGAGCGCUAUAGCCGGA	GCAAAGUGAGUUUCCCUGA	GAGAAUGUCUGCUGCAUGU	1		+HOXC10+	1.34671
DZ01J07	DZ01	J	7	J07	741	1.34646	10465501C	L-010388-00	NM_004637	ENSG00000075785	+RAB7A+	7879	CUAGAUAGCUGGAGAGAUG	AAACGGAGGUGGAGCUGUA	GAUGGUGGAUGACAGGCUA	GGGAAGACAUCACUCAUGA	1		+RAB7A+	1.34646
DZ38N22	DZ38	N	22	N22	1268	1.34641	10500514C	L-014636-02	NM_030627	ENSG00000113742	+CPEB4+	80315	GGAAAGAGUGGAACGAUAU	CAAUAACACUAUCGGUCUA	GGGGACAAUUCUUCGGAAA	GAGAAAAUAAGGAUCGAAU	2		+CPEB4+	1.34641
DZ39I12	DZ39	I	12	I12	1624	1.34635	10500515C	L-014510-02	NM_024909	ENSG00000137343	+ATAT1+	79969	GUAGCUAGGUCCCGAUAUA	GAGUAUAGCUAGAUCCCUU	GGGAAACUCACCAGAACGA	CUUGUGAGAUUGUCGAGAU	2		+ATAT1+	1.34635
DZ57F12	DZ57	F	12	F12	871	1.3463	10500533C	L-014995-02	NM_032786	ENSG00000135482	+ZC3H10+	84872	AGAGAGGAGCCAAGUGCAA	GCAACGGGAUUUUGAGUUU	CCACUCCCAUGGUGACUUA	GAGGAAUGUGUGCAAGCGA	1		+ZC3H10+	1.3463
DZ02I15	DZ02	I	15	I15	1410	1.34618	10465502C	L-008991-01	NM_000606	ENSG00000176919	+C8G+	733	CUGUCAGUACCUUCCGAAA	GGACGAAGUGAGGAGGUGA	GACAGUGGGUGGAGUGGUA	CCAUCCAGCCCAAGGCCAA	1		+C8G+	1.34618
DZ42N18	DZ42	N	18	N18	702	1.34615	10500518C	L-016718-00	NM_152945	ENSG00000155636	+RBM45+	129831	GUAUGGAGAUAUCGAGUAU	GGACAUGAACCUAGAGUAA	GGGCUACGUACGAUACUUA	GAAUAGGUGUUUCCUUCAU	1		+RBM45+	1.34615
DZ10F09	DZ10	F	9	F09	1529	1.346	10465510C	L-008532-01	NM_031422	ENSG00000154080	+CHST9+	83539	GGGAUAUAUACCCGCUUAA	GCCUGAGGAUGUACGAGAA	AUCAAGAAAUAUCGACCAA	GGAUCAAGCUUUAAGUAAG	1		+CHST9+	1.346
DZ40H09	DZ40	H	9	H09	804	1.34593	10500516C	L-004996-01	NM_016275	ENSG00000198843	+SELT+	51714	CUUUGUUUGUCAUCGAAUA	CCGCAUUGAAGGAGAGAAU	ACUAAGCAGAUAUGAGUUA	ACGCUUAGCCAUAUUUAAA	1		+SELT+	1.34593
DZ10M19	DZ10	M	19	M19	762	1.34591	10465510C	L-015328-00	NM_007366	ENSG00000153246	+PLA2R1+	22925	GCAAGGAGGUACGCUGUUA	GAGCAGCCAUUAAGCUUAU	GCAGAAGUAGGUUGUGAUA	GCAAAUAUGACUUGGUAUG	1		+PLA2R1+	1.34591
DZ12N10	DZ12	N	10	N10	1290	1.34571	10465512C	L-012249-01	NM_006234	ENSG00000005075	+POLR2J+	5439	CUAAUAAAGUAUAGCGGGA	GCUUUCGGGUGGCCAUAAA	UGUCCACAGUAGAGUUUAA	GCGGUGACUUCGCAAGCAA	1		+POLR2J+	1.34571
DZ39A16	DZ39	A	16	A16	562	1.34562	10500515C	L-012094-00	NM_032459	ENSG00000100842	+EFS+	10278	GAGAUGGUGCAGUGUGUAA	CGUCAGCCUUACUCAAUUU	GCAAUUCACUACCCUGCUC	GAUGGAGGAUGACCCAGCA	2		+EFS+	1.34562
DZ13B21	DZ13	B	21	B21	826	1.34547	10465513C	L-003421-00	NM_005654	ENSG00000175745	+NR2F1+	7025	GCAAACUGCUGCUGCGACU	GAACUUAACUUACACAUGC	GUUAGCAGCUGGCGAGAUC	CAACUGGCCUUACAUGUCC	2		+NR2F1+	1.34547
DZ55E09	DZ55	E	9	E09	731	1.34532	10500531C	L-014433-02	NM_001031720	ENSG00000138780	+GSTCD+	79807	GUAAUUAUCAGCAGGAAAU	GGUAGAAUUUCCAUUGCUA	AGUCAGUGGACCAGGCUAU	GUAGAAGAGCAAAGCGAUC	1		+GSTCD+	1.34532
DZ50O11	DZ50	O	11	O11	1424	1.34524	10500526C	L-013910-02	NM_015609	ENSG00000055070	+SZRD1+	26099	UCAGUAAGAGGGAGGAUUA	GCAGAUAAAUGCAGGCAAG	GAGGGAACGACCUGACUUA	AGGGUAGUUUGGUAGUCUA	2		+SZRD1+	1.34524
DZ38N14	DZ38	N	14	N14	920	1.34522	10500514C	L-032357-02	NM_001002907	ENSG00000150261	+OR8K1+	390157	GAUCAUGUUCUAUGGGACA	GCUAGCAUUCUUUGAGAUU	GAACUUUAACCAAUCGAUU	UCAUAUAUCUGGUCACAGU	1		+OR8K1+	1.34522
DZ55D01	DZ55	D	1	D01	551	1.34521	NA	P-002048-03	NA	NA	GFP	NA	NA	NA	NA	NA	1		GFP	1.34521
DZ38M05	DZ38	M	5	M05	426	1.3452	10500514C	L-013867-00	NM_020531	ENSG00000101474	+APMAP+	57136	CAAGGGACUAUUUGAAGUA	CAGCUGCGGUUCCCGAAUG	GUACAGCCUCGUCCUAGAA	CUACGUUUCUGGCCUGAUG	1		+APMAP+	1.3452
DZ29N11	DZ29	N	11	N11	896	1.34511	10500505C	L-013923-00	NM_022062	ENSG00000165495	+PKNOX2+	63876	UGUGUCAGGUGGAGCCUUA	CCACCAAUAUAAUGCGUUC	GAACAAACGAGGAGUCUUG	AAACCAAGAUGCACAGCGA	2		+PKNOX2+	1.34511
DZ14N05	DZ14	N	5	N05	1545	1.34505	10465514C	L-011658-00	NM_002001	ENSG00000179639	+FCER1A+	2205	GAGAAGUACUGGCUACAAU	AGGAAAGGCUUCAGACUUC	GGACACAGGAUUAUUUAUC	GGUGAUCUAUUAUAAGGAU	2		+FCER1A+	1.34505
DZ44L11	DZ44	L	11	L11	433	1.34493	10500520C	L-013479-01	NM_031231	ENSG00000125967	+NECAB3+	63941	GGUCAGAUGCAGAGAGCGU	CUGCAUUGGAAUCGCUGAA	UGUCAUUUGCAUAUCGUUU	GAGGAGUGUCAGCCGGUCA	1		+NECAB3+	1.34493
DZ35I05	DZ35	I	5	I05	805	1.34474	10500511C	L-016684-00	NM_002345	ENSG00000139329	+LUM+	4060	CGAAGUCACUCUUAAUUAA	GAUCAAGCAUUUGCGUUUG	ACAACGAACUGGCUGAUAG	GAUGAGUAUUUCAAGCGUU	1		+LUM+	1.34474
DZ45P09	DZ45	P	9	P09	849	1.34474	10500521C	L-026614-02	NM_001004700	ENSG00000172188	+OR4C11+	219429	GGAUAGGGUCUUUAAUACA	UCACAUAAUUGUAGUCAUC	GAAAGUUAUGGCAUGGCAA	GAACUGUGGUGGGGAAUAU	1		+OR4C11+	1.34474
DZ42P05	DZ42	P	5	P05	746	1.34461	10500518C	L-012436-00	NM_153770	ENSG00000154040	+CABYR+	26256	GCUUGCUGCUCAGAUGUUA	CGAGGACAAUGUAACCAGA	UCACAAACGUCGCAAAGCA	GGAAGCAGUUGGUGGUCUU	1		+CABYR+	1.34461
DZ40G21	DZ40	G	21	G21	562	1.34456	10500516C	L-010374-02	NM_153451	ENSG00000149716	+ORAOV1+	220064	UGACCCUACUUACGAUAAA	UGCAGAAGGUUCCGGACUU	CUUUGAGAACCAUGCGUAU	GAGACCGAACGUCGAGGAA	1		+ORAOV1+	1.34456
DZ41D19	DZ41	D	19	D19	447	1.34455	10500517C	L-016190-02	NM_017715	ENSG00000166526	+ZNF3+	7551	CGGAAGGAGUGGAAGCGUU	AGGCUGAUCUCGUAUCUCA	AGAAUUACGGGAAUGUGUU	CCUGCUUGACAGUGCUCUU	1		+ZNF3+	1.34455
DZ30G13	DZ30	G	13	G13	899	1.34455	10500506C	L-008209-02	NM_012456	ENSG00000134809	+TIMM10+	26519	UCAAGAUCCCGGAGUGGUA	UGGAGAUGAUGGCCGAUAU	AGUUGUCUAUGCAGGAUGA	CUGUGUGCCUGGACCGAUG	1		+TIMM10+	1.34455
DZ08O05	DZ08	O	5	O05	1353	1.34439	10465508C	L-013072-00	NM_021822	ENSG00000239713	+APOBEC3G+	60489	CCAGGUGUAUUCCGAACUU	GUUAUGAGGUGGAGCGCAU	CAACCAGGCUCCACAUAAA	GAGGACGGCAUGAGACUUA	2		+APOBEC3G+	1.34439
DZ25E16	DZ25	E	16	E16	1311	1.34438	10500501C	L-020881-00	NM_001012329	ENSG00000178585	+CTNNBIP1+	56998	CGGAGGAGAUGUACAUUCA	GAAGAUGGGAUCAAACCUG	CGGAAGACCGGAGGCAGUA	GGACAGUAUCGUUUGUUUA	2		+CTNNBIP1+	1.34438
DZ55E13	DZ55	E	13	E13	634	1.34425	10500531C	L-021370-02	NM_005127	ENSG00000110852	+CLEC2B+	9976	GCUAGAUGUUACACCGAAA	GGAGAUUGGAAUUCAAGUA	UCGAACAGGACAAUGGGUA	GCUAAAACUACCUGUUGUA	1		+CLEC2B+	1.34425
DZ06N13	DZ06	N	13	N13	1364	1.34423	10465506C	L-004128-00	NM_005502	ENSG00000165029	+ABCA1+	19	GAAGAAAACUGGUGUCUAU	GGAGAUGGUUAUACAAUAG	GCACUAGGAUGGCAAUCAU	AAACAUUGCUGCAUAGUCU	1		+ABCA1+	1.34423
DZ43I20	DZ43	I	20	I20	1153	1.34422	10500519C	L-019375-00	NM_006782	ENSG00000162300	+ZFPL1+	7542	CCUAGGAAGGUGUAUGAUA	CGACCCGCCUUGUCUGCUA	GCUCCAAGAUAGCGACUAC	CAACACGUCUGACUUCUCU	2		+ZFPL1+	1.34422
DZ56O21	DZ56	O	21	O21	1377	1.34421	10500532C	L-014261-01	NM_023942	ENSG00000127399	+LRRC61+	65999	UGAGGCUACAGGCGAGAAA	CGACGGUGAGCGUGUGAUU	GUCCACACAUCUAUUAAAU	ACACUGGGCUAUUGCUUUA	2		+LRRC61+	1.34421
DZ49M21	DZ49	M	21	M21	1701	1.34419	10500525C	L-015502-02	NM_138336	ENSG00000172428	+MYEOV2+	150678	CCACAAGAAGCAGGCGAGA	CAUGCAUAGAUGUGAGGUA	GCGCUAAUGUUUACCAGAU	GGGAAGUUAUCUAGAGGUG	2		+MYEOV2+	1.34419
DZ31D07	DZ31	D	7	D07	533	1.34416	10500507C	L-015439-02	NM_018387	ENSG00000236901	+STRBP+	55342	GGAUCAAGGUGGUCGGACA	GGCAAAGGGCGUUGUGAAU	ACAAAAGAGCCCACGCUAA	UGAAAGAUCCUCCGGACUU	1		+STRBP+	1.34416
DZ38N12	DZ38	N	12	N12	642	1.3441	10500514C	L-016906-02	NM_018982	ENSG00000058799	+YIPF1+	54432	GAGAGAAGACGUACCAUUA	CCGCAAUACUGUGGAUUAU	GCAGCCAAGUCCAGCUAAU	GAGGAUAACCGACGCGUUG	1		+YIPF1+	1.3441
DZ03M21	DZ03	M	21	M21	1226	1.34394	10465503C	L-015070-01	NM_033066	ENSG00000082126	+MPP4+	58538	GUGGAGUUAUUACGUGAAA	CCACACACUACUCGUACUA	GUAUGAAACAAUCUCGGAA	GAUCCAUAGUUGCAAUCUA	1		+MPP4+	1.34394
DZ53K08	DZ53	K	8	K08	1553	1.34391	10500529C	L-015039-01	NM_032898	ENSG00000174007	+CEP19+	84984	GAACAAAUUCAACGGGAAA	AAGAAUAAUCCGCGACACA	GGAAAAUUCGCCAGCGCAU	UUGAAUUUCCACAGGACGA	2		+CEP19+	1.34391
DZ41E04	DZ41	E	4	E04	582	1.34377	10500517C	L-017230-02	NM_004765	ENSG00000099385	+BCL7C+	9274	GGAGGAGCCUGUUCCAGAA	ACGGCUGGGCCAAGAGAGA	UCAAGAAGGUGAUGGCGAC	GCGACACUUCCCUUCGUAU	1		+BCL7C+	1.34377
DZ44A22	DZ44	A	22	A22	795	1.34361	10500520C	L-014675-02	NM_001128309	ENSG00000108219	+TSPAN14+	81619	GGGAUGGACUGCAACCUUA	CCUAAUGGGAUAUCGGUGA	CUUACAAGGCUCCGAAACA	AUGAAGUCUCGGUGCGAUU	1		+TSPAN14+	1.34361
DZ35D01	DZ35	D	1	D01	459	1.34359	NA	P-002048-03	NA	NA	GFP	NA	NA	NA	NA	NA	1		GFP	1.34359
DZ44O22	DZ44	O	22	O22	371	1.34358	10500520C	L-016217-01	NM_145288	ENSG00000170684	+ZNF296+	162979	CGAACUAUCCCGACCGCCA	GCAGUAAGCUCAACCGCCA	GAGCCAUCACCACGGAACA	ACAAGAAGACCCACCGGCA	1		+ZNF296+	1.34358
DZ47O20	DZ47	O	20	O20	539	1.34345	10500523C	L-027882-01	NM_020458	ENSG00000068724	+TTC7A+	57217	ACAAAUAACAGCACGUCGA	GAGGAGAGUUCUUUCGCCA	CGGUGAACCCAGAUGGCGU	AAGAUGAAUUGCACCGGAA	1		+TTC7A+	1.34345
DZ04F04	DZ04	F	4	F04	1722	1.3434	10465504C	L-012665-00	NM_001015051	ENSG00000124813	+RUNX2+	860	CAAGGACAGAGUCAGAUUA	GAAUGGCAGCACGCUAUUA	GUAGCAAGGUUCAACGAUC	CGGAAUGCCUCUGCUGUUA	1		+RUNX2+	1.3434
DZ13N15	DZ13	N	15	N15	1432	1.34327	10465513C	L-010074-00	NM_018960	ENSG00000124713	+GNMT+	27232	ACAAGUGGGUCAUCGAAGA	CAAGCAGCCUUCGGAGGUA	GGAUGACUCUGGACAAAGA	GAACAUCUACUAUAAGAGU	1		+GNMT+	1.34327
DZ35L02	DZ35	L	2	L02	359	1.34313	NA	L-011588-00	NM_001692	ENSG00000116039	+ATP6V1B1+	525	GCACCAAGGCGAUUGUUCA	GGGUCAAGUUUGCCCAGUA	CGGAGGACUUUCUGGAUAU	UGACGGACAUGAGUUCCUA	1		+ATP6V1B1+	1.34313
DZ09O06	DZ09	O	6	O06	1506	1.34296	10465509C	L-003493-00	NM_004964	ENSG00000116478	+HDAC1+	3065	ACUAUGGUCUCUACCGAAA	GCAAGUAUUAUGCUGUUAA	CCGGUCAUGUCCAAAGUAA	CCACAGCGAUGACUACAUU	1		+HDAC1+	1.34296
DZ13E20	DZ13	E	20	E20	534	1.34282	10465513C	L-012382-00	NM_007124	ENSG00000152818	+UTRN+	7402	ACAAACAGCUCACCACAUA	GAUGUUGAAUUAUCGCUUA	UAAAUAACGUCAACAGAGU	AAAGAUGUCUCGCCAGCUA	2		+UTRN+	1.34282
DZ47K21	DZ47	K	21	K21	563	1.34279	10500523C	L-015215-01	NM_058172	ENSG00000163297	+ANTXR2+	118429	CCAAAUUAUGUUAGCGUGA	GAUCUAGUCACUUUCGAUA	AGGACUAAAGCUAGCGAAU	CCAGAGAUCUUGAGUGUAG	1		+ANTXR2+	1.34279
DZ52F20	DZ52	F	20	F20	878	1.34275	10500528C	L-016851-02	NM_015997	ENSG00000143303	+RRNAD1+	51093	UCUGCAGGCUCUGGAGAAA	GAGCACAGUGGCAGAGUAC	GCACCCAGGUUGUAGACGU	AUGCCUACAUCAUCGAAUU	2		+RRNAD1+	1.34275
DZ49A05	DZ49	A	5	A05	1443	1.34265	10500525C	L-015962-02	NM_145274	ENSG00000167920	+TMEM99+	147184	UGUUAGAGUUCCUCAUUCA	UCUGCUUAAUAUUGGGUAU	CGGUGAUAGGCUUACCUUA	GGUCUCACGUUGCAGCAUU	2		+TMEM99+	1.34265
DZ51G10	DZ51	G	10	G10	593	1.34262	10500527C	L-015698-02	NM_152321	ENSG00000139055	+ERP27+	121506	CUAGAUGACGAGUGGGAUA	ACACUAAACAACAGGAUCA	GGGUUAUUCAACAGCGUAA	CAGCAGAAGUUUCCGUAGA	1		+ERP27+	1.34262
DZ45A11	DZ45	A	11	A11	595	1.34255	10500521C	L-012128-01	NM_005791	ENSG00000124383	+MPHOSPH10+	10199	GGGAUGAUGUAGUACGUAA	AGAACUAAGUAUUUCGGAA	AAACAGUAGCUUCGGAGAA	GCGUUUAACCUUAGACCAU	1		+MPHOSPH10+	1.34255
DZ02O20	DZ02	O	20	O20	1287	1.34248	10465502C	L-012350-00	NM_006915	ENSG00000102218	+RP2+	6102	GACAAUACAUGGAGUAACA	GAAGAGCAGCGAUGAAUCA	UGAAACAGUAGGUCGCUUA	GGUAUUAUUUGCUGGUGAU	1		+RP2+	1.34248
DZ18K19	DZ18	K	19	K19	1492	1.34244	10467503C	L-003534-00	NM_006871	ENSG00000129465	+RIPK3+	11035	CCACAGGGUUGGUAUAAUC	AACCAGCACUCUCGUAAUG	GCUACGAUGUGGCGGUCAA	GACCGCUCGUUAACAUAUA	1		+RIPK3+	1.34244
DZ34N17	DZ34	N	17	N17	449	1.34233	10500510C	L-020701-02	NM_020643	ENSG00000176029	+C11orf16+	56673	CCAAGGAGCUGGUCUCGAA	AACAAGAAUUCCCGUUAGA	CAUGGUAAAUAUUCGAGGA	GCAGUAUGGCCCUGGCACU	1		+C11orf16+	1.34233
DZ09K22	DZ09	J	22	K22	1238	1.3422	10465509C	L-032279-00	NM_145802	ENSG00000168385	+SEPT6+	23157	GAAGAGUGCUACACACCUA	CUAAAGCUCACGAUCGUUA	CAAAGCAGAUGCCAUUUCG	GCUCCAGUCUAAUACCUAU	1		+SEPT6+	1.3422
DZ32A03	DZ32	A	3	A03	756	1.34218	10500508C	L-020438-01	NM_014924	ENSG00000126775	+ATG14+	22863	CGGGAGAGGUUUAUCGACA	GCUCAGAAAUGCAGCGCAG	CAUUAUGAGCGUCUGGCAA	GAUAAAUCAUUCAGAGGUU	1		+ATG14+	1.34218
DZ12M23	DZ12	M	23	M23	887	1.34216	NA	L-011588-00	NM_001692	ENSG00000116039	+ATP6V1B1+	525	GCACCAAGGCGAUUGUUCA	GGGUCAAGUUUGCCCAGUA	CGGAGGACUUUCUGGAUAU	UGACGGACAUGAGUUCCUA	1		+ATP6V1B1+	1.34216
DZ31E03	DZ31	E	3	E03	638	1.34185	10500507C	L-032221-02	NM_207645	ENSG00000185742	+C11orf87+	399947	GUAAAUAUUGGGCGAGGAA	GUAGGAUGAAGAAGCGGAA	CGAGCAUAAGUACGUUAAA	CAAUCGAGUUAGCGUGUAC	1		+C11orf87+	1.34185
DZ30L02	DZ30	L	2	L02	560	1.34178	NA	L-011588-00	NM_001692	ENSG00000116039	+ATP6V1B1+	525	GCACCAAGGCGAUUGUUCA	GGGUCAAGUUUGCCCAGUA	CGGAGGACUUUCUGGAUAU	UGACGGACAUGAGUUCCUA	1		+ATP6V1B1+	1.34178
DZ40K06	DZ40	K	6	K06	802	1.34172	10500516C	L-010958-00	NM_198212	ENSG00000105971	+CAV2+	858	AGAUUGGGAUACUGUAAUA	GUAAAGACCUGCCUAAUGG	GUAGGACGAUGCUUCUCUU	UAUCAUUGCUCCAUUGUGU	1		+CAV2+	1.34172
DZ44E21	DZ44	E	21	E21	664	1.34171	10500520C	L-013898-00	NM_022112	ENSG00000120471	+TP53AIP1+	63970	GAGGCGAGCUUCAGAUCUG	ACACACACCUGGCUGGGUA	GUUCAGAGCAUUGGACAGA	GUGCCGACAUCCCAAGUUU	1		+TP53AIP1+	1.34171
DZ51A05	DZ51	A	5	A05	944	1.34169	10500527C	L-018281-00	NM_007043	ENSG00000111615	+KRR1+	11103	GAAGUCAGAUCGAUAAAGA	CCCAAAGGAUCUACAUUGA	GCAAGGAGUGUUUCAUUUG	AAUCAGAACUCCUUACGGU	1		+KRR1+	1.34169
DZ50G19	DZ50	G	19	G19	869	1.34168	10500526C	L-012536-00	NM_172369	ENSG00000159189	+C1QC+	714	GCGGUGUGCUGCUGAGGUU	GCAGGGAGAUUAUGACACG	GAAGGGAGAACCCGGCUUA	CCAACAGCCUGAUCAGAUU	2		+C1QC+	1.34168
DZ54F09	DZ54	F	9	F09	389	1.34167	10500530C	L-017127-02	NM_022483	ENSG00000151881	+C5orf28+	64417	GUAAUUGGCAUGUGGUCAU	GCUCAGGAAGUGUAUACAA	CGUAUUGAUGUCUGAGGUA	UCGUCAUGGUUUGUGGAUA	1		+C5orf28+	1.34167
DZ43D11	DZ43	D	11	D11	603	1.34162	10500519C	L-021015-02	NM_016035	ENSG00000167113	+COQ4+	51117	GGAGCUAGCGUAUGUGAUU	CGGCGAUGGCGCUCUAUAA	GGUGAAAUGGUUUGAGGCU	UGAGUGGCCUUGAGGACGA	1		+COQ4+	1.34162
DZ38N23	DZ38	N	23	N23	503	1.34155	NA	P-002048-03	NA	NA	GFP	NA	NA	NA	NA	NA	1		GFP	1.34155
DZ41J22	DZ41	J	22	J22	628	1.34139	10500517C	L-020316-01	NM_014730	ENSG00000110917	+MLEC+	9761	GGGUAGAAUUUGUGCGGUA	GCAUCUAAGUGUCGAUCUU	CUAUAUAGGCCCAGCGAUG	GGGCCGAGCCUCAGACUAU	1		+MLEC+	1.34139
DZ02F03	DZ02	F	3	F03	1579	1.34088	10465502C	L-007955-00	NM_173170	ENSG00000136695	+IL36RN+	26525	CGAGAAUGGUGGCUGGAAU	GAACAUCAUGGAGCUCUAU	GCGCUGUGCUUCCGAAUGA	GAAGGUCAUUAAAGGUGAA	1		+IL36RN+	1.34088
DZ53F11	DZ53	F	11	F11	1343	1.34087	10500529C	L-019860-00	NM_004814	ENSG00000060688	+SNRNP40+	9410	GAGAGGCCAUGCAGAUUCA	CCAAUGCAAUGGACAAUAC	CGACAGGUUUGUUUAUGUG	GAUUUGACCGACUGAUAUU	2		+SNRNP40+	1.34087
DZ41H21	DZ41	H	21	H21	722	1.34071	10500517C	L-013137-00	NM_021063	ENSG00000158373	+HIST1H2BD+	3017	GAACCUACCAAGUCUGCUC	GGAGAGCUAUUCAGUGUAU	CUCAGAAGAAGGACGGGAA	CAAUGGGGAUCAUGAAUUC	1		+HIST1H2BD+	1.34071
DZ11F03	DZ11	F	3	F03	1128	1.34054	10465511C	L-006937-00	NM_025256	ENSG00000204371	+EHMT2+	10919	GGACCUUCAUCUGCGAGUA	GAACAUCGAUCGCAACAUC	GGAGGUAGCCCGUUACAUG	GGAGAGGUGUACUGCAUAG	2		+EHMT2+	1.34054
DZ26O17	DZ26	O	17	O17	1228	1.34054	10500502C	L-032485-02	NM_001005512	ENSG00000237388	+OR4A47+	403253	AGAAGAGACCUCAUAUCAA	UCUGAGAUGACAAGUGCUA	UUGGUUAUCAUGAGACAAU	UAGCAUUAUUUAUGGGCUC	2		+OR4A47+	1.34054
DZ15M23	DZ15	M	23	M23	743	1.3405	NA	L-011588-00	NM_001692	ENSG00000116039	+ATP6V1B1+	525	GCACCAAGGCGAUUGUUCA	GGGUCAAGUUUGCCCAGUA	CGGAGGACUUUCUGGAUAU	UGACGGACAUGAGUUCCUA	1		+ATP6V1B1+	1.3405
DZ10O11	DZ10	O	11	O11	1145	1.34035	10465510C	L-008385-01	NM_001878	ENSG00000143320	+CRABP2+	1382	CGGAAAACUUCGAGGAAUU	CCACAGAGAUUAACUUCAA	CGGAUGACGUUGUGUGCAC	GGAGACACUUUCUACAUCA	1		+CRABP2+	1.34035
DZ55H03	DZ55	H	3	H03	849	1.34021	10500531C	L-014091-02	NM_001105079	ENSG00000156860	+FBRS+	64319	AAGGAAUCUGUGCGGGUAA	GCUUCUAUGAGGCGGGUGA	GUAACAUGACUUGCGAAUA	GGUCCUAGGGCUGAGGUUU	1		+FBRS+	1.34021
DZ08L13	DZ08	L	13	L13	1400	1.34015	10465508C	L-010533-00	NM_002865	ENSG00000104388	+RAB2A+	5862	GAAGGAGUCUUUGACAUUA	GCAGGAGCUUUACUAGUUU	GUGCUCGAAUGAUAACUAU	GCUUAUUGCUACAGUUUAC	1		+RAB2A+	1.34015
DZ39K20	DZ39	K	20	K20	1570	1.3401	10500515C	L-012594-00	NM_002857	ENSG00000162735	+PEX19+	5824	CAGAAUGGUUGCAGAGUCA	GAGGAAGGCUGUAGUGUCG	CUUCAGAACUCCAGCAUGU	GAUAUGACCUCCCAACAAG	2		+PEX19+	1.3401
DZ50C04	DZ50	C	4	C04	516	1.33996	10500526C	L-010197-01	NM_182981	ENSG00000140961	+OSGIN1+	29948	GGGACUACGUGGUCAAGAA	CGGUCAUCAUUGUGGGUAA	GGGACAACUUCGUGAGGUU	CCUCGAAGGCCGAUCCCAA	1		+OSGIN1+	1.33996
DZ48C12	DZ48	C	12	C12	516	1.33994	10500524C	L-016009-02	NM_152318	ENSG00000151131	+C12orf45+	121053	UCUUCAAACAGUUCGGAUA	CCUUAUUGGACCAGGUACA	UGAUGGGCCUCAUAGUAAA	UGGCACGGGCAAAUGAAAA	1		+C12orf45+	1.33994
DZ19J21	DZ19	J	21	J21	1129	1.33984	10467504C	L-021354-01	NM_031438	ENSG00000112874	+NUDT12+	83594	UAUAUAAUGCAGAGGACGA	CCUCAAAGGUCGGAUAUUA	GCUUAUUGGUAUCAAGAAU	GGAGAUAUUGCCAAGUUAA	2		+NUDT12+	1.33984
DZ17N13	DZ17	N	13	N13	1428	1.33977	10467502C	L-006770-00	NM_018425	ENSG00000155252	+PI4K2A+	55361	GGUUGGUGGUGCUGGAUUA	CAACACUGAUCGAGGCAAU	GAGACGAGCCCACUAGUGU	GCAUCGGGCUACCACCAAA	1		+PI4K2A+	1.33977
DZ13I03	DZ13	I	3	I03	1534	1.33967	10465513C	L-011102-00	NM_000322	ENSG00000112619	+PRPH2+	5961	UCAAGAACGGCAUGAAGUA	ACUCAGCACACUACAGUUA	GGAGCGAUGUGAUGAAUAA	GCAGGUGUUUCAUGAAGAA	1		+PRPH2+	1.33967
DZ36J08	DZ36	J	8	J08	1485	1.33954	10500512C	L-014879-01	NM_032361	ENSG00000051596	+THOC3+	84321	GGUCUGUUCUCUCGGAGUU	GUGAUGACAAAGACGGCAA	CGUCAGCAUCGGAAGAUCA	CUUUGUGGCAUUUGAUACA	2		+THOC3+	1.33954
DZ55P18	DZ55	P	18	P18	341	1.33939	10500531C	L-014505-01	NM_024894	ENSG00000115761	+NOL10+	79954	CAAUUGACAUUCACGUUAA	AAACUUAGAACAAGGACGA	GUUAAACACAGACGAGGAA	CCGUAGGAGAAUUGAACUU	1		+NOL10+	1.33939
DZ55N12	DZ55	N	12	N12	1255	1.33927	10500531C	L-020317-01	NM_016061	ENSG00000119801	+YPEL5+	51646	GUGCAAACUGUGAUACGAU	GGAAUUAAAUGACGGUAAA	UAGCAUCAGAGUCGGAUUA	GAAUCUGUGCCCAGCGCUA	2		+YPEL5+	1.33927
DZ41D05	DZ41	D	5	D05	423	1.33926	10500517C	L-032000-02	NM_207103	ENSG00000161929	+SCIMP+	388325	GCUACAUACUCACUGGUAA	GUUCAGGAUUCCACUGCAA	CUUAAUGAGUCGCCAGUUC	GAGGAAUAAUUUCUGGAUC	1		+SCIMP+	1.33926
DZ19A17	DZ19	A	17	A17	1254	1.33925	10467504C	L-003228-00	NM_022809	ENSG00000158402	+CDC25C+	995	GAAACUUGGUGGACAGUGA	AGGAAGGGCUUAUGUUUAA	GAGAGAGACACUUCCUUUA	GGGCAAAUUUCUUGGUGAU	2		+CDC25C+	1.33925
DZ21H22	DZ21	H	22	H22	979	1.33919	10467506C	L-006234-00	NM_012285	ENSG00000126767	+KCNH4+	23415	GCACUGUACUUCACUCUAA	GCAUGAAGGCCAAUAAUAA	CAUCGACGCCAACGAGUUA	UGAAAGCUCUGACCUACUG	2		+KCNH4+	1.33919
DZ19L12	DZ19	L	12	L12	1268	1.33911	10467504C	L-003017-00	NM_031268	ENSG00000140992	+PDPK1+	5170	UAUAUUAUGUGGAUCCUGU	GACCAGAGGCCAAGAAUUU	GCAGCAACAUAGAGCAGUA	GAAGCAGGCUGGCGGAAAC	2		+PDPK1+	1.33911
DZ38E03	DZ38	E	3	E03	1592	1.33908	10500514C	L-013081-00	NM_213636	ENSG00000196923	+PDLIM7+	9260	GCACCGAGUUCAUGCAAGA	UCACACACAUCGAAGCUCA	GAGCAUCGAUGGCGAGAAU	CGGAUGAGGAGCACCUGAA	2		+PDLIM7+	1.33908
DZ07I11	DZ07	I	11	I11	1199	1.33899	10465507C	L-007429-00	NM_005628	ENSG00000105281	+SLC1A5+	6510	GCCUUUCGCUCAUACUCUA	GGUCGACCAUAUCUCCUUG	GCAAGGAGGUGCUCGAUUC	UGAUACAAGUGAAGAGUGA	1		+SLC1A5+	1.33899
DZ35H04	DZ35	H	4	H04	1125	1.33886	10500511C	L-018899-02	NM_182607	ENSG00000101842	+VSIG1+	340547	GGCAAUAGUUCCUGCGAAA	CAGAAACGCAGUCGGAAUU	CAACCCAACCACCGGGAUU	CGGGCAAUUUAAAGAUCGA	1		+VSIG1+	1.33886
DZ44N09	DZ44	N	9	N09	1074	1.33863	10500520C	L-016892-00	NM_006024	ENSG00000106052	+TAX1BP1+	8887	GAUCAACAGUCAAUUGUGU	GCAGUUAUGUUUGGCUGAA	GGAUAUUACCUUCCAAAUG	UCUGUUACGUUACCCAUAA	2		+TAX1BP1+	1.33863
DZ39F06	DZ39	F	6	F06	1721	1.33857	10500515C	L-017433-00	NM_173061	ENSG00000153113	+CAST+	831	UGACAAAGACCUCGAUGAU	UAAACUCUCUGACAGUCUA	GCGAAGGAUUCAGCAAAGA	GACACUAUCCCACCUGAAU	2		+CAST+	1.33857
DZ42A19	DZ42	A	19	A19	863	1.33841	10500518C	L-022424-02	NM_001004693	ENSG00000184022	+OR2T10+	127069	CUCAUAGACUUGACAUAUA	CUCAUGAGCCAUAGGGUAU	CGGUCAUUUCAGUGUCUUA	GAGCUGCUAUUUACAACUA	1		+OR2T10+	1.33841
DZ33B04	DZ33	B	4	B04	389	1.33841	10500509C	L-010513-00	NM_005245	ENSG00000083857	+FAT1+	2195	GGAAGGAAUUGGAAUCGUU	CAAGAUGGGUGUUUACAUU	UCACAUGAUUGGAGUAAUA	CAAGGAAGCUCGUUCACAA	1		+FAT1+	1.33841
DZ10N18	DZ10	N	18	N18	1345	1.3384	10465510C	L-010516-00	NM_153286	ENSG00000114378	+HYAL1+	3373	GUUCAAAUGUCGAUGCUAC	GAAGAUCAGGCACAGAUGG	CGGAAGAGCAUGUGGUGAU	GCCCUUCUCUGCAGUCAAG	1		+HYAL1+	1.3384
DZ07D14	DZ07	D	14	D14	909	1.3383	10465507C	L-009475-00	NM_002413	ENSG00000085871	+MGST2+	4258	AGGCGGCAAUUCUAACUUU	GCUGGCUGCUGUCUCUAUU	CGGCCUGUCAGCAAAGUUA	GAUCACCGGUUUCCGACUG	2		+MGST2+	1.3383
DZ13B05	DZ13	B	5	B05	1111	1.3383	10465513C	L-010174-00	NM_001025389	ENSG00000133805	+AMPD3+	272	CGGAGAAGGUGUUUGCUAA	GCACAGCGACCACAUGUUU	GGACUUCUAUAACGUGAGA	GGUCUACUCUCCCAACAUG	2		+AMPD3+	1.3383
DZ57L18	DZ57	J	18	L18	499	1.33828	10500533C	L-015127-01	NM_175874	ENSG00000182993	+C12orf60+	144608	CCAAAGAGCAAUCAGAUGU	GAUGCAAUCUGUAGUGGAU	UCUUAGAGAUCCUCCAAAA	GUGACAAGUAGGGAUGCAA	1		+C12orf60+	1.33828
DZ07G06	DZ07	G	6	G06	1512	1.33795	10465507C	L-009721-00	NM_000458	ENSG00000108753	+HNF1B+	6928	GAGGAGGCAUUCCGGCAAA	GCCUAUAGCUCCAACCAGA	CUAAAAUGAUCAAGGGUUA	GGAAGAGAGAGAGGCCUUA	1		+HNF1B+	1.33795
DZ43C06	DZ43	C	6	C06	1629	1.33792	10500519C	L-012973-02	NM_016070	ENSG00000181610	+MRPS23+	51649	GGAUCGGAUUAGAGCGAAG	CCCUGUGGUUUGACGUAUA	UCGAGUGCGAUAUGGCAAA	AGUGUAUGGGUCUGGUCAA	2		+MRPS23+	1.33792
DZ13H03	DZ13	H	3	H03	1168	1.33785	10465513C	L-004640-01	NM_177422	ENSG00000126070	+EIF2C3+	192669	UCAUGUAACUGGACGCGUA	AGAGAACAGUAGCGCAGUA	UGAUGUAUCUGGUUCGUUU	GCACAAUGUACUUCGCUUA	1		+EIF2C3+	1.33785
DZ49E05	DZ49	E	5	E05	516	1.33776	10500525C	L-014678-02	NM_030940	ENSG00000135070	+ISCA1+	81689	ACCAAAACCUAGAGCGGUA	CGUGACUGCUGGUAGUAAU	UGUAAAAGUUGGUGUCCGA	UCAGAGUAUUCAUCGAAAA	1		+ISCA1+	1.33776
DZ39D17	DZ39	D	17	D17	1453	1.33769	10500515C	L-010800-02	NM_021049	ENSG00000242520	+MAGEA5+	4104	GCUUGAAAGUACUGGAGCA	GAAUUGGGACAUAGUUACA	CCUCAAGUAUUAAGUCAAG	CGAGCAGCACUCAGUAAGA	2		+MAGEA5+	1.33769
DZ30N20	DZ30	N	20	N20	1473	1.33768	10500506C	L-014674-01	NM_001031724	ENSG00000102547	+CAB39L+	81617	GUGUGGUACAAACGAGAAA	AUAAAGUGUUGGUAGCAGA	GUGGGAUUAUGCUGAGAGA	UGACAAAGUAUAUCAGCAA	2		+CAB39L+	1.33768
DZ55K09	DZ55	K	9	K09	621	1.33768	10500531C	L-027207-02	NM_198443	ENSG00000188038	+NRN1L+	123904	CAGCAGGGCUUUUCAUUAA	GGCCCAAACCGAUGUGACA	GCAGCUGCAGUGUGGGAAU	CCGAAUAACUUGCACACUC	1		+NRN1L+	1.33768
DZ02N14	DZ02	N	14	N14	1211	1.33765	10465502C	L-019200-01	NM_002489	ENSG00000189043	+NDUFA4+	4697	CCGCACAAUUUUCCACUUA	GUGUAUAGACUGUUGGUAA	AAGUAAAUUGGGAAGGAUA	CUUCACUAGAGCAUACAUA	2		+NDUFA4+	1.33765
DZ44P05	DZ44	P	5	P05	997	1.33762	10500520C	L-020830-00	NM_020348	ENSG00000119946	+CNNM1+	26507	UAACACCUCUGAUCACAUG	UAGAGGAGAUUAUCAAGUC	CGGCAUGACUUCUCCUUGU	AAACUGAUCUCUACACUGA	1		+CNNM1+	1.33762
DZ03J05	DZ03	J	5	J05	1189	1.33758	10465503C	L-008779-00	NM_006000	ENSG00000127824	+TUBA4A+	7277	GCGGCUCUCUGUUGACUAU	GAACAUGGGAUUCAGCCUG	UAAAGCAGCUGCCUGGAGC	GAUCUGGAGCCUACGGUCA	1		+TUBA4A+	1.33758
DZ19M13	DZ19	M	13	M13	1284	1.33747	10467504C	L-008733-01	NM_014142	ENSG00000165609	+NUDT5+	11164	CGGAUGGUGUCGCGGUCAU	GGAAUCAGUGAAACGUACA	GGUCUAUUCCUACGCUCUA	UAACGGAGAUGAUGCCGAA	2		+NUDT5+	1.33747
DZ17J06	DZ17	J	6	J06	934	1.3374	10467502C	L-003101-00	NM_005158	ENSG00000143322	+ABL2+	27	AAUACGAACUCACGGGUAA	ACGGGAAUUUGCUGGAUUA	GGAGCCAAAUUUCCUAUUA	GGAGUGAAGUUCGCUCUAA	2		+ABL2+	1.3374
DZ42I04	DZ42	I	4	I04	475	1.33737	10500518C	L-011244-00	NM_001321	ENSG00000175183	+CSRP2+	1466	AAAGGAUGCUAUGCAAAGA	UCAACAACUCUGACUGAAA	GAAGAGAUCUACUGCAAAU	GCACAACAGUGGCAAUUCA	1		+CSRP2+	1.33737
DZ06G15	DZ06	G	15	G15	1541	1.33716	10465506C	L-008709-00	NM_012258	ENSG00000164683	+HEY1+	23462	UGGCAGAAGUUGCGCGUUA	CGACGAGACCGGAUCAAUA	GCUAUGGACUAUCGGAGUU	AGACGGAGAGGAAUAAUUG	1		+HEY1+	1.33716
DZ32F10	DZ32	F	10	F10	728	1.3371	10500508C	L-021351-00	NM_006603	ENSG00000101972	+STAG2+	10735	GAAAUUUACUUGCAGCAUU	GUAGAUGAUUGGAUAGAAU	GGGAUUUAUUUGCUUGUAA	CCACUGAUGUCUUACCGAA	1		+STAG2+	1.3371
DZ47J03	DZ47	J	3	J03	423	1.33709	10500523C	L-014666-00	NM_030903	ENSG00000204704	+OR2W1+	26692	GCCAUCUUCUACUUAAUUA	CUAGAUCUAUGUUUCACAA	GUAUUAGUUUGGCCAAUUC	GAAACAACAUUCUGGAUCA	1		+OR2W1+	1.33709
DZ31D17	DZ31	D	17	D17	1190	1.337	10500507C	L-031226-00	NM_001035223	ENSG00000205517	+RGL3+	57139	ACACAGCCCUGCCGGAUAU	GGGAACCGCUAUCUACUUU	GGACCACCCUCAGGAUUUC	GCGUCAGCAUCGACAAUGA	2		+RGL3+	1.337
DZ40M23	DZ40	M	23	M23	955	1.33697	NA	L-011588-00	NM_001692	ENSG00000116039	+ATP6V1B1+	525	GCACCAAGGCGAUUGUUCA	GGGUCAAGUUUGCCCAGUA	CGGAGGACUUUCUGGAUAU	UGACGGACAUGAGUUCCUA	2		+ATP6V1B1+	1.33697
DZ56K07	DZ56	K	7	K07	672	1.33676	10500532C	L-010643-00	NM_006818	ENSG00000213190	+MLLT11+	10962	GUGAGUAGCCAGUACAGUU	GAACUGGACUUGCUCUAAG	GGUCAAAGACAGCAGCGUU	CAGAUACAGCCACCUACAA	1		+MLLT11+	1.33676
DZ52N14	DZ52	N	14	N14	559	1.33673	10500528C	L-017783-01	NM_174909	ENSG00000174695	+TMEM167A+	153339	AUGCAGUUCUUAAGGACGA	UGGAUUUAGACUAGCCAAA	AGGUAAAUGAGAUGUAACU	GCAGUAUGCUGUAUAGUAA	1		+TMEM167A+	1.33673
DZ40E08	DZ40	E	8	E08	1614	1.33672	10500516C	L-017596-02	NM_003513	ENSG00000137259	+HIST1H2AB+	8335	GCAAUGACGAGGAGCUUAA	GGGAAAGUGAAGAGUUAAC	AAAUCAGCCUAACAGCAAA	GGUCUUCUCGUGCAGGUUU	2		+HIST1H2AB+	1.33672
DZ23P18	DZ23	P	18	P18	1378	1.3366	10467508C	L-007205-00	NM_014337	ENSG00000100023	+PPIL2+	23759	GCAAGAAGCAUUAUUACGA	GUACAUUACCUGUGCUGAA	GGACCCGUCUUAUUAUCUG	GUGCUGCGCUACCAGUUUG	2		+PPIL2+	1.3366
DZ39M22	DZ39	M	22	M22	1795	1.33653	10500515C	L-012264-00	NM_006280	ENSG00000180879	+SSR4+	6748	GCAAGAACAGGGUCCAGAA	CAGGAAGGCUCAGAGGAAU	CAUCAUCCCGCCUCUGUUU	CCGUCUUCAUUGUGGAGAU	2		+SSR4+	1.33653
DZ08F10	DZ08	F	10	F10	1012	1.33645	10465508C	L-020209-00	NM_000629	ENSG00000142166	+IFNAR1+	3454	GCGAAAGUCUUCUUGAGAU	UGAAACCACUGACUGUAUA	GAAAAUUGGUGUCUAUAGU	GAAGAUAAGGCAAUAGUGA	2		+IFNAR1+	1.33645
DZ52F14	DZ52	F	14	F14	515	1.33626	10500528C	L-027007-02	NM_207344	ENSG00000176422	+SPRYD4+	283377	GGAUAGGAGUGGCAGAUGU	UCACCUAUGCCCAGCGCAA	CUUGUGAAAGCUAGGCAUA	GCCUCUAGUAUGUCCAUUA	1		+SPRYD4+	1.33626
DZ46O10	DZ46	O	10	O10	602	1.33624	10500522C	L-014931-01	NM_032593	ENSG00000137133	+HINT2+	84681	GGGAGAUGGAUACCGACUU	AGGUGUGACUGAUGGGAAU	GAACCUGCCAACUGAUUAA	UGGGAAGCUGGGUGCACAA	1		+HINT2+	1.33624
DZ31P13	DZ31	P	13	P13	777	1.33614	10500507C	L-026504-01	NM_022370	ENSG00000154134	+ROBO3+	64221	CGACAGAUAUUACAACGAA	GAGGAAGGAAGGAUCACGA	GCAUGUGAGUGCCGAAGAU	GGGCUGCAGUCACGUCUUA	1		+ROBO3+	1.33614
DZ55B14	DZ55	B	14	B14	583	1.33611	10500531C	L-018625-01	NM_032815	ENSG00000176953	+NFATC2IP+	84901	GGAUACAGGCCACGAUAAA	GGGAUUUACACCACGCCUA	ACGUAGUGUCUGUGGACUU	GACAUUUGCUUGAGGCUUA	1		+NFATC2IP+	1.33611
DZ46D09	DZ46	D	9	D09	469	1.33607	10500522C	L-016317-02	NM_001018108	ENSG00000140264	+SERF2+	10169	CGGAUAUGCAGUAGAGGAA	AGAUUCAGAUUGUGGGUAU	CGAAGUGGAAGGCAGAAUA	GCAUAUAAGUGGCUGUGCA	1		+SERF2+	1.33607
DZ43C20	DZ43	C	20	C20	916	1.33593	10500519C	L-017680-00	NM_176881	ENSG00000236398	+TAS2R39+	259285	UGAAGACGCUGUAUAUUAU	CCACUCAAUUCUACUGAUU	CAGUUGCUCUGUUUAUCUA	GAAAGUGAAUUGUCGCCAU	1		+TAS2R39+	1.33593
DZ50M06	DZ50	M	6	M06	1156	1.33592	10500526C	L-022621-02	NM_133450	ENSG00000168096	+ANKS3+	124401	AGACAGAGGCCUUGCCGGA	UGGCCAAGCAGUACGGACA	CUACAUUGGCCACGACACA	GCAACGAGAGCAUCGCCUA	2		+ANKS3+	1.33592
DZ39H03	DZ39	H	3	H03	514	1.33583	10500515C	L-012606-01	NM_003308	ENSG00000236424	+TSPY1+	7258	GUAAGGACCUGUGGCGCAA	AUUGAGUGGUAUCCGGAUU	CCUGAUCACUGACGAAGAU	CCAAGGAAUAUCUGGUGAA	1		+TSPY1+	1.33583
DZ13G08	DZ13	G	8	G08	1910	1.3357	10465513C	L-003886-00	NM_182918	ENSG00000157554	+ERG+	2078	GUUAGAUCCUUAUCAGAUU	GAUCCUACGCUAUGGAGUA	CCUCAGACCUCCCGUACAU	GGACAGACUUCCAAGAUGA	1		+ERG+	1.3357
DZ30G19	DZ30	G	19	G19	1425	1.33558	10500506C	L-007871-00	NM_001565	ENSG00000169245	+CXCL10+	3627	AAACUGCGAUUCUGAUUUG	UGAAAGCAGUUAGCAAGGA	GUAAUCAACCUGUUAAUCC	AAUCGAAGGCCAUCAAGAA	2		+CXCL10+	1.33558
DZ14F16	DZ14	F	16	F16	1586	1.3355	10465514C	L-011819-01	NM_004074	ENSG00000176340	+COX8A+	1351	GCGCCAAGAUCCAUUCGUU	GGAAUUGGCCGUUGGGCUU	CCUCCUGCUUCGUGACCUU	CCAGUCACCUCUUCUGCAA	1		+COX8A+	1.3355
DZ54G12	DZ54	G	12	G12	771	1.33544	10500530C	L-010749-00	NM_181472	ENSG00000153551	+CMTM7+	112616	CCUAUAAGAUCUCGUGUGU	GAUAAUGAUCCUCGCCUUU	GAAAGUGGCGCAAAUGGUC	CAGCGCCUACAGCUACUUU	1		+CMTM7+	1.33544
DZ13N23	DZ13	N	23	N23	1146	1.33544	NA	P-002048-03	NA	NA	GFP	NA	NA	NA	NA	NA	1		GFP	1.33544
DZ06E18	DZ06	E	18	E18	990	1.33533	10465506C	L-011392-00	NM_139035	ENSG00000102038	+SMARCA1+	6594	UAACAUAGCUCGAGAGGUA	GAAGAAACCAGUACGUGUA	CAACGAGAAUGGUAUACAA	GGCGAUACCUGGUCAUUGA	1		+SMARCA1+	1.33533
DZ13N16	DZ13	N	16	N16	1657	1.33519	10465513C	L-011493-00	NM_003647	ENSG00000153933	+DGKE+	8526	GUUGAUGACAUGAAGAUUA	GUGCUCAGAUUCAAGUAAA	AUAUAAAGGCGACUGAAUA	GGGAACAGGCAACGAUCUA	1		+DGKE+	1.33519
DZ11F04	DZ11	F	4	F04	1017	1.33517	10465511C	L-009029-00	NM_004118	ENSG00000179772	+FOXS1+	2307	UGACUGCCACGACAUGUUU	GAAUGUUCUUCUUUGAGUA	CAACCAAGCCUCCCUACAG	GGGCCAUGCCAGCCAGUAU	2		+FOXS1+	1.33517
DZ06M22	DZ06	M	22	M22	1451	1.33502	10465506C	L-004125-00	NM_002213	ENSG00000082781	+ITGB5+	3693	GCUCGCAGGUCUCAACAUA	GGUCUAAAGUGGAGUUGUC	GGGAUGAGGUGAUCACAUG	GUGCAUUGGUUACAAGUUG	1		+ITGB5+	1.33502
DZ53M16	DZ53	M	16	M16	609	1.33499	10500529C	L-031899-02	NM_203434	ENSG00000188483	+IER5L+	389792	CAGACAAAGACUCGGCAAA	UGUCCUACGUGCUCCGCAA	AUUGUAUAUCACCGGGUAA	GCACCAGCACCUAGCGUAC	1		+IER5L+	1.33499
DZ12G22	DZ12	F	22	G22	1284	1.33471	10465512C	L-008667-00	NM_006422	ENSG00000111254	+AKAP3+	10566	GGAGGAGACUUGUGCGAAA	UAAGGAAGCUGUACAAUGU	GGGCUUACCUUGUGGCAUA	GAAUGUAAAUCUCUAGGUU	1		+AKAP3+	1.33471
DZ44G05	DZ44	G	5	G05	400	1.33466	10500520C	L-012770-01	NM_006946	ENSG00000173898	+SPTBN2+	6712	GGAGAAGCUUACUGCGCUA	CGUACGAGCUGCAGCGCUU	CCAGAGAGCACUCGGAUAU	GAGCAGGUCUACCGAGUCA	1		+SPTBN2+	1.33466
DZ33B22	DZ33	B	22	B22	728	1.33463	10500509C	L-019846-00	NM_004758	ENSG00000005379	+BZRAP1+	9256	GGAAUGGUCCGUUUGUGUA	CGAUGACGGUUUCUACUAU	CAACCUACCCGUGAUUCUA	GAAGACAUGCCUGGAUUAG	1		+BZRAP1+	1.33463
DZ42N18	DZ42	N	18	N18	1782	1.33432	10500518C	L-016718-00	NM_152945	ENSG00000155636	+RBM45+	129831	GUAUGGAGAUAUCGAGUAU	GGACAUGAACCUAGAGUAA	GGGCUACGUACGAUACUUA	GAAUAGGUGUUUCCUUCAU	2		+RBM45+	1.33432
DZ30B18	DZ30	B	18	B18	590	1.3343	10500506C	L-026112-00	NM_012416	ENSG00000137040	+RANBP6+	26953	GAUUCUGGCUGUUAAGUUA	CCAAAUAAUUCCAAUCUUC	GUAUCGACAUGCUGGAUUA	GGCCAAUGCUACUAAAUAU	1		+RANBP6+	1.3343
DZ37L18	DZ37	L	18	L18	1513	1.33426	10500513C	L-035063-01	NM_001039888	ENSG00000181039	+ANKRD34A+	284615	GAGGAGAAGCGGGACGUAU	GCGCUUGACUGCCGAAUUC	AGGCACGCAUGGUACGCUA	GGGAGGCGCCUACGUGAAU	2		+ANKRD34A+	1.33426
DZ07N04	DZ07	N	4	N04	1423	1.33412	10465507C	L-008025-00	NM_006770	ENSG00000019169	+MARCO+	8685	GGGCAGAUCUGGCUGGAUA	GAGUAAAGGUGACUUCGGG	GCAAUGGAGCCUUUCGAAA	CCACAGGCCUGAAAGGAAG	2		+MARCO+	1.33412
DZ39K20	DZ39	K	20	K20	651	1.33403	10500515C	L-012594-00	NM_002857	ENSG00000162735	+PEX19+	5824	CAGAAUGGUUGCAGAGUCA	GAGGAAGGCUGUAGUGUCG	CUUCAGAACUCCAGCAUGU	GAUAUGACCUCCCAACAAG	1		+PEX19+	1.33403
DZ05K14	DZ05	K	14	K14	970	1.33399	10465505C	L-018339-00	NM_001008800	ENSG00000163468	+CCT3+	7203	GAGCAGGCCUGUUGGAAAU	GCCCAUGCCUUGACAGAAA	GCUGCAGACUUAUAAGACA	GACAGACAAUAAUCGCAUU	1		+CCT3+	1.33399
DZ43K04	DZ43	K	4	K04	880	1.33395	10500519C	L-032315-02	NM_001001667	ENSG00000225781	+OR6V1+	346517	ACACUCGCCUGUUGGAAUU	GUAUGUCAGGCCUGGCAAA	CUGCUGGAGAUCUUGGUAA	GAGCCAGCCCUCCGAAUUU	1		+OR6V1+	1.33395
DZ38D08	DZ38	D	8	D08	464	1.33382	10500514C	L-019937-00	NM_005441	ENSG00000150054	+CHAF1B+	8208	GCAACUGAUGGGAAUUUAA	AAACAGGUGUGGAGCUGAU	GAAGCUACCGGAUGUUUCA	GGACGGUUACUGCUCAUUU	1		+CHAF1B+	1.33382
DZ55B07	DZ55	B	7	B07	508	1.33374	10500531C	L-015486-02	NM_153035	ENSG00000116205	+TCEANC2+	127428	GGGUCUAUUUGAUUGUAUA	CUGUGAACAAGAUGCGUAA	GAGAAGUAACUCGGAGCUA	GAACGCUAAUGGAGCUAUU	1		+TCEANC2+	1.33374
DZ06D04	DZ06	D	4	D04	1042	1.33373	10465506C	L-011565-01	NM_001605	ENSG00000090861	+AARS+	16	CCGCAUUGCUGUUGAUCGU	CAGGCUUGAUGGACGGUAA	GGGAGAAGAUGUUCGUGGA	CGUCAGUGCCAUCGGUCUA	2		+AARS+	1.33373
DZ27F20	DZ27	F	20	F20	1139	1.33373	10500503C	L-032466-02	NM_001005482	ENSG00000197938	+OR5H2+	79310	UGUUAGAGGCGUAAGGAAA	GAACAAUUCACUAUGCAUA	AGGACAUGGAACAGGAUAA	CUUUGUUGAUGCUUGGAUA	2		+OR5H2+	1.33373
DZ44I09	DZ44	I	9	I09	990	1.33365	10500520C	L-026855-02	NM_003700	ENSG00000166368	+OR2D2+	120776	GCAAUUAUCACUUACAUGA	ACAGAUAAAUCAGACACAA	GCACUAUUGAUCUUAGCAU	CUACCAACAUAGUUCCUCA	1		+OR2D2+	1.33365
DZ35C14	DZ35	C	14	C14	668	1.33349	10500511C	L-013896-00	NM_015634	ENSG00000198954	+KIAA1279+	26128	GCACAUGCUUACUAUGAUA	GCUAAGGGAUCCUGAUUCA	CAUCAGAAGCACUAUAUAA	UCUUUCAGAUUGAUGGUUA	1		+KIAA1279+	1.33349
DZ30J21	DZ30	J	21	J21	407	1.33349	10500506C	L-184962-00	NM_012196	ENSG00000240257	+GAGE8+	100101629	AGGAGAUGGACCCGCCAAA	AGACUGGGUGUGAGUGUGA	GAUGAAGUGGAACCAGCAA	GGCGAGGAAGAUCGACCUA	1		+GAGE8+	1.33349
DZ15L18	DZ15	L	18	L18	1203	1.33336	10465515C	L-004443-00	NM_032797	ENSG00000156575	+AIFM2+	84883	GAGUGGAGAUGGCAGCAGA	GGAGACAGGGUUCGCCAAA	GGGCAAGUUUAAUGAGGUU	CAAUGAGUAUCGAGAGUAC	2		+AIFM2+	1.33336
DZ11F03	DZ11	F	3	F03	1553	1.33336	10465511C	L-006937-00	NM_025256	ENSG00000204371	+EHMT2+	10919	GGACCUUCAUCUGCGAGUA	GAACAUCGAUCGCAACAUC	GGAGGUAGCCCGUUACAUG	GGAGAGGUGUACUGCAUAG	1		+EHMT2+	1.33336
DZ47D03	DZ47	D	3	D03	449	1.33308	10500523C	L-015274-02	NM_080825	ENSG00000149609	+C20orf144+	128864	CAAUAAAGAGUGCGUGGCA	CUACCAGGAUCGUGCUGAU	CCACAAAAGGACCAAAGCA	UCAACCACCUCACUCGGAA	1		+C20orf144+	1.33308
DZ35E10	DZ35	E	10	E10	762	1.33284	10500511C	L-014618-02	NM_182911	ENSG00000135951	+TSGA10+	80705	GGCAAUUGGAUGAGACAAA	GCAGAAAGGUCUUACAAGU	CAAUCGAGACAAAGAAUAU	AAGAAUGACCACAGAACGA	1		+TSGA10+	1.33284
DZ57F13	DZ57	D	13	F13	705	1.33282	10500533C	L-020694-02	NM_018409	ENSG00000109771	+LRP2BP+	55805	GAGCUGAGAUCGCGCAAAU	GCGGAAACGUCUAUGCUCA	AGGAAAAGGUGUUAAACGA	GGGAUGAAACAACCGCUAA	1		+LRP2BP+	1.33282
DZ41O12	DZ41	O	12	O12	745	1.33267	10500517C	L-019490-01	NM_003966	ENSG00000112902	+SEMA5A+	9037	CGGGUGUGCAAGAACGAUA	UGGAGGAAAUAGUCGGAUA	CGAAGAAUGCUGCGGAUUU	GAGCAACGAUUCCGAUACA	1		+SEMA5A+	1.33267
DZ38M20	DZ38	M	20	M20	662	1.33264	10500514C	L-017530-02	NM_080830	ENSG00000125831	+CST11+	140880	GGGCAAUAAUCCUUAAUAU	CCACUGCAUGUGAGAGAAU	CGACCAGUAUAACAAGGAA	AAGUGAUGGCAGUAGAAAA	1		+CST11+	1.33264
DZ11I21	DZ11	I	21	I21	1254	1.33253	10465511C	L-019214-00	NM_020673	ENSG00000124209	+RAB22A+	57403	GGACUACGCCGACUCUAUU	GAAGAAUUCCAUCCACUGA	GAAACAACCUCUGCGAAUU	GCAGUUUGAUUAUCCGAUU	1		+RAB22A+	1.33253
DZ37F04	DZ37	F	4	F04	1253	1.33248	10500513C	L-014641-01	NM_030636	ENSG00000122547	+EEPD1+	80820	GGACUGACCUUCACCGCCA	CUGAGAAGCCCUCGAGUCA	GGAAGUUGACCUCGGGGUA	UGCGAGAGGUGGUGUGCAU	2		+EEPD1+	1.33248
DZ56H12	DZ56	H	12	H12	659	1.33242	10500532C	L-014417-02	NM_024702	ENSG00000141579	+ZNF750+	79755	GAACCCAAGACCCGAGACA	UCAAUGUUGUGAACGGAGA	GCCGAUUCCUUACGGAUUU	CCACCAUCUACUCGCCUUA	1		+ZNF750+	1.33242
DZ37D17	DZ37	D	17	D17	539	1.33227	10500513C	L-021383-00	NM_194435	ENSG00000146469	+VIP+	7432	UGACACACCCUAUUAUGAU	CAACUAUACCCGCCUUAGA	UCAGUAAACUCUUGGGUCA	CAGGUUGGGUGACAGAAUA	1		+VIP+	1.33227
DZ39M19	DZ39	M	19	M19	572	1.33218	10500515C	L-021532-01	NM_025179	ENSG00000076356	+PLXNA2+	5362	GGUCAAUGAGUGAGAUCGU	CUGGGAACCUAAUCGAUUU	CCAGCCAAGUUUCGUCAUA	ACUAUGAGCUACACAGCGA	1		+PLXNA2+	1.33218
DZ44B16	DZ44	B	16	B16	474	1.33204	10500520C	L-025383-02	NM_001005281	ENSG00000221813	+OR6B1+	135946	UGAUAUUCCUUGUGGCCUA	AGUUCAUUCUGGUGGGAUU	ACAGGAAAGCAGAAAGCGU	GAGAACCAGACACGAGUCA	1		+OR6B1+	1.33204
DZ31N22	DZ31	N	22	N22	1211	1.332	10500507C	L-018402-00	NM_016353	ENSG00000104219	+ZDHHC2+	51201	GACAGAUGCCAACUUAUAA	CCAAGGAUCUUCCCAUCUA	ACAAAUGGCCUACCUGAUA	GGCAACAGAUUUACAGUAU	2		+ZDHHC2+	1.332
DZ19D03	DZ19	D	3	D03	1138	1.33188	10467504C	L-006789-00	NM_022445	ENSG00000196511	+TPK1+	27010	GCCAACCGCUUAUAUGAUA	CGACUCACAUCACUCCUUU	UAAGGGAUGUGAGCUCAUU	AAGCACAGGUUGCAUGUAG	2		+TPK1+	1.33188
DZ05K21	DZ05	K	21	K21	1197	1.33177	10465505C	L-005194-00	NM_005633	ENSG00000115904	+SOS1+	6654	AACAGAAGCUGAUCGCAUA	GGCAGAAAUUCGACAAUAU	GGAUAUGUUUCAUCAAGAU	UAGUAGCAGUCUUAGAAUA	1		+SOS1+	1.33177
DZ03M06	DZ03	M	6	M06	979	1.33151	10465503C	L-010989-00	NM_000477	ENSG00000163631	+ALB+	213	GAUGUGAUGUGCACUGCUU	GCAGAAGUUUCCAAGUUAG	GAUUCGAUCUCCAGUAAAC	AAAGUAAGGAUGUUUGCAA	2		+ALB+	1.33151
DZ32B10	DZ32	B	10	B10	528	1.33147	10500508C	L-018355-02	NM_173572	ENSG00000171811	+TTC40+	54777	CCAAAGGAGAACCGAGGUA	CUCACGUGCCACAGAAAUA	GUCAUGAAUUAAUGGACGA	CCUCAAGCCUGGAUAUCGU	1		+TTC40+	1.33147
DZ19G12	DZ19	G	12	G12	1695	1.33146	10467504C	L-005356-00	NM_013392	ENSG00000115216	+NRBP1+	29959	GGAAUGAGGUACAGUUCUC	GCAAUGGAGAGUCCUCAUA	UGGAGCAUCUUAACAUUGU	CAGAGGGAGUUCAUUCAAA	2		+NRBP1+	1.33146
DZ39O17	DZ39	O	17	O17	454	1.3314	10500515C	L-019240-01	NM_006466	ENSG00000132664	+POLR3F+	10621	GAGCAGAGAUAUCCGCUAU	AAGUGGAGAUGACGAUUAU	UGACAGAGUGGCUCGAAUU	AAAUGAAGGGAUCCGAUAA	1		+POLR3F+	1.3314
DZ18E20	DZ18	E	20	E20	1449	1.33133	10467503C	L-003240-00	NM_001259	ENSG00000105810	+CDK6+	1021	GCAAAGACCUACUUCUGAA	UAACAGAUAUCGAUGAACU	GAUAUGAUGUUUCAGCUUC	GCACUAAUCAGCACACAUA	1		+CDK6+	1.33133
DZ46M14	DZ46	M	14	M14	677	1.33126	10500522C	L-014864-00	NM_032339	ENSG00000141741	+MIEN1+	84299	CCGAAGAGCCAGUAAUGGA	UAAAUGGACAGCUGGUGUU	UAGAAAAGAUCACCAACAG	GGAGCAGUAUCCGGGCAUC	1		+MIEN1+	1.33126
DZ54H06	DZ54	H	6	H06	840	1.33125	10500530C	L-017650-02	NM_013237	ENSG00000169230	+PRELID1+	27166	CCAAGGACCUCGCCAGCAA	GUGGAGGAACGAUGUGUUU	CGUGGUGGGUUGUGGGGAU	GCAGGUUAACUGGCGGUAA	2		+PRELID1+	1.33125
DZ32L09	DZ32	L	9	L09	582	1.33105	10500508C	L-007573-01	NM_022154	ENSG00000138821	+SLC39A8+	64116	GCUGGUAACACCUCGGUUU	GCGAGGAUGUGCUGAGCGU	UGUCAGAAAUAGGGACGAU	GCUUAGAGGCUUAUCGCUA	1		+SLC39A8+	1.33105
DZ02O10	DZ02	O	10	O10	1691	1.33096	10465502C	L-021791-02	NM_001010969	ENSG00000162365	+CYP4A22+	284541	GGAAGAGGCACUUGGAUUU	GGAAACAAUUUGCCAUGAA	GCUUUGAGCUGCUGCCUGA	GUGCUGAGGUGGACACGUU	1		+CYP4A22+	1.33096
DZ06C16	DZ06	C	16	C16	1431	1.33096	10465506C	L-009948-00	NM_006572	ENSG00000120063	+GNA13+	10672	UGACCGGCGUCGAGAAUUU	CGACUGACCAAUCGCCUUA	GCAGACAGCGGCAUACAGA	CGAGAGAAGCUUCAUAUUC	2		+GNA13+	1.33096
DZ09P03	DZ09	P	3	P03	1862	1.33093	10465509C	L-012511-00	NM_014314	ENSG00000107201	+DDX58+	23586	GCACAGAAGUGUAUAUUGG	CCACAACACUAGUAAACAA	CGGAUUAGCGACAAAUUUA	UCGAUGAGAUUGAGCAAGA	1		+DDX58+	1.33093
DZ43J04	DZ43	J	4	J04	574	1.33067	10500519C	L-017564-02	NM_017971	ENSG00000242485	+MRPL20+	55052	GGAAGGAACCUGAAGGCAU	UUUCCAGAGUGGUGCAGUA	GCUGUAUUGAUUAGGAAAA	CAGUAGGAGGCGACACGAA	1		+MRPL20+	1.33067
DZ55K17	DZ55	K	17	K17	573	1.33067	10500531C	L-020330-00	NM_020188	ENSG00000103121	+CMC2+	56942	GAAUGCAACGUCUUGAUUA	GAUCGGGAGUUGAGAAAAU	GAAGAAUGAGUACGUAGAA	GCUUAAGGAAUGUCACAAA	1		+CMC2+	1.33067
DZ09C08	DZ09	C	8	C08	934	1.33061	10465509C	L-010272-00	NM_004744	ENSG00000121207	+LRAT+	9227	GUACGGGCUUGGUAUCAUA	GGACCCACCUGACCCACUA	CCAUUAAUGUGUCUCGUAA	GCAAUUAAAUCUGCUAGAA	1		+LRAT+	1.33061
DZ42L04	DZ42	L	4	L04	756	1.33014	10500518C	L-031743-02	NM_201520	ENSG00000125434	+SLC25A35+	399512	GGAACCCAGUCAUGAGAUA	CUGUAGGGCACCAGUAUAA	GGGCAUGUUUCAGGCGCUA	CCAAAGAUGUUAGGAUCGU	1		+SLC25A35+	1.33014
DZ28K19	DZ28	K	19	K19	841	1.33008	10500504C	L-014611-01	NM_025218	ENSG00000111981	+ULBP1+	80329	CUUCCAAACAGUAUCGCUA	AAAUCUUGGUCUCGAGCAA	CAUUCUAGCUGGCAGAUGA	CGAUGGGAUCAUUGGGACA	2		+ULBP1+	1.33008
DZ30N04	DZ30	N	4	N04	536	1.33004	10500506C	L-023833-01	NM_001085384	ENSG00000179909	+ZNF154+	7710	GAGAAUUCAUAGUCGAUAA	GGGAUGUCCAGUUGAUAUA	UGUAUGGGUUGGUUUGAAA	ACAAAAGCAUUCAGCGGUA	1		+ZNF154+	1.33004
DZ35A21	DZ35	A	21	A21	245	1.32973	10500511C	L-012416-00	NM_012134	ENSG00000163431	+LMOD1+	25802	GAACUCCCGUGACCAGCUA	GUUCAACACUGUGGUUAAG	CAAGAAGAAUGAACCCUUA	CAAGACAGAUGCCAAGAAU	1		+LMOD1+	1.32973
DZ35M19	DZ35	M	19	M19	628	1.32971	10500511C	L-030636-02	NM_001012984	ENSG00000159761	+C16orf86+	388284	CAUUGAGGCUGGAGCGAAA	CGUCAUGGUCCAAAGAGAA	CAACCCAGGUGGACAUCGA	AUUGCAACCCUGAGCUGAA	1		+C16orf86+	1.32971
DZ30E04	DZ30	E	4	E04	485	1.32964	10500506C	L-010276-01	NM_016348	ENSG00000170271	+C5orf4+	10826	GUAGAGGGAAGGUCGGCUU	AGAAAGAACAGAUACGGUU	CAGGAGUUAGCUUAAGAAA	GGUCUCAAUUCAUGACAUA	1		+C5orf4+	1.32964
DZ45O11	DZ45	O	11	O11	627	1.3296	10500521C	L-016413-02	NM_152652	ENSG00000180035	+ZNF48+	197407	CGGCAAAGGUUUCGCGGAC	GGCAAGGGCUUUGGCGACA	GGUCAAACACAGGCGUACA	GGAUCAAACACCAGCGGAC	1		+ZNF48+	1.3296
DZ44H19	DZ44	H	19	H19	423	1.3296	10500520C	L-010090-01	NM_013281	ENSG00000125848	+FLRT3+	23767	GCAAUGAACCCAUCUCGAA	CGAACAAUCAGGACUGCAU	CAGAACUGUUUGAUUGUAA	GUUGAACAAUCAUGGUUUA	1		+FLRT3+	1.3296
DZ43G21	DZ43	G	21	G21	666	1.32955	10500519C	L-019834-01	NM_006824	ENSG00000117395	+EBNA1BP2+	10969	AGGAAUGAAGACUCGCAAU	AAGACGACUUCCAGCGAGA	AGUGCUAAACGACGGUAUA	GCAGAAUUCAAGCGGGAUC	1		+EBNA1BP2+	1.32955
DZ33J04	DZ33	J	4	J04	558	1.32949	10500509C	L-010902-02	NM_032578	ENSG00000138347	+MYPN+	84665	GAUGAUAACAUUCGUGAAA	CUCCUAAGGUUGAGUGGUA	CGACUUCUGCUGAGAUUUA	CAGGGAUAAUGAAGUGAAU	1		+MYPN+	1.32949
DZ48N05	DZ48	N	5	N05	925	1.32947	10500524C	L-019056-01	NM_003548	ENSG00000183941	+HIST2H4A+	8370	GCUCCAGCUUUGCACGUUU	CGGAAAAGGCUUAGGCAAA	ACGCAGUCACCUACACCGA	UCUUGAGAGACAACAUUCA	1		+HIST2H4A+	1.32947
DZ35P18	DZ35	P	18	P18	678	1.32943	10500511C	L-016662-00	NM_138959	ENSG00000173218	+VANGL1+	81839	GAACAUGAACGGCGAGUAA	CCUAUUGCCUUCAUCCUUU	GGAAAUGAUUCUACUCGGA	CAAAUUUGUCCUUCGCUUA	1		+VANGL1+	1.32943
DZ13C04	DZ13	C	4	C04	1521	1.3294	10465513C	L-007653-00	NM_006204	ENSG00000095464	+PDE6C+	5146	GAAAGGACCUGUAGACGAA	GGAUUUAUCUGUAACAUGA	GAGCACGGAUUGAUUAAAU	CGAAGAAGCCAGAUCCUUA	2		+PDE6C+	1.3294
DZ12O22	DZ12	O	22	O22	1232	1.32937	10465512C	L-018707-00	NM_138793	ENSG00000171302	+CANT1+	124583	AGAACUGGGUGUCCAACUA	CAAGAUCGGAAGCGUGAAA	GGAGCUAUCCGACCUGAUU	GGAAUGGAAUGAGUCUAUG	1		+CANT1+	1.32937
DZ40M19	DZ40	M	19	M19	753	1.32927	10500516C	L-003867-01	NM_001025356	ENSG00000177119	+ANO6+	196527	GGGUGAUAGCUGAGCGGAU	ACAAUAAAGUAGCGUAACU	CCUCAAAGAUAUGACGAAA	GGAAAAUGUAUACGGAUAA	1		+ANO6+	1.32927
DZ11G09	DZ11	G	9	G09	1609	1.32916	10465511C	L-008638-01	NM_052890	ENSG00000161031	+PGLYRP2+	114770	CCUCGGACCUUUACGCUUU	CCUGGACAAUCUCGUGCUA	GGGCGCAGGGUCAUAAAUU	GGCCAUUGCUCCAGAUGUA	2		+PGLYRP2+	1.32916
DZ02B19	DZ02	B	19	B19	1291	1.32912	10465502C	L-010860-00	NM_002067	ENSG00000088256	+GNA11+	2767	GAGCAUCAGUACGUCAGUG	GAACUCCUCCGUCAUCCUC	GAGAACGUGACAUCCAUCA	CAAGAUCCUCUACAAGUAC	1		+GNA11+	1.32912
DZ10F09	DZ10	F	9	F09	1243	1.32911	10465510C	L-008532-01	NM_031422	ENSG00000154080	+CHST9+	83539	GGGAUAUAUACCCGCUUAA	GCCUGAGGAUGUACGAGAA	AUCAAGAAAUAUCGACCAA	GGAUCAAGCUUUAAGUAAG	2		+CHST9+	1.32911
DZ12J16	DZ12	J	16	J16	1690	1.32903	10465512C	L-013498-02	NM_031420	ENSG00000143436	+MRPL9+	65005	GGUGUGAGGUGACGGUAAA	CAGCAAAGCAGAAUCGGGA	GCUAGAUGCAGUAGACCGA	CGCAGUCGGUGGAGAAUGU	1		+MRPL9+	1.32903
DZ47M03	DZ47	M	3	M03	1526	1.32899	10500523C	L-010210-00	NM_199191	ENSG00000158019	+BRE+	9577	GAGGAUAACUGACUUAAAA	CGUGGAAUAUGAUGCAGAA	GCAACAAUAUCACCAAUUC	UGAUUACGUUCCUCAAGUA	2		+BRE+	1.32899
DZ30J02	DZ30	J	2	J02	1382	1.32888	NA	P-002048-03	NA	NA	GFP	NA	NA	NA	NA	NA	2		GFP	1.32888
DZ07F21	DZ07	F	21	F21	1276	1.32885	10465507C	L-011837-00	NM_004375	ENSG00000166260	+COX11+	1353	UAAUUGAAGUCAGCAACUA	AGACUGCACUGGCGUUUUA	GAGGUGCGUUCCUUUCUGU	AAAUGUAUGCUCAGGGUUA	1		+COX11+	1.32885
DZ31K13	DZ31	K	13	K13	395	1.32878	10500507C	L-013274-02	NM_032053	56111	+PCDHGA4+	56111	GGAAAUUAUUAUCGGUUGU	CGCUCUAGAUCGCGAGGAA	AGGGAGGAGCUCUGCGACA	CAGCUCAACUCAAACGGUU	1		+PCDHGA4+	1.32878
DZ10K14	DZ10	K	14	K14	1653	1.32864	10465510C	L-006876-00	NM_006098	ENSG00000204628	+GNB2L1+	10399	GGCACACGCUAGAAGUUUA	GAGAUAAGACCAUCAUCAU	CAUCAAGAUCUGGGAUUUA	GGCCACAACGGCUGGGUAA	1		+GNB2L1+	1.32864
DZ27J09	DZ27	J	9	J09	960	1.32859	10500503C	L-026229-02	NM_001001956	ENSG00000136839	+OR13C9+	286362	CCACUGCUCUUGAUAGUUA	CCAGCAUCCUCAAGAUUCA	CAGGAAGAAUGUCAUCAAU	AGUAAAACACCUACCGAAC	2		+OR13C9+	1.32859
DZ42D16	DZ42	D	16	D16	658	1.32852	10500518C	L-013888-02	NM_022144	ENSG00000000005	+TNMD+	64102	GAAAUAUUCAGAAGCGGAA	GAGAGAGGUUAUUGUUGUA	GUGGACUGGUGUUUGGUAU	CGUCGAGGCAACCGCUAUU	1		+TNMD+	1.32852
DZ11M23	DZ11	M	23	M23	989	1.32846	NA	L-011588-00	NM_001692	ENSG00000116039	+ATP6V1B1+	525	GCACCAAGGCGAUUGUUCA	GGGUCAAGUUUGCCCAGUA	CGGAGGACUUUCUGGAUAU	UGACGGACAUGAGUUCCUA	1		+ATP6V1B1+	1.32846
DZ30L10	DZ30	L	10	L10	515	1.32837	10500506C	L-026615-02	NM_001004059	ENSG00000174982	+OR4S2+	219431	GCCCAGAGAUUGAGAAAGU	CCGGGAGACAUGCAAUAAA	GAGCAACCUGUUUAAGUCA	AUGUUUUCUUGGAGGCUAA	1		+OR4S2+	1.32837
DZ15J08	DZ15	J	8	J08	1364	1.32832	10465515C	L-015880-01	NM_020978	ENSG00000240038	+AMY2B+	280	CACUUGUCUUUGUGGAUAA	CCAAGAUUGCCGAAUAUAU	GGAAACGAUGUUAAUGAUU	GGUUGGUCUUCUUGAUCUU	2		+AMY2B+	1.32832
DZ43M20	DZ43	M	20	M20	1098	1.32829	10500519C	L-004227-01	NM_139239	ENSG00000167604	+NFKBID+	84807	ACUGAGAUCUUUCGGGUUC	ACAUGAAGGCCCACGGGAA	CGGCAUAUGCUGCGGCUGA	GCAAACCCAUGAUAAUGUA	2		+NFKBID+	1.32829
DZ40C05	DZ40	C	5	C05	416	1.32822	10500516C	L-007972-00	NM_020525	ENSG00000127318	+IL22+	50616	GCUAAGCACAUGUCAUAUU	GAAGUGCUGUUCCCUCAAU	GAGCGCUGCUAUCUGAUGA	UAGCUUGGCUGAUAACAAC	1		+IL22+	1.32822
DZ08O05	DZ08	O	5	O05	1649	1.32821	10465508C	L-013072-00	NM_021822	ENSG00000239713	+APOBEC3G+	60489	CCAGGUGUAUUCCGAACUU	GUUAUGAGGUGGAGCGCAU	CAACCAGGCUCCACAUAAA	GAGGACGGCAUGAGACUUA	1		+APOBEC3G+	1.32821
DZ38P05	DZ38	P	5	P05	625	1.32816	10500514C	L-012616-01	NM_003714	ENSG00000113739	+STC2+	8614	GGGAGAAAUUUAAACUCGA	GCGAGUGGGAAGACGAACA	GCUAUCAAACAGCGACAUA	ACCAAGAAACCAAGCGUAU	1		+STC2+	1.32816
DZ47J13	DZ47	J	13	J13	527	1.32816	10500523C	L-013848-00	NM_020432	ENSG00000006576	+PHTF2+	57157	GGGAAGACUUGUUACAUUG	CAAUGAAUCCGCUGCUUUA	GGGUUUAACUCCAUUUGUU	GAAACAGGAUACUCAUUAC	1		+PHTF2+	1.32816
DZ36E05	DZ36	E	5	E05	575	1.32802	10500512C	L-027351-02	NM_203298	ENSG00000172586	+CHCHD1+	118487	CCGAAAGAUGAGAUCAAUA	CGACGAUGCGUGCAGAAAA	CGACUUGCAUCACGGAGAU	CGCGGAAGCCUGUGCUGAA	1		+CHCHD1+	1.32802
DZ01E14	DZ01	E	14	E14	1492	1.32801	10465501C	L-004396-00	NM_021209	ENSG00000091106	+NLRC4+	58484	GACAUUACAUCCACUUAUA	UUAAAGGACUUGUACCAUA	GCACAUCACAUCUGUAACA	GUACACAGCAGGACGAAGA	2		+NLRC4+	1.32801
DZ34F03	DZ34	F	3	F03	576	1.32792	10500510C	L-024576-02	NM_015704	ENSG00000100418	+DESI1+	27351	GGAAACAACUGGAAGGCAU	GGCCAGAGCUAACAGGACU	CCGAAUCUCUAUCCGGUGA	CCGUCAGGCCGCAUGUAGA	1		+DESI1+	1.32792
DZ48N20	DZ48	N	20	N20	857	1.32789	10500524C	L-016579-01	NM_138792	ENSG00000166477	+LEO1+	123169	UGAUUUAGGAAACGACUUA	GGAUUUAUUUGGAGGUGCA	GCCGGUAGCUUCUGAUAAU	GCAGAUAGGUGUUCAAAGA	1		+LEO1+	1.32789
DZ38C15	DZ38	C	15	C15	551	1.32785	10500514C	L-015107-02	NM_033449	ENSG00000197948	+FCHSD1+	89848	AGAAAGAGGUUCAGCGCUU	GGUUACAGGAAGUGCGAGA	GAACCAGCACGGCGAGGUA	GCUUAGAUGUGGAGCGCUG	1		+FCHSD1+	1.32785
DZ35B15	DZ35	B	15	B15	1663	1.32785	10500511C	L-016861-02	NM_016030	ENSG00000171853	+TRAPPC12+	51112	CGGACAAGCUGAACGAACA	GGAGGAAACCAUCGAUCUU	GAACGAGACCGCAUCGGAA	CGGCAUGAGCAGCGUGACU	2		+TRAPPC12+	1.32785
DZ53C14	DZ53	C	14	C14	657	1.32783	10500529C	L-018038-02	NM_175881	ENSG00000182950	+ODF3L1+	161753	GUUCAAGGCACCAGCUUAU	CGGGCUACAUAGAUCAUGA	UGGCCAAGCGCUUCGCCUA	CCCAGUACACGUUUGGCUA	1		+ODF3L1+	1.32783
DZ11D20	DZ11	D	20	D20	1249	1.32781	10465511C	L-012352-01	NM_006927	ENSG00000157350	+ST3GAL2+	6483	AGAUAGUGCCUGGCGAGAA	ACAGCCACUUUGACGGUAA	CAGCCUUCUUCAAGUAUAU	AUGUGUGUGAUGAGGUGAA	2		+ST3GAL2+	1.32781
DZ31P18	DZ31	P	18	P18	569	1.32772	10500507C	L-004771-00	NM_015093	ENSG00000055208	+TAB2+	23118	GCACAUGUGGAUAGAAUAA	GAACAGGUCAUGCGGAAUC	GAGCUGAUGUCCCGUAGUC	UCAAAGGUCCAUCAUCAAA	1		+TAB2+	1.32772
DZ50N17	DZ50	N	17	N17	1164	1.32765	10500526C	L-020887-01	NM_018138	ENSG00000113838	+TBCCD1+	55171	GUGGCUUUACUUCGAAAUA	GGACAUCUUUGAUUGGCGA	CAGAGAGAACAGCGACACA	GCAGAUAGUGGCUUCUCAA	2		+TBCCD1+	1.32765
DZ38P12	DZ38	P	12	P12	1609	1.32762	10500514C	L-017228-00	NM_138707	ENSG00000106635	+BCL7B+	9275	ACACGUCCCUGAGGAUAUU	UAGAAGAGAGCGUGCCUCA	CCGAGAACCUAAUGGCUUU	CCUCGGAAGUUGCUGAUGA	2		+BCL7B+	1.32762
DZ19B04	DZ19	B	4	B04	1211	1.32761	10467504C	L-004944-00	NM_001744	ENSG00000152495	+CAMK4+	814	CAUGUGGUCUGUAGGAAUA	CAAAGAAACGGCUGACUAC	GGUGCUACAUCCAUUGUGU	GCAGAUGCCGUUAAACAAA	2		+CAMK4+	1.32761
DZ35N03	DZ35	N	3	N03	979	1.32757	10500511C	L-032820-01	NM_001024682	ENSG00000180229	+HERC2P3+	283755	UGGAAGAGGUCGGUCGCUU	UCAUCGAACGUUUGAGAUU	CUAAGUCAGUGGUGGAUGU	ACAAGAGACCCAUUGCAAU	1		+HERC2P3+	1.32757
DZ08M22	DZ08	M	22	M22	873	1.32756	10465508C	L-010338-00	NM_181697	ENSG00000117450	+PRDX1+	5052	CCACGGAGAUCAUUGCUUU	GGUCAAUACACCUAAGAAA	UAUGCCAGAUGGUCAGUUU	GCAGAAGAAUUUAAGAAAC	2		+PRDX1+	1.32756
DZ38C15	DZ38	C	15	C15	1298	1.32752	10500514C	L-015107-02	NM_033449	ENSG00000197948	+FCHSD1+	89848	AGAAAGAGGUUCAGCGCUU	GGUUACAGGAAGUGCGAGA	GAACCAGCACGGCGAGGUA	GCUUAGAUGUGGAGCGCUG	2		+FCHSD1+	1.32752
DZ13B19	DZ13	B	19	B19	1283	1.32748	10465513C	L-009545-00	NM_015715	ENSG00000100078	+PLA2G3+	50487	GACACCAGGUUUCAGCAAU	GUACAACUAUGGCAUCCGA	GACACCAGCUCCAGGAUAA	GGACUGGCCCUGAUCCAUG	2		+PLA2G3+	1.32748
DZ40M05	DZ40	M	5	M05	551	1.32736	10500516C	L-031995-02	NM_015363	ENSG00000198300	+ZIM2+	23619	CUGUGAACGUGUAAGAAUU	AGACACGAACGGAUCCAUA	CCUUCUAUCUCAUGCCACA	AGUAAACAAUCAAAGGAUC	1		+ZIM2+	1.32736
DZ56J11	DZ56	J	11	J11	1213	1.32732	10500532C	L-017717-01	NM_015426	ENSG00000164087	+POC1A+	25886	CUACACACUCCACGGGCAU	GGGAAUGUGUCCACUCGUA	UCAUGGAGAAGUCACGAAA	UGACAGCCUCUGACGACAA	2		+POC1A+	1.32732
DZ18P18	DZ18	P	18	P18	1243	1.3273	10467503C	L-005031-00	NM_032387	ENSG00000126562	+WNK4+	65266	CGGGCACGCUCAAGACGUA	CAGCUGCCAUGGUAUAUAA	GUUCUCAGGUCACUCUUAG	GCGGGUCACUAGUGUCUCA	1		+WNK4+	1.3273
DZ09C21	DZ09	C	21	C21	1506	1.32727	10465509C	L-010335-01	NM_001751	ENSG00000110619	+CARS+	833	GACCACGGAUCCCGAUAAA	UGCAUGAACAUUACGGAUA	GGACAACGGUUACGGCUAU	CGAGAAGGAGUGCGGAAGA	2		+CARS+	1.32727
DZ14E19	DZ14	E	19	E19	1277	1.32725	10465514C	L-007626-00	NM_006359	ENSG00000198689	+SLC9A6+	10479	GAACUGGUCAUUCGAGGAA	CAGCCUAAGCUUACUAAUA	CGAGUGAUGUAAAUAAUGU	GAAACCGGCCUGGCUAUGA	2		+SLC9A6+	1.32725
DZ01I11	DZ01	I	11	I11	1445	1.32721	10465501C	L-008624-00	NM_001001438	ENSG00000160285	+LSS+	4047	GCACUGGACGGGUGAUUAU	GGACUGCGCUCAACUAUGU	GGAGUCCGGUGUCUACUUG	UGACGAUCCUGACCUGGUA	2		+LSS+	1.32721
DZ43M23	DZ43	M	23	M23	923	1.32706	NA	L-011588-00	NM_001692	ENSG00000116039	+ATP6V1B1+	525	GCACCAAGGCGAUUGUUCA	GGGUCAAGUUUGCCCAGUA	CGGAGGACUUUCUGGAUAU	UGACGGACAUGAGUUCCUA	2		+ATP6V1B1+	1.32706
DZ28J03	DZ28	J	3	J03	985	1.32694	10500504C	L-019282-00	NM_000086	ENSG00000188603	+CLN3+	1201	UCAAGGGUCUGCUGUGGUA	CAUCACGAUUUGACUGCAA	GGAAGAACGCGGUGGGCUU	CAACUUCUCUUAUGUGGUG	2		+CLN3+	1.32694
DZ14B10	DZ14	B	10	B10	1104	1.3268	10465514C	L-003869-00	NM_000038	ENSG00000134982	+APC+	324	GAUGAUAUGUCGCGAACUU	AUGAUAAGCUCCCAAAUAA	GAGAAUACGUCCACACCUU	GAACUAGAUACACCAAUAA	2		+APC+	1.3268
DZ18N19	DZ18	N	19	N19	1436	1.3268	10467503C	L-006788-00	NM_004614	ENSG00000166548	+TK2+	7084	AAAUCGGGAUCGAAUAUUA	GUAGAAAACCUGUAUAGAA	UCACAGCGCAAGAUACAUU	GAGGAUGUUACAACUCUUU	1		+TK2+	1.3268
DZ38E04	DZ38	E	4	E04	508	1.32675	10500514C	L-011168-01	NM_000767	ENSG00000197408	+CYP2B6+	1555	GGGGAUAUGGUGUGAUCUU	GGGAGAUUGAACAGGUGAU	UGCAGGAAAUCAAUGCUUA	AAACAUCUCUAAAGCCUGA	1		+CYP2B6+	1.32675
DZ17E13	DZ17	E	13	E13	868	1.32672	10467502C	L-006792-00	NM_017859	ENSG00000198276	+UCKL1+	54963	CGGGUUAGCUGCCCAGUGA	GCGACGAGUUCAUCUUCUA	CAAGCAAGCGUACCAUCUA	GAACACGGCACGCAAUCCA	1		+UCKL1+	1.32672
DZ17G12	DZ17	G	12	G12	852	1.32665	10467502C	L-003952-00	NM_004230	ENSG00000175898	+S1PR2+	9294	UUGCCAAGGUCAAGCUGUA	CCAACAAGGUCCAGGAACA	GACAAGAGCUGCCGCAUGC	GUGACCAUCUUCUCCAUCA	1		+S1PR2+	1.32665
DZ54B16	DZ54	B	16	B16	636	1.3265	10500530C	L-017653-01	NM_018671	ENSG00000140553	+UNC45A+	55898	CUAUAUAAGUGCAGCGAGA	UUCAGGAGAAGGUGCGAUA	CAGUGGAGCAGCUGCGGAA	GCUAAGCAGUGUCGAAAGU	1		+UNC45A+	1.3265
DZ43J16	DZ43	J	16	J16	1274	1.32648	10500519C	L-018537-02	NM_001039569	ENSG00000152056	+AP1S3+	130340	CUACACAUGUUCUGGAUAA	AAGAAGAUCACCCGGGAAA	GGAAAUUACGGCUACAGAA	CAUUCAUAUUAGAGUGGUU	2		+AP1S3+	1.32648
DZ15I18	DZ15	H	18	I18	1384	1.32645	10465515C	L-009590-00	NM_005931	ENSG00000204516	+MICB+	4277	GCUAUGAACGUCACAAAUU	GACAGACUUUCCAUAUGUU	GCUACUGGGUCCACUGGUU	CUGCUGCUAUGCCAUGUUU	1		+MICB+	1.32645
DZ16J14	DZ16	J	14	J14	1085	1.32634	10467501C	L-005707-00	NM_003967	ENSG00000135569	+TAAR5+	9038	CAGCAUACACUUCGUUAUU	AUGAUCAGCUUGUAUGUGA	GCAUUGUUGUGGGCAUAUA	GAUUAUCGUGCUAGGGAAU	2		+TAAR5+	1.32634
DZ39H12	DZ39	H	12	H12	618	1.32631	10500515C	L-028845-02	NM_001123065	ENSG00000221845	+C7orf65+	401335	GGAGAUAUUUCUUUCGUCU	CGGUAAGGAAACAACUUCA	AACACAAAGGGUACAUUAA	CCCAGAAACUCAACGUAGU	2		+C7orf65+	1.32631
DZ32F12	DZ32	F	12	F12	1272	1.32627	10500508C	L-012794-02	NM_007345	ENSG00000130856	+ZNF236+	7776	AGGUGGAGAUCGAGAGCGA	AAAUGAGGCACCAGCGUAA	GAGGAGGGUUUCCGAACUA	AGAAGUGGAUUCACGUAUU	2		+ZNF236+	1.32627
DZ11J04	DZ11	J	4	J04	646	1.32621	10465511C	L-003332-00	NM_003406	ENSG00000164924	+YWHAZ+	7534	AGAAAGGGAUUGUCGAUCA	GCAGAUGGCUCGAGAAUAC	GCCCGUAGGUCAUCUUGGA	AAAGACAGCACGCUAAUAA	2		+YWHAZ+	1.32621
DZ35B19	DZ35	B	19	B19	826	1.32592	10500511C	L-018595-01	NM_181714	ENSG00000135338	+LCA5+	167691	GGAGACAACAAUAGUGUAA	GGGUAUGAUUGGUCUUUAA	CUGCAAGUGUUAGGAGAAA	ACGAUAAACCAGCAGUAAA	1		+LCA5+	1.32592
DZ50E03	DZ50	E	3	E03	612	1.32587	10500526C	L-014230-02	NM_022895	ENSG00000157895	+C12orf43+	64897	UCAUAGCACUCGUGGACUA	UGUCAAUGCUGAACCUUAA	ACAAGAUGGCAACGAGCUU	GAUGAUGGUUUCCGCCUUU	1		+C12orf43+	1.32587
DZ06F06	DZ06	F	6	F06	829	1.32581	10465506C	L-019711-00	NM_003016	ENSG00000161547	+SRSF2+	6427	GCGGUGUCCUCUUAAGAAA	GCACGAAGGUCCAAGUCCA	AAUAAUGGCUGUUUCGUAA	CCACAUAGUCCAUCGAAGA	1		+SRSF2+	1.32581
DZ09B10	DZ09	B	10	B10	867	1.3257	10465509C	L-007943-00	NM_014339	ENSG00000177663	+IL17RA+	23765	CCUCGAGGGUGCAGAGUUA	GCACCUACGUAGUCUGCUA	CCGAGGGACUCACGGAAAU	CAGAACCAAUUCCGGACUA	2		+IL17RA+	1.3257
DZ38E16	DZ38	E	16	E16	415	1.32568	10500514C	L-024661-01	NM_033215	ENSG00000049769	+PPP1R3F+	89801	GGACGACGAUGGCGAGGAU	UCGACUUCGUGGUGCGCUA	GCACAUGAAUAGGGUGAUA	UCUCAUAGGCUCUGCUUGU	1		+PPP1R3F+	1.32568
DZ02H03	DZ02	H	3	H03	743	1.32564	10465502C	L-009620-01	NM_032940	ENSG00000102978	+POLR2C+	5432	CAGCCUACCGUGCGGAUCA	UCAAUUAAGCCACGAGAUC	GGAGCUCACUGACGAGAAU	CCUAUGACCCCAACGGCAA	1		+POLR2C+	1.32564
DZ02I18	DZ02	I	18	I18	1097	1.32549	10465502C	L-008938-00	NM_198061	ENSG00000172831	+CES2+	8824	GGGCCAACUUUGCGAGAAA	UGGCAUGGCUUCCUUGUAU	CAUGAAGGCUCUAACCUGC	GCACGAGUGUGUCUUCGCU	1		+CES2+	1.32549
DZ16G16	DZ16	G	16	G16	1104	1.32543	10467501C	L-005480-00	NM_000797	ENSG00000069696	+DRD4+	1815	GGAACUCGCUCGUGUGCGU	CCUCAGGGACCAAGGAGAU	GGAGGGCGCUUUUGUACGU	CCAUCAGCGUGGACAGGUU	1		+DRD4+	1.32543
DZ41F11	DZ41	F	11	F11	760	1.32531	10500517C	L-007753-00	NM_005761	ENSG00000136040	+PLXNC1+	10154	AAUAUUGUGUGGCGACUUA	GGAGAUGGCCAGUUACUUA	CGACCAAGGUGGCAAUUCA	CAUUAAACGUCGUCUUUGA	1		+PLXNC1+	1.32531
DZ35E14	DZ35	E	14	E14	696	1.32527	10500511C	L-013388-01	NM_031901	ENSG00000187145	+MRPS21+	54460	ACAUUAAGCAUCGGCGGUA	GCGAAAGAAUCGGGCAGAU	GCGACAGAGGGAAAGCUAU	GCGCAUACAGGACCCUAAA	1		+MRPS21+	1.32527
DZ18G18	DZ18	G	18	G18	1457	1.32497	10467503C	L-003967-00	NM_031988	ENSG00000108984	+MAP2K6+	5608	CCAAAGAACGGCCUACAUA	CGUCAAGCCUUCUAAUGUA	GAUAAAGGCCAGACAAUUC	GAUCCGAGCCACAGUAAAU	1		+MAP2K6+	1.32497
DZ47O17	DZ47	O	17	O17	528	1.32484	10500523C	L-013623-00	NM_176805	ENSG00000181991	+MRPS11+	64963	CAUCCGAGUUGUGGUGAAA	CAGGUAGUCUCUGCUAGUA	GCACAGAGGGAUUUCGGAA	GCACAGACAGCAGGCAUAG	1		+MRPS11+	1.32484
DZ13F18	DZ13	F	18	F18	1491	1.32475	10465513C	L-012471-00	NM_012387	ENSG00000159339	+PADI4+	23569	GGUCUGAGAUGGACAAAGU	UGACUCAGCUUGACAUCUG	GGAGAUCGGCUACAUCCAA	CAAACAAGACAUUGAGAGA	1		+PADI4+	1.32475
DZ56M03	DZ56	M	3	M03	577	1.32473	10500532C	L-030916-01	NM_001005404	ENSG00000175155	+YPEL2+	388403	GAUCAGUGUGUGCGAAAGA	CCAAGGAAGUCAAGGACGA	GUGAAGAUGACAAGAUCGA	GAGCUAUGGAGAUGCUAAA	1		+YPEL2+	1.32473
DZ01H13	DZ01	H	13	H13	1261	1.3247	10465501C	L-011072-00	NM_000228	ENSG00000196878	+LAMB3+	3914	GGAGGGACAUGCCGUGUGA	CAGCGAGGCUACUGUAAUC	UCCGACAGCUCGCGCCUUU	GAGGAGACGUUGUCCCUUC	2		+LAMB3+	1.3247
DZ50B13	DZ50	B	13	B13	378	1.32468	10500526C	L-019226-02	NM_182775	ENSG00000178038	+ALS2CL+	259173	GGAGUGAGUACGCUGUAAA	GGUAUGCAGUCAACAGGAU	ACAUGAGGCUGCACCGCUU	ACUCAUGCUUACCGGGACU	1		+ALS2CL+	1.32468
DZ12H09	DZ12	H	9	H09	1404	1.32459	10465512C	L-009759-00	NM_005593	ENSG00000111049	+MYF5+	4617	GCUUCUAGUUCCAGGCUUA	GGAAUGCCAUCCGCUACAU	CUACGACGGCUCCUGCAUA	GAACUAAUUUUCUGGUCUA	2		+MYF5+	1.32459
DZ01J20	DZ01	J	20	J20	797	1.32457	10465501C	L-007824-00	NM_005408	ENSG00000142186	+CCL13+	6357	GCACUCAACGUCCCAUCUA	GCUCACACCCUGAAGACUU	GAACCAAACUGGGCAAGGA	GCAGUAAGAAGAUCUCCUU	1		+CCL13+	1.32457
DZ35F24	DZ35	F	24	F24	1054	1.32429	NA	P-002048-03	NA	NA	GFP	NA	NA	NA	NA	NA	2		GFP	1.32429
DZ11L03	DZ11	L	3	L03	1295	1.32419	10465511C	L-017726-00	NM_002103	ENSG00000104812	+GYS1+	2997	GGGCGAGGAGCGUAACUAA	CAACGACGCUGUCCUCUUU	GAAGCUUUAUGAAUCCUUA	GAAUCGGCCUCUUCAAUAG	2		+GYS1+	1.32419
DZ13K14	DZ13	K	14	K14	1416	1.32394	10465513C	L-017091-00	NM_006847	ENSG00000186818	+LILRB4+	11006	GGAGCCCAAUGGACACUUU	GCACUGGGAGGUACUGAUC	GAAAUGGACACUCGGCAGA	GUAUACAGCUUGCAACUAU	1		+LILRB4+	1.32394
DZ44L14	DZ44	L	14	L14	648	1.32394	10500520C	L-008922-01	NM_145174	ENSG00000172404	+DNAJB7+	150353	GCCAAAUACAAAUGCGAAA	GGUGACAGUUGGUGCUAAU	CGACAGUCCGGGUAACAUA	UGAAUGGGUAUGUCAGAAA	1		+DNAJB7+	1.32394
DZ55I04	DZ55	I	4	I04	665	1.32385	10500531C	L-009507-01	NM_020378	ENSG00000090971	+NAT14+	57106	AGAGUUAGGGUUUGCGACU	GGACAAGGUUGACUGCUUA	UGGUGAGGGAAUUCAGCAA	GUGCGGGAGAUGAGGGAAG	1		+NAT14+	1.32385
DZ05E19	DZ05	E	19	E19	1457	1.32365	10465505C	L-004219-00	NM_032415	ENSG00000198286	+CARD11+	84433	UCGCAGUGCUUAAUCGAAA	GGGAGAAUGUGGAGUGUAA	UAAAGCACCGGUUGAAUAA	GACGACAACUACAACUUAG	1		+CARD11+	1.32365
DZ49A03	DZ49	A	3	A03	652	1.32346	10500525C	L-019332-01	NM_194326	ENSG00000187051	+RPS19BP1+	91582	AGUCGGCACUGGACGAGUA	CAUCUGCACCUGCCGGAAA	CAGCAGAUUUUGCGCCAGA	CGAGACCACCUCAGAGUAA	1		+RPS19BP1+	1.32346
DZ47K19	DZ47	K	19	K19	423	1.32345	10500523C	L-031998-02	NM_205849	ENSG00000177138	+FAM9B+	171483	GUAAACAUGCUUUGAGAAA	GAGAAGAGGAAGAACUAAU	AGAUGAAGCUGCUACGUGA	CGAUUUGGCCUCUGUGGAU	1		+FAM9B+	1.32345
DZ05N10	DZ05	N	10	N10	1550	1.32343	10465505C	L-008866-00	NM_006989	ENSG00000105808	+RASA4+	10156	CCAGCAAAGUGGAAGUUAA	CGGGAGACCUCGAUCGUGA	UCGUGAAGGUGGACAAUGA	CGGAAAAGGUUGAGGAAAA	2		+RASA4+	1.32343
DZ15N22	DZ15	N	22	N22	1499	1.32337	10465515C	L-004636-00	NM_004052	ENSG00000176171	+BNIP3+	664	UCGCAGACACCACAAGAUA	GAACUGCACUUCAGCAAUA	GGAAAGAAGUUGAAAGCAU	ACACGAGCGUCAUGAAGAA	2		+BNIP3+	1.32337
DZ32O20	DZ32	O	20	O20	1023	1.32318	10500508C	L-026613-02	NM_001004701	ENSG00000181935	+OR4C16+	219428	CCACAGUGCUGAAGUGAUA	CCGUAUUCCCCAUGGAUAA	GUGAGUUAUGUCAUGCUAA	GGAGCAAGAAAUUGAUCAC	1		+OR4C16+	1.32318
DZ56F10	DZ56	F	10	F10	473	1.32316	10500532C	L-032210-02	NM_207581	ENSG00000140274	+DUOXA2+	405753	GUUCAUAGGCGCAGAAAUU	GCGGAGAAGUUCACACCGA	GCAGAAUGGUUCGUGGGUA	CUACAAAGCCUUCAGCGCA	1		+DUOXA2+	1.32316
DZ47C22	DZ47	C	22	C22	624	1.32314	10500523C	L-013579-00	NM_181509	ENSG00000101460	+MAP1LC3A+	84557	GGACGGCUUCCUCUAUAUG	CGGUGAUCAUCGAGCGCUA	UCGCGGACAUCUACGAGCA	UGAGCGAGUUGGUCAAGAU	1		+MAP1LC3A+	1.32314
DZ33P11	DZ33	P	11	P11	554	1.32312	10500509C	L-021243-01	NM_014820	ENSG00000154174	+TOMM70A+	9868	GAUGAUUGCACCUGCGAAU	UUGCAAAGAAAUACGGAUU	CUGGAUACUUAAAGGCCAA	CAUUGUACCGCCAGGCAUA	1		+TOMM70A+	1.32312
DZ01D06	DZ01	D	6	D06	926	1.32301	10465501C	L-019533-00	NM_003755	ENSG00000130811	+EIF3G+	8666	GGUCAUCAACGGAAACAUA	GUCCGCACCUUCAGGAUUG	GGACAAGACCACUGGCCAA	GACGAUGUCUCUAUGACGU	2		+EIF3G+	1.32301
DZ43C06	DZ43	C	6	C06	556	1.32298	10500519C	L-012973-02	NM_016070	ENSG00000181610	+MRPS23+	51649	GGAUCGGAUUAGAGCGAAG	CCCUGUGGUUUGACGUAUA	UCGAGUGCGAUAUGGCAAA	AGUGUAUGGGUCUGGUCAA	1		+MRPS23+	1.32298
DZ46F08	DZ46	F	8	F08	786	1.32296	10500522C	L-021078-02	NM_017998	ENSG00000135045	+C9orf40+	55071	CUAAGUGAAUUCUCGUAUU	CCUGAUGUAAGGAGCCGAA	AGAUUUAAGUGAAGACACC	CCAGUAGACUAAUGGUCGU	1		+C9orf40+	1.32296
DZ43B03	DZ43	B	3	B03	419	1.32296	10500519C	L-005275-00	NM_021127	ENSG00000141682	+PMAIP1+	5366	AAACUGAACUUCCGGCAGA	GAACCUGACUGCAUCAAAA	AAUCUGAUAUCCAAACUCU	GCAAGAACGCUCAACCGAG	1		+PMAIP1+	1.32296
DZ12E07	DZ12	E	7	E07	1511	1.32289	10465512C	L-003273-00	NM_004526	ENSG00000073111	+MCM2+	4171	CAAGGUACGUGGUGAUAUC	GCCGUGACCUUCCACCAUU	GACUGGCUCUGGAUGAUGA	GAAAGAAUCUAUGGCGACA	1		+MCM2+	1.32289
DZ01O14	DZ01	O	14	O14	1258	1.32287	10465501C	L-012114-01	NM_005548	ENSG00000065427	+KARS+	3735	GGGAUUGAUUUGACGCACA	GGGCAUGGGCAUUGAUCGA	AGAGAUAUGCAAUGCGUAU	GGGCCAAGCCUACGAUGUU	1		+KARS+	1.32287
DZ14L10	DZ14	L	10	L10	1116	1.32269	10465514C	L-017464-00	NM_153620	ENSG00000105991	+HOXA1+	3198	GACCAUAGGAUUACAACUU	UCACAGAACUUCAGUGCGC	GACGACCGCUUCCUAGUGG	CAAGUUGUGGUCCAAGCUA	1		+HOXA1+	1.32269
DZ32I10	DZ32	I	10	I10	716	1.32263	10500508C	L-023397-02	NM_001128627	ENSG00000134278	+SPIRE1+	56907	AAAGAUACACCUUGCGAAA	CCAGAGGAGAUUAGACGUA	CCUCAAAACUGCUCCGGUA	AAAUUAAGAGUGCGAAAGA	1		+SPIRE1+	1.32263
DZ01B07	DZ01	B	7	B07	1631	1.32262	10465501C	L-008594-00	NM_175085	ENSG00000159131	+GART+	2618	GCAAGAGGGUACUCCAUAU	GCUCAAUUCUGCAAAGAGA	GCAGCCCGAGUACUUAUAA	CCACACCGCCCUAACUGUU	2		+GART+	1.32262
DZ42D01	DZ42	D	1	D01	440	1.32255	NA	P-002048-03	NA	NA	GFP	NA	NA	NA	NA	NA	1		GFP	1.32255
DZ07C16	DZ07	C	16	C16	621	1.32249	10465507C	L-009442-00	NM_004462	ENSG00000079459	+FDFT1+	2222	GGAAGAGAUUUAUCAUAGA	GUGUUUAACUUCUGUGCUA	GUUUGGAGCAGGUAUGUUA	CAACGCAGUGUGCAUAUUU	1		+FDFT1+	1.32249
DZ33K06	DZ33	K	6	K06	1768	1.32248	10500509C	L-011897-01	NM_004622	ENSG00000211460	+TSN+	7247	GAACAAACAGCUCGAGAGA	GGUUUGUGUUGCAGCGCUU	GCAUUGAGCCAGAUCGGGA	GAUUGAAAUAUGACGUGAA	2		+TSN+	1.32248
DZ40E04	DZ40	E	4	E04	834	1.32238	10500516C	L-018574-01	NM_001012514	ENSG00000135916	+ITM2C+	81618	CCACCUGUGCAACGGGAAA	CUUUGGACGCGUUUCUAUA	GGGAUGAGUCCGUCAAGCA	CGUACAUCAUCCAGGAGGA	2		+ITM2C+	1.32238
DZ06O04	DZ06	O	4	O04	916	1.32235	10465506C	L-012144-00	NM_139352	ENSG00000143498	+TAF1A+	9015	GGAUGAUUAUGCUUACAAU	CGGAUGCACUAAGAAUAUA	AAAGAUCUCCUUACAACAU	UGGCCAGGCUUUCAUUUCA	2		+TAF1A+	1.32235
DZ05B11	DZ05	B	11	B11	850	1.32232	10465505C	L-008023-00	NM_002342	ENSG00000111321	+LTBR+	4055	GAACCAAUUUAUCACCCAU	CCACAUGUGCCGAGAAUUC	GCACUGAAGCCGAGCUCAA	AUACUUCCCUGACUUGGUA	2		+LTBR+	1.32232
DZ32L21	DZ32	L	21	L21	538	1.32231	10500508C	L-015713-00	NM_022720	ENSG00000128191	+DGCR8+	54487	UCGAUGAGUUAGAAGAUUU	CCGAUGAUGACCAAGAUUA	CCGUUGAUCUCGAGGAAUU	GGUCCGCCCUGUCUAUAAU	1		+DGCR8+	1.32231
DZ38C07	DZ38	C	7	C07	604	1.32216	10500514C	L-017822-01	NM_022157	ENSG00000116954	+RRAGC+	64121	GGUCGGAUGCCACGUGCUA	GCAAUUAUCAAGCUGAAUA	GGAUUCUGCUCAUGGGACU	UCUAAAGCCUACAAAGUUA	1		+RRAGC+	1.32216
DZ12E19	DZ12	E	19	E19	1207	1.32216	10465512C	L-006089-00	NM_032172	ENSG00000106346	+USP42+	84132	GAAUGGGAUUGGUACGAUU	CGACAGAACUGCACUUGUA	GUUAAUAGGUCCUCAGUGA	GCAGAAGGCUUUUGUAUGA	1		+USP42+	1.32216
DZ44L08	DZ44	L	8	L08	764	1.32216	10500520C	L-010854-00	NM_022768	ENSG00000162775	+RBM15+	64783	ACGAGAAUUUGAUCGAUUU	GGUGAUAGUUGGGCAUAUA	UAGCAGGGCCCAAUGGUUA	GCAGUAGCCGGGAUCGUUA	1		+RBM15+	1.32216
DZ43A22	DZ43	A	22	A22	435	1.32193	10500519C	L-021024-02	NM_016094	ENSG00000114744	+COMMD2+	51122	GCGACUAGAUGUACAGCUU	GUAGGAGAGUUGUUCGCAA	GUGUGGAAGGAUUAACGUA	CGUUGGAACUAGCCAGAUG	1		+COMMD2+	1.32193
DZ36D12	DZ36	D	12	D12	471	1.32188	10500512C	L-012459-01	NM_133266	ENSG00000162105	+SHANK2+	22941	CCUCGAGGUACGAUGCGAA	GGGCUUUGGAUUCGUGCUU	CUACAAUAAUGGUCGCUGU	GGAAUCACCUGGUCCUUAA	1		+SHANK2+	1.32188
DZ33M17	DZ33	M	17	M17	1455	1.32182	10500509C	L-011288-00	NM_178332	ENSG00000125787	+GNRH2+	2797	CAAUAAAGUGUGAGGUUCU	GCUCAGCACUGGUCCCAUG	AGUGGUCCCUUCACAGGAA	GGAAAGCGAGCCCUCAGCU	2		+GNRH2+	1.32182
DZ35C18	DZ35	C	18	C18	674	1.3218	10500511C	L-013723-02	NM_003536	ENSG00000203813	+HIST1H3H+	8357	AGGACUCACUGAUUACAUA	GGCGAGAGGGCUUGAGUCU	GGGUGACUAUCAUGCCCAA	CAAGAAGCCCCAUCGCUAU	1		+HIST1H3H+	1.3218
DZ08I03	DZ08	I	3	I03	1238	1.32177	10465508C	L-012327-00	NM_006846	ENSG00000133710	+SPINK5+	11005	GGACGAAUGUGCUGAGUAU	GUGCAGAGCUGUCUUUCUA	GGAUACAUGUGAUGAGUUU	GGAGACAUGCGAUGAAUUU	1		+SPINK5+	1.32177
DZ33K08	DZ33	K	8	K08	524	1.32175	10500509C	L-032804-02	NM_001007532	ENSG00000256762	+STH+	246744	CCUCAUGCCAAGUGUAGAA	CAGCUUAGCAUGGGAAGUA	CCAUGAGGGGUGAGAGUCA	CUGUUGACCCUGAGUUCAU	1		+STH+	1.32175
DZ51L09	DZ51	L	9	L09	665	1.32172	10500527C	L-031484-02	NM_001013694	ENSG00000100104	+SRRD+	402055	CUGAACUCGUUGUGAGGUA	GCACUAGAAACCAUCAAUA	GCUAGAAACCAGCUAACGU	GUGUGUGUGUUACGGCAUU	1		+SRRD+	1.32172
DZ41B05	DZ41	B	5	B05	678	1.32169	10500517C	L-187304-00	NM_001135241	ENSG00000151632	+AKR1C2+	1646	GCCAUGAAUUCUUGUGUCA	GCAAAAGGGUAUAUUAGAU	GAUUGCAUGUCUACAAGAA	GCAAGAACUCAGUCCGGGA	1		+AKR1C2+	1.32169
DZ31O16	DZ31	O	16	O16	1579	1.32158	10500507C	L-014290-02	NM_024074	ENSG00000072954	+TMEM38A+	79041	GGGAGCCACUGAUCGAUUA	GAAUGUCACUGGUUGGCAU	CCGUCUUCGACCUCAGUUA	AGCCAGAGACCAACGAGAU	2		+TMEM38A+	1.32158
DZ39D10	DZ39	D	10	D10	756	1.32152	10500515C	L-020369-01	NM_013313	ENSG00000100027	+YPEL1+	29799	GGGAGUAAUGUGCGAACUU	GCGAGCUGGCUGACAAUAA	GGUCCAUGUCUAUAGAGUA	CGGCAUUGAUUGAACAUUU	1		+YPEL1+	1.32152
DZ41G16	DZ41	G	16	G16	564	1.32147	10500517C	L-030132-01	NM_001029874	ENSG00000174236	+REP15+	387849	GGCAGAAAGCAUCGCAACA	GGAUCCAACAAGCAAAUAA	GGAGUUGAUGAGUGGCUGA	CAAUCCAGAAUCAAGGGUA	1		+REP15+	1.32147
DZ36H09	DZ36	H	9	H09	747	1.32137	10500512C	L-014219-02	NM_022823	ENSG00000115226	+FNDC4+	64838	GAAGAGAGAUGCACUAACA	GCAACAUCGUCAUUGGCUA	GGGAGAGUCACUAGUUGUA	CCUUCAGCUGCUAGUGAUA	1		+FNDC4+	1.32137
DZ16F04	DZ16	F	4	F04	623	1.32124	10467501C	L-005563-00	NM_001031682	ENSG00000164850	+GPER+	2852	GGGUGAAGCGCCUCAGUUA	GACGAGGCCUGCUUCUGUU	UAGGAAACCUCACGACUGG	GGAUGAGCUUCGACCGCUA	1		+GPER+	1.32124
DZ47I18	DZ47	I	18	I18	539	1.32112	10500523C	L-016599-02	NM_030568	ENSG00000135314	+KHDC1+	80759	AGUGGAACCGUGUGUCUUA	GUCUUUGGCUCCCAGGAUA	GUGAUUGGUUGUUCGGGUU	CUUCGGGCAUGGUGACACA	1		+KHDC1+	1.32112
DZ35D22	DZ35	D	22	D22	816	1.32101	10500511C	L-016974-00	NM_152433	ENSG00000182359	+KBTBD3+	143879	GAUCUAGUCUUUCGAGUUA	CAACGAAGCACAUGUAAUG	AAUUAAAGCUGUACCAGUA	GGGCUAUGUUUGAAGUAAA	1		+KBTBD3+	1.32101
DZ37F04	DZ37	F	4	F04	544	1.32099	10500513C	L-014641-01	NM_030636	ENSG00000122547	+EEPD1+	80820	GGACUGACCUUCACCGCCA	CUGAGAAGCCCUCGAGUCA	GGAAGUUGACCUCGGGGUA	UGCGAGAGGUGGUGUGCAU	1		+EEPD1+	1.32099
DZ33K07	DZ33	K	7	K07	627	1.32089	10500509C	L-027276-01	NM_198991	ENSG00000134504	+KCTD1+	284252	CGGAGAAAGGAUCACGCUA	CGUCCCAGUUCAGCGAAUA	CCUGAAUCCAGAAUCGGAA	UCGGCGACGUGAUGUGUAA	1		+KCTD1+	1.32089
DZ13A20	DZ13	A	20	A20	1310	1.32087	10465513C	L-003887-00	NM_005238	ENSG00000134954	+ETS1+	2113	AUAGAGAGCUACGAUAGUU	GAAAUGAUGUCUCAAGCAU	GUGAAACCAUAUCAAGUUA	CAGAAUGACUACUUUGCUA	2		+ETS1+	1.32087
DZ37I13	DZ37	I	13	I13	561	1.3208	10500513C	L-184837-00	NM_178511	ENSG00000232427	+PRR24+	255783	CGCCAGACACCCAGAGAGA	GGUCCGGCCUUCUUCCUAA	CUGCAAUAAACGACAGCCU	CUACGGUCUCAUCUGGGUA	1		+PRR24+	1.3208
DZ16C21	DZ16	C	21	C21	1427	1.32076	10467501C	L-010746-00	NM_198179	ENSG00000186867	+QRFPR+	84109	CAAAUUGUGUGAACAGACA	CCUCUUAUGGUGAUGCUUA	GAAACGAGCUGUCAUUAUG	CGACAUCUUGCUCUCUUUA	1		+QRFPR+	1.32076
DZ42E14	DZ42	E	14	E14	1553	1.32075	10500518C	L-027137-02	NM_025107	ENSG00000120279	+MYCT1+	80177	GGUUCAAGAAUAAGAGAUU	AGUAAGGUUUCAAGGGAAU	GCUAAUAACACAACAAGUU	GAGUCUGUACAGUGAUUAA	2		+MYCT1+	1.32075
DZ13D14	DZ13	D	14	D14	1059	1.3207	10465513C	L-010051-00	NM_007101	ENSG00000123453	+SARDH+	1757	GGACAAAGUACCCAUGUUU	GGAGCGACCGGGAUGGUUU	GAGGAGCACAGGUCAUUGA	CCGGAUGGCUGGAGUCAAG	2		+SARDH+	1.3207
DZ50E13	DZ50	E	13	E13	606	1.32068	10500526C	L-016359-02	NM_024086	ENSG00000127804	+METTL16+	79066	CGAUGGAAAUCAAAGCUUA	CCACCAAGUAAGCGAAGAA	CGUCCGUGAUGAAGGAAUU	CCUUUAAGCCUGUGUCGUA	1		+METTL16+	1.32068
DZ01M05	DZ01	M	5	M05	1073	1.32052	10465501C	L-004310-00	NM_002601	ENSG00000156973	+PDE6D+	5147	AUCCCUAACUCCACAAAUA	GAAGAUACUCUGGCAAGGA	GCAAGCGUCUUAACUGGGA	UAAAUUGGAUGAACCUUCG	1		+PDE6D+	1.32052
DZ46F22	DZ46	F	22	F22	488	1.32047	10500522C	L-014644-01	NM_030649	ENSG00000131584	+ACAP3+	116983	GACAGUUGCUAUAGCGAGA	UGGGCACCCUGGAUCGUAA	UCAAAGAGGAUGUGCGGAA	AGCGUGAGAUGGAGCGAAA	1		+ACAP3+	1.32047
DZ36D17	DZ36	D	17	D17	519	1.32045	10500512C	L-007863-00	NM_004750	ENSG00000006016	+CRLF1+	9244	CAACACAUGUGAGGAGUAC	GUACAAGCUUAGGUGGUAU	GAGAGGUCCUGCCAGAUAA	CCAAAUACCAGAUCCGCUA	1		+CRLF1+	1.32045
DZ46N17	DZ46	N	17	N17	946	1.32042	10500522C	L-015007-01	NM_032822	ENSG00000035141	+FAM136A+	84908	AGGAUGGCCACAAGCGUAA	AAGCAAAGUUUACGAAUGA	AGGUAGACUAGUUUGGAUA	GGUGCUAAAUCGAGUCAGA	1		+FAM136A+	1.32042
DZ30E24	DZ30	E	24	E24	378	1.3204	NA	L-011588-00	NM_001692	ENSG00000116039	+ATP6V1B1+	525	GCACCAAGGCGAUUGUUCA	GGGUCAAGUUUGCCCAGUA	CGGAGGACUUUCUGGAUAU	UGACGGACAUGAGUUCCUA	1		+ATP6V1B1+	1.3204
DZ30P15	DZ30	P	15	P15	773	1.32035	10500506C	L-012343-00	NM_007031	ENSG00000160207	+HSF2BP+	11077	GGUCGUGAAUUCUUGGUUA	GGAAUUUGUUAAAGUCAGA	GCUCUUGGACACCAUAUUG	UGAUGUCCCUAUACAAUGU	1		+HSF2BP+	1.32035
DZ13F14	DZ13	F	14	F14	1284	1.32027	10465513C	L-006819-00	NM_021116	ENSG00000164742	+ADCY1+	107	GGACUCGACAUGAUUGAUA	GCACUCGCGUCAACAGGUA	GUACAAACAUGUCGAACGG	GGAAGGUUCAUAUCACAAA	1		+ADCY1+	1.32027
DZ07M07	DZ07	M	7	M07	1455	1.32025	10465507C	L-005282-00	NM_003935	ENSG00000100038	+TOP3B+	8940	UCACCAGGUUUCAGACUAA	GUGCACGGCUACUAUAAGA	CGAGUACACUGGGACCUUU	CGUGGCGGCUCUAUGAGUA	2		+TOP3B+	1.32025
DZ35F16	DZ35	F	16	F16	686	1.32022	10500511C	L-013156-02	NM_020957	ENSG00000065833	+PCDHB16+	57717	GGAGAGAGCACUCGACAGA	UCGAAAUGGUUACGUCUUA	ACGGCGGAGCCAAUGGAAA	UCGGAGGAUAUUAGUAAAA	1		+PCDHB16+	1.32022
DZ44E24	DZ44	E	24	E24	287	1.32011	NA	L-011588-00	NM_001692	ENSG00000116039	+ATP6V1B1+	525	GCACCAAGGCGAUUGUUCA	GGGUCAAGUUUGCCCAGUA	CGGAGGACUUUCUGGAUAU	UGACGGACAUGAGUUCCUA	1		+ATP6V1B1+	1.32011
DZ37N13	DZ37	N	13	N13	472	1.3201	10500513C	L-011713-00	NM_002291	ENSG00000091136	+LAMB1+	3912	GGUGAUAUUUCGUGCUUUA	GGAUUUCUACCAUGAUUUA	GUGCUUGGCUGGUUACUAU	UAACUUCGAUUGAGUCUGA	1		+LAMB1+	1.3201
DZ07J05	DZ07	J	5	J05	878	1.31994	10465507C	L-027141-01	NM_024105	ENSG00000182858	+ALG12+	79087	GCGCCUGGAGGUACGACAA	GCUUGGACUCGGCGUGAUU	UGGCCUUGGGCAACCGAAA	ACGUCCACCUGCAGACAAA	2		+ALG12+	1.31994
DZ10P10	DZ10	P	10	P10	735	1.31991	10465510C	L-003206-00	NM_031966	ENSG00000134057	+CCNB1+	891	CAACAUUACCUGUCAUAUA	UGCACUAGUUCAAGAUUUA	GAAUGUAGUCAUGGUAAAU	CUAAUUGACUGGCUAGUAC	1		+CCNB1+	1.31991
DZ30N10	DZ30	N	10	N10	596	1.31954	10500506C	L-019480-00	NM_013293	ENSG00000164548	+TRA2A+	29896	GAAGAAUUCGGGUGGAUUA	GAUCAUAUACACCAGAAUA	GCCCAAGACGCUAUUGAUA	CGAGAUUCUUACUAUGAUA	1		+TRA2A+	1.31954
DZ50P20	DZ50	P	20	P20	630	1.31947	10500526C	L-013934-01	NM_020713	ENSG00000196700	+ZNF512B+	57473	CGAGAUGUUUCAACGGUGA	GGCAAGACGUACCGAUCCA	GCUUGUGACAGUUACGAAA	GGGAAGGAUGGCAGCCGAA	1		+ZNF512B+	1.31947
DZ33P18	DZ33	P	18	P18	587	1.31946	10500509C	L-011929-00	NM_004768	ENSG00000116754	+SRSF11+	9295	UGACAGAGCUUUGAUAGUC	GAAAUCGGAUACCUCUAGU	AGACGGCGGUCACAUUCUA	GAGAAGCACAGUCCCUAAU	1		+SRSF11+	1.31946
DZ35D17	DZ35	D	17	D17	1638	1.31934	10500511C	L-003451-00	NM_001101	ENSG00000075624	+ACTB+	60	GUACGUUGCUAUCCAGGCU	CAAGAGAUGGCCACGGCUG	UGAGAUGUAUGAAGGCUUU	CUUGAGACCAGUUGAAUAA	2		+ACTB+	1.31934
DZ42I07	DZ42	I	7	I07	792	1.31931	10500518C	L-015566-02	NM_138409	ENSG00000135324	+MRAP2+	112609	GUUGACAGGUCUAGAGUGA	GACUGAAGGCUCAUAAAUA	UCAAUGAGGUGGAACGCUU	CAGCAAUCGGCAUCUAAUU	1		+MRAP2+	1.31931
DZ50H13	DZ50	H	13	H13	488	1.31928	10500526C	L-020344-02	NM_014623	ENSG00000124733	+MEA1+	4201	CCAUGGGCCCUGAGCGUAU	GGAGGGAGCUACAGCGUUG	AGUGGGAAGAUGUGGUACA	CCGGAUGGCAACAGUAGUU	1		+MEA1+	1.31928
DZ36O06	DZ36	O	6	O06	896	1.31917	10500512C	L-027200-00	NM_018043	ENSG00000131620	+ANO1+	55107	GCACGAUUGUCUAUGAGAU	GAAGCUUGCUGUCAUCAUC	CAGCCUACCUCACUAACUU	GAAUCAUUGUCUUCCUGUA	1		+ANO1+	1.31917
DZ36D15	DZ36	D	15	D15	454	1.31905	10500512C	L-007946-02	NM_017563	ENSG00000144730	+IL17RD+	54756	GUGUGAUGAUAAAUGGUAA	GAGAGUGACUUCUGCCUAA	ACUACAAGCUCAAGCACGA	UCGACGGACCAGACAGAAA	1		+IL17RD+	1.31905
DZ29E15	DZ29	E	15	E15	1149	1.31891	10500505C	L-009407-02	NM_025227	ENSG00000078898	+BPIFB2+	80341	CAUUAAAGCUGUCUUGAGU	CGUGUCUGAAAUUGGGAAA	GGGCCACGCCAACGAGUUU	CGGAUGACAACCUGCUGAA	2		+BPIFB2+	1.31891
DZ09J04	DZ09	J	4	J04	496	1.31881	10465509C	L-013241-00	NM_182826	ENSG00000168077	+SCARA3+	51435	GGAGAUGCCUUGUGCGUUA	GAUAACAUCUCGUCCUUCC	GAGAGGCGGUCAAGAACAU	GAACCUAUCUUUGCACACA	1		+SCARA3+	1.31881
DZ39M06	DZ39	M	6	M06	533	1.31878	10500515C	L-010523-00	NM_002387	ENSG00000171444	+MCC+	4163	CAACGUGCAGCGAGAAUGA	GAACUGAACCGGACUAAGG	GGACUGCUCCAAUAUCCAA	UCAGAGAGCUUCAAACUCG	1		+MCC+	1.31878
DZ47A04	DZ47	A	4	A04	914	1.31869	10500523C	L-008489-01	NM_130782	ENSG00000150681	+RGS18+	64407	CAAGACAGUUAUACACGUU	GUCUAAGGCCCUAGCGAUU	CUCAACAAAUUCACCUUAA	AGACGAUCACGCUCAUUUA	1		+RGS18+	1.31869
DZ10D22	DZ10	D	22	D22	1048	1.31845	10465510C	L-008329-00	NM_000781	ENSG00000140459	+CYP11A1+	1583	CCAGAAGUAUGGCCCGAUU	GGCUAAACCUGUACCAUUU	GGAGUCGGUUUAUGUCAUC	GGUCGCCUAUCACCAGUAU	1		+CYP11A1+	1.31845
DZ14J16	DZ14	J	16	J16	1366	1.31842	10465514C	L-007611-01	NM_019849	ENSG00000130876	+SLC7A10+	56301	GAACCUACCUCGCGCCAUC	GCACCAUCAUCAUCGGGAA	GGAGAUGGUUGACGCCCGA	UCGGAGGGAUCAAUGGUUA	1		+SLC7A10+	1.31842
DZ35L04	DZ35	L	4	L04	734	1.31829	10500511C	L-016178-02	NM_001128126	ENSG00000100478	+AP4S1+	11154	GAGUAUUUCAGCCGAGUGA	GCUGAUAUAUCGGCAGUAU	UUAAUGACACUGAGAACGA	GGGCAGACUCGACUUUCUA	1		+AP4S1+	1.31829
DZ35L11	DZ35	L	11	L11	626	1.31825	10500511C	L-018194-02	NM_173645	ENSG00000177735	+DNAH6+	1768	GGCACAAGAUGCAGAGUAU	AUGCACAUCUUAACGGUAA	CAUUGUUGCUGUUCGGAAU	ACGACUAUCUAAUUGAGAA	1		+DNAH6+	1.31825
DZ14J02	DZ14	J	2	J02	913	1.31812	NA	P-002048-03	NA	NA	GFP	NA	NA	NA	NA	NA	1		GFP	1.31812
DZ51E08	DZ51	E	8	E08	1561	1.31808	10500527C	L-015333-00	NM_133375	ENSG00000166938	+DIS3L+	115752	GAACAAGGGCCACCACUUA	UGACGGAGUUAUUUAUUCA	GAAGGAGUAUUCGUGAUUA	CGAAACCGCUCAAUUCAUG	2		+DIS3L+	1.31808
DZ53D08	DZ53	D	8	D08	632	1.31806	10500529C	L-031365-02	NM_001005734	ENSG00000215386	+LINC00478+	388815	CCAAAUAAAUUGCAAGCAU	GGAGCUAAUAUGUGAGGAA	GCACAUAGCAGCUGUUGUU	CAGGAAUUUUACUGGGAUA	1		+LINC00478+	1.31806
DZ56O19	DZ56	O	19	O19	1338	1.31793	10500532C	L-018504-02	NM_175918	ENSG00000179979	+CRIPAK+	285464	UUUCAUGGAUGCUGAUUAA	CGAGAUAACGUAGGAAUAU	GGAAGAGGAGAGGGUGUUU	GUGCCGAUGUGGAGUGCCU	2		+CRIPAK+	1.31793
DZ17E21	DZ17	E	21	E21	1202	1.31786	10467502C	L-004908-00	NM_017572	ENSG00000099875	+MKNK2+	2872	GAACCGUUACUGUGAAUGA	GAAGAAACCAGCCGAACUU	AGGCUAGCAUCUACGACAA	CCUUGGACUUUCUGCAUAA	1		+MKNK2+	1.31786
DZ15F16	DZ15	E	16	F16	1382	1.31786	10465515C	L-011662-00	NM_001467	ENSG00000137700	+SLC37A4+	2542	UGUAUUACUUCAAUCGCAA	CUACGAAACAUCCGCACCA	GGGAAGGUCCUGCGGAAGU	AGUCAUAGCCAACGAGAGU	1		+SLC37A4+	1.31786
DZ06L19	DZ06	L	19	L19	1408	1.31783	10465506C	L-011215-00	NM_080914	ENSG00000161944	+ASGR2+	433	UGACGGAGGUCCAGGCAAU	UCACUCAGCCAGAUAAUUG	CGAGCUGGGUGGAAGUGAA	GCCAAGGACUUUCAAGAUA	1		+ASGR2+	1.31783
DZ47G15	DZ47	G	15	G15	427	1.31765	10500523C	L-013676-01	NM_033191	ENSG00000241595	+KRTAP9-4+	85280	CUUCGUGUGUUCUCAAUUU	CUUUGUGGAUCAUGUGCCA	CUACCAGCAGAGAUUCUUA	UUCUGCAACUGAUCAAUAA	1		+KRTAP9-4+	1.31765
DZ55K18	DZ55	K	18	K18	608	1.3176	10500531C	L-031926-02	NM_203370	ENSG00000185614	+FAM212A+	389119	CAGCACAUGGCGAGAGGAA	UUGCUGACUUGGUGCACAA	GCGCUCGGCUUGACAGCUU	CCUCGGGUGCCUUGGAAGA	1		+FAM212A+	1.3176
DZ51G16	DZ51	G	16	G16	550	1.31754	10500527C	L-018834-02	NM_182501	ENSG00000122085	+MTERFD2+	130916	UGGAAGGACUAGAGCGAAA	ACGCCAAACAGUAGUAAUU	GGAGAACAGAGAAGGACGA	CAGCAGGACAUUAACGACA	1		+MTERFD2+	1.31754
DZ11N17	DZ11	N	17	N17	1127	1.31752	10465511C	L-019751-00	NM_003282	ENSG00000130598	+TNNI2+	7136	CAAGAUCGAUGCGGCUGAA	UGUUUGAGUCCGAGUCCUA	GGCAGCACCUGAAGAGUGU	GAACAUCGAGGAGAAGUCU	1		+TNNI2+	1.31752
DZ53M21	DZ53	M	21	M21	397	1.31752	10500529C	L-020681-01	NM_017951	ENSG00000136699	+SMPD4+	55627	CAGAGUGGGUUGUGGCGCU	GCCAAGGACUCACGGCCAA	CCGGAAGACAGAUGAAUAC	CCAUGUUUCAGGAGCCUAA	1		+SMPD4+	1.31752
DZ32E05	DZ32	E	5	E05	595	1.31749	10500508C	L-026397-02	NM_001010924	ENSG00000148468	+FAM171A1+	221061	GGAACAGAGUGGUAGCGAA	CCCAAGAGGUGACGUUAAA	UGCGAGGAUUAGACGGAAA	GAACUUAGGUUGGCACGUA	1		+FAM171A1+	1.31749
DZ09G15	DZ09	G	15	G15	997	1.31744	10465509C	L-013590-01	NM_032609	ENSG00000131055	+COX4I2+	84701	CCUUGACGGACGAGCGGAA	ACUGCUAUGCCCAGCGCUA	GCACAGAACUCAACGCUGA	GAGAUGAACCGUCGCUCCA	2		+COX4I2+	1.31744
DZ39L02	DZ39	L	2	L02	1236	1.31743	NA	L-011588-00	NM_001692	ENSG00000116039	+ATP6V1B1+	525	GCACCAAGGCGAUUGUUCA	GGGUCAAGUUUGCCCAGUA	CGGAGGACUUUCUGGAUAU	UGACGGACAUGAGUUCCUA	2		+ATP6V1B1+	1.31743
DZ09H19	DZ09	H	19	H19	1551	1.31742	10465509C	L-004971-00	NM_198951	ENSG00000198959	+TGM2+	7052	GCAACCUUCUCAUCGAGUA	GCAACGAUGACCAGGGUGU	GGUCAAUGCCGACGUGGUA	GAGACGAGCGGGAGGAUAU	1		+TGM2+	1.31742
DZ33N09	DZ33	N	9	N09	899	1.31718	10500509C	L-018217-01	NM_017755	ENSG00000037474	+NSUN2+	54888	GGGAUUUGUUAUUGCGAAU	GCACACAAAUUUAAGUCGA	AGUAAGAGCUGUAUCGUGA	UGGAAAUAUUAGUCGUCAA	1		+NSUN2+	1.31718
DZ40M13	DZ40	M	13	M13	602	1.31717	10500516C	L-020742-02	NM_014068	ENSG00000204540	+PSORS1C1+	170679	UCAAAGAGCUCUCGGCACA	GAAGGACACAGGAGGAUAU	AGAAGUAACAUGUCCAAAA	CCACAUGGAGCCAGCAAAC	1		+PSORS1C1+	1.31717
DZ51O09	DZ51	O	9	O09	2059	1.31711	10500527C	L-021077-02	NM_001127615	ENSG00000120658	+ENOX1+	55068	ACAUAGACAUUUGGCGAAA	UCUCGAAAGCCCAGCGCAA	GGUUAUAGGAUGCGAUUAG	GUCCCAUACACAAGCGUUA	2		+ENOX1+	1.31711
DZ21I04	DZ21	I	4	I04	1024	1.31705	10467506C	L-006031-00	NM_020216	ENSG00000176393	+RNPEP+	6051	GAUAAGAUCCUCCAGAAAU	CGACACGCCUGCUGUUAAA	GCCAAAUCGUCCUUAAGAA	GUUAGAGGCUCGUGUGCAU	2		+RNPEP+	1.31705
DZ12P09	DZ12	P	9	P09	1402	1.31703	10465512C	L-008651-00	NM_015944	ENSG00000162066	+AMDHD2+	51005	GAUCAACGGUGGAUUUGGU	GGAGGUUUAUCACAAGGUU	UGACAAGGACCUCGGCUGA	UCAACGCCAUGCUGCCUUU	1		+AMDHD2+	1.31703
DZ40D06	DZ40	D	6	D06	677	1.31703	10500516C	L-011469-00	NM_003567	ENSG00000137936	+BCAR3+	8412	CCACAGAUCACAAGGUUAG	UAACUGCCCUCUCGCGUAA	GAAAGACACAACACAAUGG	GCAAAGCUACCCUCAUGUG	1		+BCAR3+	1.31703
DZ48D17	DZ48	D	17	D17	741	1.31702	10500524C	L-014594-02	NM_001078650	ENSG00000172663	+TMEM134+	80194	GGUUCGAGGUGGCUGACGA	GCUGCUAGGUUGCUGUUAU	GGGAGUUUGCUCAGGAAGU	GUUGGUGCCUGGAGUCUAU	1		+TMEM134+	1.31702
DZ10L02	DZ10	L	2	L02	860	1.31701	NA	L-011588-00	NM_001692	ENSG00000116039	+ATP6V1B1+	525	GCACCAAGGCGAUUGUUCA	GGGUCAAGUUUGCCCAGUA	CGGAGGACUUUCUGGAUAU	UGACGGACAUGAGUUCCUA	1		+ATP6V1B1+	1.31701
DZ42B10	DZ42	B	10	B10	1544	1.31701	10500518C	L-019112-01	NM_182894	ENSG00000119614	+VSX2+	338917	AAUCUCGACUCUCGUGAUA	GGAGCAGUGUCAUGGCGGA	ACAAGAUGGAGCAGGACGA	GAGAAGGCAUUCAACGAAG	2		+VSX2+	1.31701
DZ35P14	DZ35	P	14	P14	1131	1.31699	10500511C	L-010341-00	NM_003657	ENSG00000064787	+BCAS1+	8537	UAUCAGGGCAGUCCGAUGA	GAAGUAGAAUCAGCCUUAC	GAUAAGUGCUGUUGCGGAU	CCAAUAAAGCUCCAGCGAA	1		+BCAS1+	1.31699
DZ13M23	DZ13	M	23	M23	929	1.31696	NA	L-011588-00	NM_001692	ENSG00000116039	+ATP6V1B1+	525	GCACCAAGGCGAUUGUUCA	GGGUCAAGUUUGCCCAGUA	CGGAGGACUUUCUGGAUAU	UGACGGACAUGAGUUCCUA	1		+ATP6V1B1+	1.31696
DZ40H03	DZ40	H	3	H03	483	1.31669	10500516C	L-011067-00	NM_000424	ENSG00000186081	+KRT5+	3852	GGUAGCAGCUCCAGCGUCA	CUAAGAACCUGCUGCAAGU	GCAGAACGCCAUUGCGGAU	GAAAUCAACAAGCGUACCA	1		+KRT5+	1.31669
DZ33I08	DZ33	I	8	I08	748	1.31668	10500509C	L-023905-02	NM_020209	ENSG00000105251	+SHD+	56961	CGGACUACACCGAGAGCGA	AGGUGGAGGCUGCGGAUAU	CCAAGUGGCUACGGGACUA	GCAGCUACCUAGUGCGGCU	1		+SHD+	1.31668
DZ32H10	DZ32	H	10	H10	722	1.31662	10500508C	L-010073-02	NM_021221	ENSG00000240053	+LY6G5B+	58496	GCAAAUAUCUUUCUGUAAC	GCAUGUACUUGUUCCUCAA	CUUCAUCGUUCGAGGCUGU	GUUCAGGACUUUUGGUUCU	1		+LY6G5B+	1.31662
DZ51K07	DZ51	K	7	K07	481	1.31657	10500527C	L-018583-02	NM_031945	ENSG00000182612	+TSPAN10+	83882	GCGUCAAGUAUCUGAUCUU	GGGAGAUAGUAAAUGUUUU	CACCAGGCCUUGAGUGGCA	CGGACGCAGCUCAGAGAGU	1		+TSPAN10+	1.31657
DZ35C06	DZ35	C	6	C06	695	1.31654	10500511C	L-017241-01	NM_005273	ENSG00000172354	+GNB2+	2783	CUGUGGGACGUGCGGGAUU	UCAAGACCCGCGAGGGCAA	GCCAGCAGACAGUGGGUUU	CCUGUGGGACAUUGAGACA	1		+GNB2+	1.31654
DZ44C05	DZ44	C	5	C05	546	1.31652	10500520C	L-026556-02	NM_001005187	ENSG00000181499	+OR6T1+	219874	GGUUAAUGGUGACCUACAU	GGACUCAGGUAACAAGCUU	GCUCAGCUGGAUAGACCAA	UCAUGUCUCUGGAUCGUUA	1		+OR6T1+	1.31652
DZ41M23	DZ41	M	23	M23	635	1.31624	NA	L-011588-00	NM_001692	ENSG00000116039	+ATP6V1B1+	525	GCACCAAGGCGAUUGUUCA	GGGUCAAGUUUGCCCAGUA	CGGAGGACUUUCUGGAUAU	UGACGGACAUGAGUUCCUA	1		+ATP6V1B1+	1.31624
DZ50G13	DZ50	G	13	G13	543	1.3162	10500526C	L-010753-00	NM_178818	ENSG00000183723	+CMTM4+	146223	CAAUCGUACUGGCUGCUUU	ACUGGCGUCUUGCUGAUUA	AGAAAUUGCUGCCGUGAUA	AAACGUAACAGUAAGGAAA	1		+CMTM4+	1.3162
DZ05C13	DZ05	C	13	C13	1267	1.31611	10465505C	L-008932-02	NM_178128	ENSG00000172782	+FADS6+	283985	CGUACAACGAGGACUCAUA	CAACAAGCCCCGUCGGAUU	GAAGGUGGAGCUCGGGACA	UCAAGAUGCACCAUGCCUA	1		+FADS6+	1.31611
DZ38G13	DZ38	G	13	G13	632	1.3161	10500514C	L-017390-00	NM_020157	ENSG00000125879	+OTOR+	56914	GAAGUUCCCACCACGGAUA	GCAGAUCUAUGUGUACUCA	CUAGUGCUCAAGAAGAUUA	GACUGUAGAUUCAUUAACG	1		+OTOR+	1.3161
DZ55K06	DZ55	K	6	K06	634	1.31609	10500531C	L-017065-01	NM_152994	ENSG00000162869	+PPP1R21+	129285	CAGCUGAAGAUGCGAGAUA	CGACAAGGCUAAACUAGAA	GUUAAGAGCCAGGAAUCUA	GAGAAUGAACGGUUGCAUA	1		+PPP1R21+	1.31609
DZ09N09	DZ09	N	9	N09	951	1.31607	10465509C	L-019563-01	NM_012330	ENSG00000156650	+KAT6B+	23522	GCAUAUUGGAAGAGCGUCA	GAUAUUAGAAGUCGGUUUA	CGUAAACGCAGGAGGAUCA	AGUCGUAGACAGUGGAUUU	1		+KAT6B+	1.31607
DZ35K19	DZ35	K	19	K19	417	1.31605	10500511C	L-019557-00	NM_001032293	ENSG00000010244	+ZNF207+	7756	CAACUAGUGCAACCAGUAA	GAUGAAAGACGACGACUUC	AGGCAUACCUCCAUUAAUG	GGGCACAGUUACCUAAGUA	1		+ZNF207+	1.31605
DZ35C14	DZ35	C	14	C14	2113	1.31604	10500511C	L-013896-00	NM_015634	ENSG00000198954	+KIAA1279+	26128	GCACAUGCUUACUAUGAUA	GCUAAGGGAUCCUGAUUCA	CAUCAGAAGCACUAUAUAA	UCUUUCAGAUUGAUGGUUA	2		+KIAA1279+	1.31604
DZ31K19	DZ31	K	19	K19	996	1.31594	10500507C	L-018863-02	NM_182595	ENSG00000221900	+POM121L12+	285877	GUUAAAUUGUCCAGUUGUA	CCGCAGACCUCGGGAACUU	CUGGGAGGGUUGCAUGAAA	CGUUGUGGUUCGAGGUCUC	2		+POM121L12+	1.31594
DZ12A17	DZ12	A	17	A17	1451	1.31587	10465512C	L-019706-00	NM_002885	ENSG00000076864	+RAP1GAP+	5909	CAAUGUGGAUCGGUUCUAU	GACCGAAUCUGUGUACUGC	GCAAGGAGCAUUUCAAUUA	CAGAGGCGCUCAAGGACUU	2		+RAP1GAP+	1.31587
DZ50D04	DZ50	D	4	D04	601	1.31581	10500526C	L-014857-02	NM_032328	ENSG00000203666	+EFCAB2+	84288	CGAAUAAUACAGUGGAUGU	UUACUAAGGACGAGCUGAU	GAACAAUUAUCAGGUCAUU	CAGAACGAACCACUCGAAA	1		+EFCAB2+	1.31581
DZ30B03	DZ30	B	3	B03	732	1.31579	10500506C	L-004400-00	NM_052813	ENSG00000187796	+CARD9+	64170	GAACUACGACCUGGCCAUG	CGUAAGGACUCCAAGAUGU	GAAGAUGGCUCACCCAGGA	ACACCCAGCUCUCAGACAA	1		+CARD9+	1.31579
DZ34I11	DZ34	I	11	I11	465	1.31579	10500510C	L-007494-00	NM_134426	ENSG00000225697	+SLC26A6+	65010	ACACGGAUAUUUACAGAGA	GGUCUAAAGCACAGAUUUG	GGGCGGAUCUGCUUAUCUG	GAACGACUCCAUGAUCAAU	1		+SLC26A6+	1.31579
DZ05K06	DZ05	K	6	K06	2090	1.31576	10465505C	L-010216-00	NM_021102	ENSG00000167642	+SPINT2+	10653	GAAGACCACUCCAGCGAUA	GCUCAAAGGUGGUGGUUCU	GCAAUAAUUACCUGACCAA	CCUGCCAGCUGUUUGUGUA	1		+SPINT2+	1.31576
DZ41K03	DZ41	K	3	K03	793	1.3157	10500517C	L-020731-00	NM_016638	ENSG00000182196	+ARL6IP4+	51329	GGGCGCACCAGGCUUAUUA	GGAAAGACACCUCGAGGAA	GGAAAUCGUAACCAAAGAA	GAGCAGAAGUCCCGAAUCC	1		+ARL6IP4+	1.3157
DZ35N21	DZ35	N	21	N21	827	1.31569	10500511C	L-006486-01	NM_016208	ENSG00000160948	+VPS28+	51160	GGGAGAGGGAGAAGUACGA	CCAUCACCAUCAAGGACGA	AAUCAGCUCUAUUGACGAA	CAGAUGAGCUGGACGACUC	1		+VPS28+	1.31569
DZ33J12	DZ33	J	12	J12	578	1.31565	10500509C	L-015398-00	NM_003023	ENSG00000087266	+SH3BP2+	6452	GUGAGGAACUAUCGCAUUU	GGACGAAACCUCUAACAAA	GCAGGGAGAUUGGCCACUU	GGAGGGCGAGGUCCUGUUU	1		+SH3BP2+	1.31565
DZ35A22	DZ35	A	22	A22	1226	1.31543	10500511C	L-020609-02	NM_017656	ENSG00000171466	+ZNF562+	54811	GGUCAGAAUUUAAGGUUAU	CGAUGGAGACCAACAAAUA	UAGGAAAUCACAAGGGUAU	CAAUAGAUCUUCAACGCUU	1		+ZNF562+	1.31543
DZ13N05	DZ13	N	5	N05	894	1.31527	10465513C	L-013078-00	NM_139131	ENSG00000110713	+NUP98+	4928	GAACAACCAACCUAAGAUU	GCAGACCAAUACUGGAUUU	GUGAAGGGCUAAAUAGGAA	GUACAGAUACUAUGGUCAA	1		+NUP98+	1.31527
DZ32P19	DZ32	P	19	P19	713	1.31523	10500508C	L-013254-00	NM_031856	ENSG00000204962	+PCDHA8+	56140	GUGUUAACCUACAGGCUUA	CCGCCAGUGUUCCGGGUAA	UUAAUAGCCUUGUUGAAAC	GCAGUCGGCUGGCGUUUUG	1		+PCDHA8+	1.31523
DZ35G17	DZ35	G	17	G17	976	1.31523	10500511C	L-020579-02	NM_199483	ENSG00000101084	+C20orf24+	55969	CAAAGGACCCUCUUGAUUA	UUACGAGGGUUCUUGGGAA	GGAGUAAGGUGCUGCGGAG	UCCAUCGGGUGUAGAGUUU	1		+C20orf24+	1.31523
DZ44M13	DZ44	M	13	M13	743	1.31519	10500520C	L-033408-02	NM_001080534	ENSG00000137766	+UNC13C+	440279	GGUUAUAAUUGAAGAGUGU	CGAGUAAGAAACAGGAUAU	UCGAAUAGUAAGUGGCAAU	GGAGUGAAAUGCCACGAAA	1		+UNC13C+	1.31519
DZ35H07	DZ35	H	7	H07	1383	1.3151	10500511C	L-026974-00	NM_020762	ENSG00000196935	+SRGAP1+	57522	GAACGAAUAUCUCCUAACA	GCAGAUAAGUGAGGAUUCU	CAUGAGGGCUUAGACAUUA	UUAACGAUCUGAUUUCUUG	2		+SRGAP1+	1.3151
DZ04N16	DZ04	N	16	N16	1661	1.31504	10465504C	L-017242-00	NM_002074	ENSG00000078369	+GNB1+	2782	GUCAUGAGCCUUUCUCUUG	GCGGUGGCCUGGAUAACAU	GAACUAACGCCAGUAGCAU	GCUCAUGACUUACUCCCAU	1		+GNB1+	1.31504
DZ36O07	DZ36	O	7	O07	977	1.31489	10500512C	L-016369-01	NM_144578	ENSG00000168175	+MAPK1IP1L+	93487	AGUUAACAAUGGACGAAGA	AGUUAACCAUGGAGGGAUA	GCGGAAUGUUGUUAGCUUU	CCCAAUUUCAGUAGGGCAA	2		+MAPK1IP1L+	1.31489
DZ01F12	DZ01	F	12	F12	1657	1.31486	10465501C	L-011219-00	NM_001200	ENSG00000125845	+BMP2+	650	CGACAGAACUCAGUGCUAU	CCAGGUUGGUGAAUCAGAA	CGCCUUAAGUCCAGCUGUA	GAUGCAAGAUGCUUUAGGA	2		+BMP2+	1.31486
DZ45E22	DZ45	E	22	E22	450	1.31486	10500521C	L-020892-02	NM_014749	ENSG00000100578	+KIAA0586+	9786	GUUAAAGGCACUAAGGUAA	GGGACUAGUUUGAAUGGAA	GAUAUGGAUCGGACACAAA	CCGCAGCUCCGUUGAUAAA	1		+KIAA0586+	1.31486
DZ45A11	DZ45	A	11	A11	845	1.31477	10500521C	L-012128-01	NM_005791	ENSG00000124383	+MPHOSPH10+	10199	GGGAUGAUGUAGUACGUAA	AGAACUAAGUAUUUCGGAA	AAACAGUAGCUUCGGAGAA	GCGUUUAACCUUAGACCAU	2		+MPHOSPH10+	1.31477
DZ50P04	DZ50	P	4	P04	749	1.31476	10500526C	L-018933-01	NM_182627	ENSG00000185798	+WDR53+	348793	GGUGGAAAUACUAACGCUU	GGUGAUGGGAGUUAAGUGU	GUGAACUGGCUCUUGGGUA	UGGUAAGGUUCGAAUCUUU	1		+WDR53+	1.31476
DZ35M16	DZ35	M	16	M16	1563	1.31472	10500511C	L-017750-00	NM_174907	ENSG00000163605	+PPP4R2+	151987	GCGACUAUGUGAAUUGUUA	ACAAAUGGGUUGCCUGAGA	AAACGAAGGCCCUGUAAGU	UGACUGCCGUGAAACAGAA	2		+PPP4R2+	1.31472
DZ38H20	DZ38	H	20	H20	1255	1.31468	10500514C	L-024078-01	NM_174895	ENSG00000174788	+PCP2+	126006	CAAGGACGGAGCACAGAAA	GGAUGACCAACGUGUGACA	CCUGAGGCAUCCUGGGUCU	CCAGGAGGGCUUCUUCAAU	2		+PCP2+	1.31468
DZ25E04	DZ25	E	4	E04	810	1.3143	10500501C	L-005679-00	NM_000513	ENSG00000147380	+OPN1MW+	2652	CCCGUUAUCUAUGUCUUUA	UCACAGGUCUCUGGUCUCU	GGAAGAAGGUUGACGAUGG	GAUGGAUGGUGGUCUGCAA	2		+OPN1MW+	1.3143
DZ11G04	DZ11	G	4	G04	1148	1.31427	10465511C	L-011705-00	NM_002199	ENSG00000168310	+IRF2+	3660	GCGAAACGACUGAUAGUGU	GGGCCAGCGUCAUCAAGAA	GCACCACUCUUUAGAAACC	CCAAUCCGCCAGACAUUUG	1		+IRF2+	1.31427
DZ20P22	DZ20	P	22	P22	794	1.31411	10467505C	L-008368-00	NM_033440	ENSG00000142615	+CELA2A+	63036	CCACUUACCCACCUUAUGU	CCACAAGCCCUCCGUCUUC	AAACCAGUAUGAUCUGUGC	GGCGUGAUCUCCAGCUGCA	2		+CELA2A+	1.31411
DZ33C03	DZ33	C	3	C03	665	1.31408	10500509C	L-016616-00	NM_013401	ENSG00000167994	+RAB3IL1+	5866	GAAGCUAAAGGACGAGGAA	GGACAACACGCUCACCAUU	GAAGCAGGCGGCAUCAGAA	GAGAGAAGGGCUCCGAGUU	1		+RAB3IL1+	1.31408
DZ42M10	DZ42	M	10	M10	1215	1.31403	10500518C	L-012587-01	NM_002346	ENSG00000160932	+LY6E+	4061	GGACAACUACUGCGUGACU	GGGUGGAUGAUGUGACCUU	CGUCAAUGUUGGUGUGGCU	CCUCAAAUAAAUACAGAUG	2		+LY6E+	1.31403
DZ50A19	DZ50	A	19	A19	843	1.31401	10500526C	L-014239-02	NM_023013	ENSG00000116721	+PRAMEF1+	65121	CAUCAUUACACGUCAGAUA	CCAAAGGAGAGGUUUAGUA	GUGUCAAUUGGGAGAUCUU	GCUGUAGUAAGCUGGUCAA	1		+PRAMEF1+	1.31401
DZ04E04	DZ04	E	4	E04	1166	1.31399	10465504C	L-011745-00	NM_013945	ENSG00000009709	+PAX7+	5081	GCUUGUUUAUGGAGAGCUA	ACAUGAACCCGGUCAGCAA	GUGCAGGUCUGGUUCAGUA	GAAUCAAGUUCGGGAAGAA	1		+PAX7+	1.31399
DZ02P06	DZ02	P	6	P06	1496	1.31386	10465502C	L-017569-01	NM_133262	ENSG00000151418	+ATP6V1G3+	127124	GAUAAAGAGUUUCGACUAA	ACUUAAUGGACACUACAAU	AUACAUCGGCACUGAAUUA	GAAAUUGACCAGUACAGAA	2		+ATP6V1G3+	1.31386
DZ37M04	DZ37	M	4	M04	599	1.31383	10500513C	L-032487-02	NM_001005514	ENSG00000236032	+OR5H14+	403273	CUGUCAAAGGUAUGAGAAA	CCCACAGGCUGAUGACCAA	GGACUGUUCUUAUAUCUUA	CCUCUAUACAAUCUUGAAA	1		+OR5H14+	1.31383
DZ12L02	DZ12	L	2	L02	819	1.31381	NA	L-011588-00	NM_001692	ENSG00000116039	+ATP6V1B1+	525	GCACCAAGGCGAUUGUUCA	GGGUCAAGUUUGCCCAGUA	CGGAGGACUUUCUGGAUAU	UGACGGACAUGAGUUCCUA	1		+ATP6V1B1+	1.31381
DZ09L22	DZ09	K	22	L22	906	1.31376	10465509C	L-019260-00	NM_018358	ENSG00000161204	+ABCF3+	55324	GUGAAUAUGAGGCGCAGCA	GGAGAGUGACAGUGUGCGA	GGGAACAGUCCUCGACAGU	ACUGCUGGCUGGAGCGGAU	1		+ABCF3+	1.31376
DZ39B18	DZ39	B	18	B18	870	1.31361	10500515C	L-004296-00	NM_012117	ENSG00000094916	+CBX5+	23468	GGAUUGCCCUGAGCUAAUU	UAGACAGGCGCGUGGUUAA	GGGAGAAGUCAGAAAGUAA	GAAAGAAACAGCAAAGAGC	1		+CBX5+	1.31361
DZ16N21	DZ16	N	21	N21	1232	1.31341	10467501C	L-003681-00	NM_000233	ENSG00000138039	+LHCGR+	3973	AGACAUGCCAUUCUGAUUA	CCAAGGGCCAGUACUAUAA	GUCCUGAUUUGGCUGAUUA	GAAAGGAUAGAAGCUAAUG	1		+LHCGR+	1.31341
DZ12J14	DZ12	J	14	J14	1540	1.31333	10465512C	L-011541-00	NM_003868	ENSG00000196468	+FGF16+	8823	CCUCAACCUUGUACAAACA	CGGGAGGGAUACAGGACUA	GAACAAAGAUGGCUCACCC	GACCACAGCCGCUUCGGAA	1		+FGF16+	1.31333
DZ40E08	DZ40	E	8	E08	737	1.31332	10500516C	L-017596-02	NM_003513	ENSG00000137259	+HIST1H2AB+	8335	GCAAUGACGAGGAGCUUAA	GGGAAAGUGAAGAGUUAAC	AAAUCAGCCUAACAGCAAA	GGUCUUCUCGUGCAGGUUU	1		+HIST1H2AB+	1.31332
DZ44N22	DZ44	N	22	N22	1617	1.31326	10500520C	L-016081-02	NM_145283	ENSG00000130045	+NXNL2+	158046	CCAGUAUAUUGAAGAGGUA	GGAAGGUGGGAAUGGUUAA	GCGAGUCUGUGCUCAUUAA	AUUACGUGAGGGAAAGAUA	2		+NXNL2+	1.31326
DZ40G14	DZ40	G	14	G14	420	1.31323	10500516C	L-015904-02	NM_153603	ENSG00000168434	+COG7+	91949	GCAGAUAAGUGGAGCACGU	CAGGAAGAUUGGACGGCUU	UUACUGAAAUUGACCGGAU	AAAAUUAACAGCAGAGCGA	1		+COG7+	1.31323
DZ47I20	DZ47	I	20	I20	1288	1.31308	10500523C	L-180637-00	NM_006955	ENSG00000196693	+ZNF33B+	7582	UGACUAAGGAACAAGGUAA	GUUCAUAGGACUUACAUAU	AUAGAGACCCACAGAGCUA	ACUCCAGCCUUCAGCGUAA	2		+ZNF33B+	1.31308
DZ57J10	DZ57	J	10	J10	628	1.31307	10500533C	L-015432-01	NM_020424	ENSG00000102897	+LYRM1+	57149	ACUCAUACUACAUUCGUUA	GACAACGGCAACACGACAA	GAGGAAAUGGCAGGCGACA	CUGUAGAAGGAAAGCGGAA	1		+LYRM1+	1.31307
DZ45J18	DZ45	J	18	J18	1190	1.31299	10500521C	L-032439-02	NM_001005279	ENSG00000196171	+OR6K2+	81448	GCACAUAGGUCAAGCUAAG	UCACAGUGGUCCAGUUGAA	GAGUUUAUCUUCUCCGCUU	UGGCUGUAAUUCUACGUAU	2		+OR6K2+	1.31299
DZ43H07	DZ43	H	7	H07	1509	1.31297	10500519C	L-016886-02	NM_031446	ENSG00000141428	+C18orf21+	83608	CAGUGAAACAUCAUGGUAA	UGACAUGUCUGGCUCGAAA	UCUUAAUCGAGAAGCGAGA	CCAAAAGUGUAUUGUUGAU	2		+C18orf21+	1.31297
DZ35P11	DZ35	P	11	P11	684	1.31295	10500511C	L-020789-02	NM_018944	ENSG00000159055	+MIS18A+	54069	GCAAAUUGUGUCAGAAGAU	GAAUUGGGACUUAGGAGUU	AAGCUAUCCAAACGUGAAA	GUUCGGUCACUGAGGUGUA	1		+MIS18A+	1.31295
DZ45C09	DZ45	C	9	C09	1420	1.31293	10500521C	L-015067-02	NM_033112	ENSG00000124541	+RRP36+	88745	GAAUGACAUCCGAGCGAAA	UCGAAAGAGGCGACGAAAU	GUAGGAGCCACUUCAUAAA	AGGUUGUUCCCAUUAGUAA	2		+RRP36+	1.31293
DZ41H13	DZ41	H	13	H13	721	1.31286	10500517C	L-019440-02	NM_006688	ENSG00000131094	+C1QL1+	10882	CAAGCUGGAUGGAGGCAAA	GCGCUAUAUAUUUGUACAA	CCGUCUGACCAAAGUUAUA	CGGAAGGCCACUAUGAGAU	1		+C1QL1+	1.31286
DZ39J02	DZ39	J	2	J02	1004	1.31285	NA	P-002048-03	NA	NA	GFP	NA	NA	NA	NA	NA	2		GFP	1.31285
DZ39L05	DZ39	L	5	L05	416	1.31271	10500515C	L-012738-02	NM_006250	ENSG00000231887	+PRH1+	5554	ACAGGGAGGCCAUCAGCAA	CCUCGUAAUAUCAGAUGGA	GGGCAGUCUCCUCAGUAAU	GCUCAGGAUUUAAAUGAAG	1		+PRH1+	1.31271
DZ11H21	DZ11	H	21	H21	1337	1.3127	10465511C	L-003617-00	NM_207005	ENSG00000158773	+USF1+	7391	GAGUAAAGGUGGGAUUCUA	CCAAAGCUUGUGAUUAUAU	AAACGCAGGGCUCAGCAUA	GUAACCACCGCUUGUCUGA	2		+USF1+	1.3127
DZ05F19	DZ05	F	19	F19	1798	1.31257	10465505C	L-007590-00	NM_003041	ENSG00000140675	+SLC5A2+	6524	CUACUGGGCUGGCUGUUUG	GGUACAGACCUUCGUCAUU	GAACAUCUAUGCCUCCGUC	UGACAAUCCUGCUGACAUC	1		+SLC5A2+	1.31257
DZ53E05	DZ53	E	5	E05	472	1.31255	10500529C	L-027270-02	NM_198563	ENSG00000213533	+TMEM110+	375346	ACAAAGUACUUACGGGACU	CCAACCAGGACUCGAGGAA	CGGCGAAUAUGGAGACCCU	GCUAAAAGUGACUCGUUGA	1		+TMEM110+	1.31255
DZ35O15	DZ35	O	15	O15	612	1.31248	10500511C	L-018216-01	NM_017515	ENSG00000110660	+SLC35F2+	54733	GCUAAUUAUGUGAUCGUCA	GUGAGGAAUACAUCGUGAA	GGGGACACUUGGGGAAAUA	CAUGGUUGGUGCAGACAUA	1		+SLC35F2+	1.31248
DZ42C07	DZ42	C	7	C07	791	1.31241	10500518C	L-009555-00	NM_014292	ENSG00000183741	+CBX6+	23466	GAAAGGGACGCAUCGAGUA	GCUCAUUGCAGCCUUCGAA	GAACCGCGUUAUAGGCAAG	GAAGGUGGCUGCUGGGGUA	1		+CBX6+	1.31241
DZ52D03	DZ52	D	3	D03	1234	1.3124	10500528C	L-020991-01	NM_016001	ENSG00000011260	+UTP18+	51096	UCGGCGACGUCGAGAACGA	GAGACUACUAAGCGGAAAA	CAUGAUGAACAAUCGGUUU	GGCAAGGCCCUGAUGUAUA	2		+UTP18+	1.3124
DZ44E12	DZ44	E	12	E12	877	1.31236	10500520C	L-032451-02	NM_001005327	ENSG00000203757	+OR6K3+	391114	CGUCCAUGAUUCUGAUUGA	GUUCCUGCCUCUUCGGUUU	GCACUGAUGUUUACUGUAC	CAACCAAAUCCAUCAGAUC	1		+OR6K3+	1.31236
DZ11E17	DZ11	E	17	E17	1399	1.31229	10465511C	L-020945-00	NM_014755	ENSG00000179833	+SERTAD2+	9792	CAGACUAUCUUCAACAUUU	GAGGAGCUCUGUCCCACAU	GCUAACAUCUGGAUCGUAA	GAUGAGAGCAGAAUCGUAA	2		+SERTAD2+	1.31229
DZ03C10	DZ03	C	10	C10	961	1.31228	10465503C	L-014703-00	NM_031283	ENSG00000152284	+TCF7L1+	83439	CCAGCACACUUGUCUAAUA	CCGCCUUCCUGUCGGCUAA	GGACAGCGCGUUCUUUAAA	CACCAAGUCUGCCCACUAA	2		+TCF7L1+	1.31228
DZ46C12	DZ46	C	12	C12	636	1.31227	10500522C	L-026111-02	NM_001017969	ENSG00000183354	+KIAA2026+	158358	UGUUAAGACUCCAGAGCAA	CGGUGAAGCUUCCAGAAUA	AGGAAGAGAUGGAGGCGAU	UCAACAAGGCGUCGGUCAA	1		+KIAA2026+	1.31227
DZ03M07	DZ03	M	7	M07	1436	1.31218	10465503C	L-007849-00	NM_005894	ENSG00000073754	+CD5L+	922	GCAAGAAGAAGUUUAUGAU	GGAUAAUGUUCGUUGCUCA	AAGCAACCCUUCAGGAUUG	GCAACAAGCAUGCCUAUGG	1		+CD5L+	1.31218
DZ43O17	DZ43	O	17	O17	1342	1.31217	10500519C	L-008903-00	NM_013938	ENSG00000171936	+OR10H3+	26532	GGAGCAAGACAUCAUCUGU	GACUUUCUCCACUUGUGUA	CCCACUGCAUUACAACAUG	UCCCUUAUCUACCUCAAAC	2		+OR10H3+	1.31217
DZ23O20	DZ23	O	20	O20	947	1.31213	10467508C	L-030777-00	XM_370927	ENSG00000179580	+RNF151+	146310	GACGCUGGCUGCAUAGUGA	GGGCCAACAUACCUUGUAA	GGUAUGAUCUCAACCUCUU	GAAGUCAAGUGCAAGAACG	2		+RNF151+	1.31213
DZ31F16	DZ31	F	16	F16	811	1.31208	10500507C	L-187556-00	NM_001130677	ENSG00000179294	+C17orf96+	100170841	CCGAAAACGAGGUGCGAGA	GACCAAACAAGUCGCCUUU	AAACUUUGGUGUUACGCGA	GGUGAUGGACAAACCGGUU	1		+C17orf96+	1.31208
DZ03O20	DZ03	O	20	O20	1021	1.31202	10465503C	L-004034-00	NM_001428	ENSG00000074800	+ENO1+	2023	UGACUUGGCUGGCAACUCU	CAUGGUGUCUCAUCGUUCG	CCGAGUCUCUUCAGGCGUG	CGAGAAGUCCUGCAACUGC	2		+ENO1+	1.31202
DZ44D01	DZ44	D	1	D01	639	1.31197	NA	P-002048-03	NA	NA	GFP	NA	NA	NA	NA	NA	1		GFP	1.31197
DZ44G19	DZ44	G	19	G19	639	1.31197	10500520C	L-014542-00	NM_024997	ENSG00000166669	+ATF7IP2+	80063	GAAGUAAACGGAAGAUAUU	GGACCAUUCUGUGAUAUAA	UGAAUUAUGAGCCUUCUAA	GCAAUUCUCCCAAUGCUGA	1		+ATF7IP2+	1.31197
DZ44N11	DZ44	N	11	N11	1190	1.31187	10500520C	L-006862-01	NM_004988	ENSG00000198681	+MAGEA1+	4100	UGAUAAUUGUCCUGGUCAU	GUGAUCAAGGUCAGUGCAA	GGAUAAUAACAGCAGUGGA	GAAGAGAGCGGUCAGUGUU	2		+MAGEA1+	1.31187
DZ48J18	DZ48	J	18	J18	663	1.31178	10500524C	L-022933-02	NM_207310	ENSG00000152076	+CCDC74B+	91409	GCGAAGUGCUCAUCCGCGA	CUGGCUAAAUUCCAAGAUA	UGAAGCAGGUAUCGCCUUA	CGAAGAACAACUUUGCCGA	1		+CCDC74B+	1.31178
DZ52B15	DZ52	B	15	B15	636	1.3117	10500528C	L-015211-02	NM_058163	ENSG00000158526	+TSR2+	90121	GGGUGAGGCUUAAGAUCUU	GCAGAUCGCUGUGGAGAAU	GGAGCUAGAUGCCGGUGGA	GAGGAUUACUUCAUGCGCA	1		+TSR2+	1.3117
DZ37L19	DZ37	L	19	L19	627	1.31164	10500513C	L-009304-00	NM_013422	ENSG00000047648	+ARHGAP6+	395	CAUCAUCGCUGUUGUGCAA	CGGAGAAGCUUUACAGAGU	GGAAUUUGACCGUGGGAUU	GUACACAGCUUUCAUCAAC	1		+ARHGAP6+	1.31164
DZ45H05	DZ45	H	5	H05	781	1.31157	10500521C	L-032428-02	NM_001005238	ENSG00000176893	+OR51G2+	81282	ACCAAGAAGUGAUGAAAUU	GUGCCGACAUGAAGGCCAA	UGAUGAAUCCCAUUGUCUA	GGGUAUAGACUCACUGCUC	1		+OR51G2+	1.31157
DZ09H03	DZ09	H	3	H03	945	1.31152	10465509C	L-004060-00	NM_000663	ENSG00000183044	+ABAT+	18	CUGGAGACGUGCAUGAUUA	UGAGAGACAUCGCCAGGAA	CGGGAGGACCUGCUAAAUA	AGGAUCUGAUUGUGAAAUA	2		+ABAT+	1.31152
DZ40D22	DZ40	D	22	D22	671	1.31146	10500516C	L-014748-00	NM_001024666	ENSG00000147010	+SH3KBP1+	30011	GAUGGAAGUGAACGACAUA	ACGAUGAACUUGAGCUGAA	CUAUCCAAGUCAAGUUUAA	CAAGGUCAAUUGAAGUAGA	1		+SH3KBP1+	1.31146
DZ53N06	DZ53	N	6	N06	671	1.3114	10500529C	L-017048-00	NM_018289	ENSG00000141252	+VPS53+	55275	GCAAUUAGAUCACGCCAAA	GGACGUAGUAUCAGGCAUU	UAUUCGAACUGUUGUAAGA	GGAUGUAAGUCUGAUUGAA	1		+VPS53+	1.3114
DZ02N20	DZ02	N	20	N20	820	1.31135	10465502C	L-008865-00	NM_006856	ENSG00000170653	+ATF7+	11016	GAACUGAGCAUGCCGAUAC	GAACUAGCUAGCUCCUUUG	GAAGUCACAUUACUACGCA	GGACAGAGAUUUACAAACG	2		+ATF7+	1.31135
DZ09J02	DZ09	J	2	J02	1117	1.31127	NA	P-002048-03	NA	NA	GFP	NA	NA	NA	NA	NA	1		GFP	1.31127
DZ52O15	DZ52	O	15	O15	1261	1.31121	10500528C	L-017942-02	NM_175872	ENSG00000180884	+ZNF792+	126375	CCGAAGGUGUGGUGGAUUU	GAACAGAGGGCAAGGACUU	UGUAGGAAUUUAUGGGUAU	CAGGGAACCAAUACCAUAA	2		+ZNF792+	1.31121
DZ08G22	DZ08	G	22	G22	1321	1.311	10465508C	L-019534-00	NM_003750	ENSG00000107581	+EIF3A+	8661	GAGAAGACUUGGCGAUAGU	AGACAGAGAUUUAUUCGUA	GAAGAAAGGCAUAAUCGAU	UCACAAAGGUUCUAAAUUG	2		+EIF3A+	1.311
DZ44I07	DZ44	I	7	I07	622	1.31093	10500520C	L-030771-02	NM_001013638	ENSG00000167945	+PRR25+	388199	GAGUGGAGGUGGAGCAAGU	CAAGCUCCGUCUCGGGAAA	AAAUGCAGUGUGCGAGGUA	UCGGCCAUCAUGUGCGAAU	1		+PRR25+	1.31093
DZ01H21	DZ01	H	21	H21	1142	1.31092	10465501C	L-010181-00	NM_002225	ENSG00000128928	+IVD+	3712	GGAGAUCGAUCGCAGCAAU	GCUCUGAUGUUGUCUCUAU	GAUCAGUGGUGAGUACAUC	GAUCGGCCACUUCCAGUUG	2		+IVD+	1.31092
DZ55L19	DZ55	L	19	L19	648	1.31091	10500531C	L-020776-01	NM_016172	ENSG00000130560	+UBAC1+	10422	GCUAAUUGAACACGCAGAA	GCACGUAGGUGGCGUUGUU	CAGAAUGCCGCGUGCGAGU	AGAGAUGAGCUGACGGAAA	1		+UBAC1+	1.31091
DZ31K22	DZ31	K	22	K22	626	1.31083	10500507C	L-004121-01	NM_133483	ENSG00000240771	+ARHGEF25+	115557	CCCAAGCGCUGCAACGAUA	AGGGUGGGAUCCAGCGCUA	AGAAAAUGUACGUGGACGA	GGCAGAUUGUGGAGGGUUA	1		+ARHGEF25+	1.31083
DZ37B08	DZ37	B	8	B08	411	1.31082	10500513C	L-034936-02	NM_001097615	ENSG00000168255	+POLR2J3+	548644	GCGAGAAGAUCACCAUUAA	GGUGAUGAAUGACGAAGGA	GCGGGUGUCCUUAGCCCAA	GGUGAGAGAGAUUGUUUCU	1		+POLR2J3+	1.31082
DZ07J19	DZ07	J	19	J19	1220	1.31081	10465507C	L-009494-00	NM_054014	ENSG00000088832	+FKBP1A+	2280	GAGCCAAACUGACUAUAUC	GACAGAAACAAGCCCUUUA	AAACUGGAAUGACAGGAAU	GAAAUUUGAUUCCUCCCGG	1		+FKBP1A+	1.31081
DZ50O11	DZ50	O	11	O11	574	1.31079	10500526C	L-013910-02	NM_015609	ENSG00000055070	+SZRD1+	26099	UCAGUAAGAGGGAGGAUUA	GCAGAUAAAUGCAGGCAAG	GAGGGAACGACCUGACUUA	AGGGUAGUUUGGUAGUCUA	1		+SZRD1+	1.31079
DZ31N23	DZ31	N	23	N23	966	1.31077	NA	P-002048-03	NA	NA	GFP	NA	NA	NA	NA	NA	2		GFP	1.31077
DZ41D01	DZ41	D	1	D01	1016	1.31073	NA	P-002048-03	NA	NA	GFP	NA	NA	NA	NA	NA	2		GFP	1.31073
DZ51B16	DZ51	B	16	B16	509	1.31057	10500527C	L-014081-02	NM_015179	ENSG00000052749	+RRP12+	23223	GAGGCAAGGAGCAGCGGAA	UCACCAAGUUCAUCCGCAA	UCAGCAAAGUACAGCGCUU	AGUCAGGGUCCUUGCGCUU	1		+RRP12+	1.31057
DZ09O15	DZ09	O	15	O15	1113	1.31055	10465509C	L-013639-00	NM_001363	ENSG00000130826	+DKC1+	1736	CAAGGUGACUGGUUGUUUA	GCAGGUAGUUGCCGAAGCA	UCUCAUAAACGGCUGGUUA	GGACAGGUUUCAUUAAUCU	1		+DKC1+	1.31055
DZ43J06	DZ43	J	6	J06	630	1.31048	10500519C	L-018723-00	NM_017651	ENSG00000135541	+AHI1+	54806	GCAUAUCAGUGCCAUGUAA	UCACAACAGUCUAAGUUAA	CAACGGUAGUGGCUCUUUA	CAACGAAGAUGCAGCUAGU	1		+AHI1+	1.31048
DZ39L11	DZ39	L	11	L11	1857	1.3104	10500515C	L-010728-02	NM_020888	ENSG00000162522	+KIAA1522+	57648	CGGAGAUGAUCCAGCGCAA	GGAGUGUGUCCCUGCGUAA	CCCCUAAGCCUGAGCGUAA	CCACCUACCUGUCGAAGUU	2		+KIAA1522+	1.3104
DZ35P13	DZ35	P	13	P13	735	1.31028	10500511C	L-003652-00	NM_003494	ENSG00000135636	+DYSF+	8291	CAACUACUGUGGCAAGAAU	GAGACAAGCGUGUGGCAUA	CGUGUAAUGUUUCAGGAUA	CCUAUGAGAACGAGACUAA	1		+DYSF+	1.31028
DZ11I22	DZ11	I	22	I22	828	1.31024	10465511C	L-008286-00	NM_000770	ENSG00000138115	+CYP2C8+	1558	GCACUGUAGCUGAUCUAUU	GACCACUGAUACUAAGUUC	GAUAGGAGCCACAUGCCUU	CCCAAUAUCUCAAAGAAUU	2		+CYP2C8+	1.31024
DZ13I09	DZ13	I	9	I09	1592	1.31022	10465513C	L-010271-00	NM_004650	ENSG00000006757	+PNPLA4+	8228	GACUGAAGCUAGUGGAAUA	CAGCUAGAUCUGUAUGUUA	GAUCGUUGGUUGCUUCUGU	GCACAUCAACCUAUCAUUU	1		+PNPLA4+	1.31022
DZ15M10	DZ15	M	10	M10	1045	1.31018	10465515C	L-003820-00	NM_001001580	ENSG00000160191	+PDE9A+	5152	GACGCGAUGUUCCCACUUA	CAGAUUGGGUUCAUCAAGU	GAGCGACCGUGAGAAGUCA	GAAGUUCUCACAAACGGAU	2		+PDE9A+	1.31018
DZ22A16	DZ22	A	16	A16	1399	1.31002	10467507C	L-008225-00	NM_014505	ENSG00000135643	+KCNMB4+	27345	GAGAUUGUCCUCCUGCAUU	GAAGCGCAAGUUCUCUUAA	CGGCUCGGCUUGUUUCUCA	GCGUCCAGGUCUACGUGAA	2		+KCNMB4+	1.31002
DZ32D12	DZ32	D	12	D12	424	1.31	10500508C	L-019387-01	NM_182760	ENSG00000144455	+SUMF1+	285362	GGAAUACAGCUGUCGAGGA	GAACGUGAAAUGUGCGCUA	CCAAGGAGCAGUCGUGUCU	GCUGAGAAGUUUGGCGACU	1		+SUMF1+	1.31
DZ42F05	DZ42	F	5	F05	526	1.30997	10500518C	L-019581-02	NM_003063	ENSG00000170290	+SLN+	6588	CAACCAAACUCUAAUUCAA	CCUUAUAGCUAUCAUGUGA	UGAUGAUGUAGGAUUGUUA	CGGUAGAUUUAUUCCCCAA	1		+SLN+	1.30997
DZ30M21	DZ30	M	21	M21	709	1.3098	10500506C	L-021477-00	NM_001037333	ENSG00000055163	+CYFIP2+	26999	GCUGUUGGGUAGAUCAAUU	GACUUGAACAGACUCAUUA	AGAUAGAGCUGGCCAGAUA	GAGCUGAGUGUAAGAAUUA	1		+CYFIP2+	1.3098
DZ02L02	DZ02	L	2	L02	820	1.30978	NA	L-011588-00	NM_001692	ENSG00000116039	+ATP6V1B1+	525	GCACCAAGGCGAUUGUUCA	GGGUCAAGUUUGCCCAGUA	CGGAGGACUUUCUGGAUAU	UGACGGACAUGAGUUCCUA	1		+ATP6V1B1+	1.30978
DZ07M17	DZ07	M	17	M17	2079	1.3097	10465507C	L-021475-00	NM_001718	ENSG00000153162	+BMP6+	654	GCAGAGACGGCCCUUACGA	GGAUGCCACUAACUCGAAA	GGAAUAUGGUUGUAAGAGC	CGUAAUCGCUCUACCCAGU	1		+BMP6+	1.3097
DZ35F07	DZ35	F	7	F07	926	1.30956	10500511C	L-014682-00	NM_030949	ENSG00000198729	+PPP1R14C+	81706	GAGCUGCUUUCUCGGAUAA	CUACAAACCAACAGAGGAA	GGUAGAAAUUGACAUUGAU	AAACUGAGCCCUCCGCAGA	1		+PPP1R14C+	1.30956
DZ08M14	DZ08	M	14	M14	1298	1.30951	10465508C	L-016063-00	NM_145275	ENSG00000104892	+KLC3+	147700	GAAGCGCCACCUGGAGUUC	GCUUGGAGAUGCUGGAGGA	GGUAGCGGCUCCUGGAAGU	UGGGUGCACUGGAGGCAGA	1		+KLC3+	1.30951
DZ14N23	DZ14	N	23	N23	896	1.30938	NA	P-002048-03	NA	NA	GFP	NA	NA	NA	NA	NA	2		GFP	1.30938
DZ32D06	DZ32	D	6	D06	569	1.30935	10500508C	L-012125-00	NM_005584	ENSG00000180660	+MAB21L1+	4081	CAAAGUAGUUUCCGACGUA	GCCAGCCCUUGAACAAUUA	GCUGGUGGCUCAAGCGGUA	AAACUGAGAAUCCGAGAUA	1		+MAB21L1+	1.30935
DZ53M23	DZ53	M	23	M23	258	1.30927	NA	L-011588-00	NM_001692	ENSG00000116039	+ATP6V1B1+	525	GCACCAAGGCGAUUGUUCA	GGGUCAAGUUUGCCCAGUA	CGGAGGACUUUCUGGAUAU	UGACGGACAUGAGUUCCUA	1		+ATP6V1B1+	1.30927
DZ18M05	DZ18	M	5	M05	1335	1.30926	10467503C	L-004947-00	NM_001348	ENSG00000167657	+DAPK3+	1613	CCACGCGUCUGAAGGAGUA	GAUCCCAAGCGGAGAAUGA	GGACGUGGAGGACCAUUAU	GAACGUGCGUGGUGAGGAC	1		+DAPK3+	1.30926
DZ52C20	DZ52	C	20	C20	1545	1.30925	10500528C	L-027619-02	NM_001080470	ENSG00000143067	+ZNF697+	90874	GGGUAGAUAUCCUGGGACU	GGAUCUAGUCUAAGUAAGA	AGGGUUUAAAUGAGGGUUA	CGGCAAAGGCUUCCGCUAU	2		+ZNF697+	1.30925
DZ21E05	DZ21	E	5	E05	453	1.30912	10467506C	L-006021-00	NM_002799	ENSG00000136930	+PSMB7+	5695	CCGCAGGAAUGCCGUCUUG	GUAUCAAGGUUACAUUGGU	GGUCUAUAAGGAUGGCAUA	GAAGAUAAGUUUAGGCCAG	2		+PSMB7+	1.30912
DZ53M10	DZ53	M	10	M10	712	1.3091	10500529C	L-014459-01	NM_018466	ENSG00000101901	+ALG13+	79868	GUUUACAGGUACAAGGAUU	GCAAAUUGGUAGAGGAACG	CGUAGUGGUUAUAAACGAA	AGAGUGGAGUGGAUAUAUU	1		+ALG13+	1.3091
DZ14O18	DZ14	O	18	O18	816	1.30905	10465514C	L-008654-01	NM_052960	ENSG00000162444	+RBP7+	116362	AGACUGAACAGACGUUUAU	GGAGAGAGCCACACAGCGU	GGCCCUAGGUAUUGACUUU	GUGAAGGUCAAGUGUGCAA	2		+RBP7+	1.30905
DZ49B03	DZ49	B	3	B03	754	1.30902	10500525C	L-018450-02	NM_001099783	ENSG00000151470	+C4orf33+	132321	GAAUCAGACCUGUGGCUAA	GGAUAGACAAACUACAAUA	UAGAGUGAGGGCAGGGAAU	AGAUAACCAUACCGAUCAU	1		+C4orf33+	1.30902
DZ09M14	DZ09	M	14	M14	1685	1.30892	10465509C	L-010058-01	NM_030821	ENSG00000123739	+PLA2G12A+	81579	AGGUGAUGUGAAUGCGAUU	GUGCUUGUUUAGCGGAGAA	CAUAUGAGUAAGUCACAUU	CAGGAUAGCUAAGUGUUAU	1		+PLA2G12A+	1.30892
DZ34L20	DZ34	L	20	L20	314	1.3089	10500510C	L-019276-00	NM_000542	ENSG00000168878	+SFTPB+	6439	GAGAAUGGCUGCCGCGAGA	GCUGAGCGCUACUCCGUCA	GCAGGGCUCUGAUCAAGCG	GCGAGCAGGCCAUACCACA	1		+SFTPB+	1.3089
DZ10G18	DZ10	G	18	G18	1542	1.30888	10465510C	L-016666-02	NM_153338	ENSG00000167741	+GGT6+	124975	GAUCAAGUCUCCCGGAAAC	CAGAGGCGCUGGUUCUAAA	CACGAUAGCUCCUCAGGCA	CAGAAUCAGGGCAGGUCGA	1		+GGT6+	1.30888
DZ42E18	DZ42	E	18	E18	442	1.30871	10500518C	L-026281-01	NM_030626	ENSG00000148814	+LRRC27+	80313	GCAAAGAGAAAUCGCCACA	ACACAAACAUAGACGAUUG	GUGGAAGAUUUCAGCCGUA	GGAUUAACCUUGAACAAAG	1		+LRRC27+	1.30871
DZ29J07	DZ29	J	7	J07	1529	1.30868	10500505C	L-013037-01	NM_078473	ENSG00000169490	+TM2D2+	83877	AAAGGAUAGUGGCGAGUUU	GAGGGCAUUUGUUUGGUUA	GCUUGGAGGACUUGGGAUU	CAGUGGAUCAUGUUGGAAA	2		+TM2D2+	1.30868
DZ47G21	DZ47	G	21	G21	539	1.30866	10500523C	L-013432-01	NM_030641	ENSG00000221963	+APOL6+	80830	CCUGCGAAACCGAGGCUUA	GGUCCUAACCCGAUGGAAU	GGACCAAUGUAUAUCUUAA	GGUAGAGAUCGGAAGUUUA	1		+APOL6+	1.30866
DZ38M22	DZ38	M	22	M22	473	1.30865	10500514C	L-021314-02	NM_197956	ENSG00000171169	+NAIF1+	203245	CGGCCUAUGAUCAAAGAUU	AUACAGGAGCAGCGGGUCA	CAUAAUUGACCCUGAACGU	ACUAGUUAUUUCCGGGUCA	1		+NAIF1+	1.30865
DZ54C16	DZ54	C	16	C16	1445	1.30863	10500530C	L-013800-02	NM_018405	ENSG00000172301	+COPRS+	55352	GGAACAGCCUGGCGAUCUU	GCAUUUCUCAAGAGCUUAA	CCAUCCGCCUCCACUGAUA	UGAGAAGGCUAUGGAUCGA	2		+COPRS+	1.30863
DZ41G17	DZ41	G	17	G17	552	1.30851	10500517C	L-019511-02	NM_007153	ENSG00000160321	+ZNF208+	7757	AAUCCUAGCCAGAGAAUAA	GGAAUUAACUCCCUAUUUA	ACUCAUACAUGGAUGCUAA	CGAGAGACAAUGCAAAUAA	1		+ZNF208+	1.30851
DZ13M22	DZ13	M	22	M22	1265	1.30835	10465513C	L-007856-00	NM_001842	ENSG00000122756	+CNTFR+	1271	CCGGGAAGGAGUACAUUAU	CUGCAUGGCUCCAAAAUUA	GGACUGAGGAACCGCGACA	UACAAGGUCUCCAUAAGUG	1		+CNTFR+	1.30835
DZ37P16	DZ37	P	16	P16	586	1.30829	10500513C	L-011161-00	NM_000700	ENSG00000135046	+ANXA1+	301	CAAAGGUGGUCCCGGAUCA	GAAGUGCGCCACAAGCAAA	UGACCGAUCUGAGGACUUU	UAACUAAGCGAAACAAUGC	1		+ANXA1+	1.30829
DZ36K05	DZ36	K	5	K05	776	1.30825	10500512C	L-016880-02	NM_139165	ENSG00000164520	+RAET1E+	135250	GCGCAGGUCUUCUUGAAUA	UGACCUGGACAGUAAUUAA	GAUCAUGGUUGGUGGUCAC	GGACGUCUUAGUCUGGUAA	1		+RAET1E+	1.30825
DZ13F10	DZ13	F	10	F10	1186	1.30815	10465513C	L-015324-00	NM_006734	ENSG00000010818	+HIVEP2+	3097	CAUCAUGGCUUCCGAUUAU	CGAAGCAUAUGAAAUCUAA	GCACUUAAGACCUUGUGUA	GGGAUAGGAUUCAACAUUG	2		+HIVEP2+	1.30815
DZ42O12	DZ42	O	12	O12	475	1.30812	10500518C	L-013595-01	NM_032862	ENSG00000179886	+TIGD5+	84948	CAAUCAUCUCAGUGGCGAA	AGUCACAUGCACUGGACGA	AGGUGGGCACUCAGCGCAA	CCAUCAAGGACAAGCUGCA	1		+TIGD5+	1.30812
DZ34K04	DZ34	K	4	K04	980	1.30811	10500510C	L-013603-01	NM_001006	ENSG00000145425	+RPS3A+	6189	GGCAAGAACAAGCGCCUUA	GCAACAAUCAGAUACGGAA	GAUUGAAGCUCACGUUGAU	UCAAGACUACCGAUGGUUA	2		+RPS3A+	1.30811
DZ36E24	DZ36	E	24	E24	471	1.30809	NA	L-011588-00	NM_001692	ENSG00000116039	+ATP6V1B1+	525	GCACCAAGGCGAUUGUUCA	GGGUCAAGUUUGCCCAGUA	CGGAGGACUUUCUGGAUAU	UGACGGACAUGAGUUCCUA	1		+ATP6V1B1+	1.30809
DZ53P11	DZ53	P	11	P11	752	1.30807	10500529C	L-020898-02	NM_015966	ENSG00000125991	+ERGIC3+	51614	GGAAAGUCGAGGUGACGGU	UGUCAUUUGGGGAGGACUA	CGGGAGGCAUAUCGCCGUA	CAAUAAGGUGGCCGGAAAC	1		+ERGIC3+	1.30807
DZ14M06	DZ14	M	6	M06	1204	1.30789	10465514C	L-012196-00	NM_005994	ENSG00000121068	+TBX2+	6909	GCUGACGAUUGCCGCUAUA	GUACGAGGAGCACUGCAAA	UCACACAGCUGAAGAUCGA	GGAAACAGCCGGGAGCCUA	1		+TBX2+	1.30789
DZ35I14	DZ35	I	14	I14	475	1.30783	10500511C	L-012325-01	NM_006758	ENSG00000160201	+U2AF1+	7307	CGCCGUCGCAAGAAGCAUA	UGACCAAACCAGUUCAUAA	UAGAAAGUGUUGUAGUUGA	CAAGUUUCGCCGUGAGGAA	1		+U2AF1+	1.30783
DZ34N11	DZ34	N	11	N11	477	1.30766	10500510C	L-013326-02	NM_177948	ENSG00000102401	+ARMCX3+	51566	GGGAUGUGCUAGUCGGCUA	GAUAGAAGUAUUCGAAGUA	AGAGAUAAGAAACGUACAA	CAGCGCAGGCUUAAAGUAU	1		+ARMCX3+	1.30766
DZ05J15	DZ05	J	15	J15	1177	1.30766	10465505C	L-009482-00	NM_000665	ENSG00000087085	+ACHE+	43	GCUCGUAUUUUCUGGUUUA	GGUCUACGCCUACGUCUUU	GUACGAUGGCCGCUUCUUG	ACACAGAGCUGGUAGCCUG	2		+ACHE+	1.30766
DZ09H11	DZ09	H	11	H11	1455	1.30755	10465509C	L-009826-00	NM_000055	ENSG00000114200	+BCHE+	590	CGAUUACACUAGCAAGAAA	GGGACUCCUUUGUCAGUAA	GCUAGGAACAGAACGUUGA	UGACAUGCCAGACAUAUUA	1		+BCHE+	1.30755
DZ46F03	DZ46	F	3	F03	415	1.3075	10500522C	L-019938-00	NM_005483	ENSG00000167670	+CHAF1A+	10036	CCACAGCCAUGGAUUGCAA	GGGCAAGCAGCUCAAGUUA	GACAUAGACUUUAGACCGA	AAACAACUGUCAUGUGGGU	1		+CHAF1A+	1.3075
DZ43A10	DZ43	A	10	A10	651	1.30729	10500519C	L-015374-00	NM_020350	ENSG00000177674	+AGTRAP+	57085	GAAGGUGAUUCUCCUAGGU	GGUCCACACUGGUUUCCUU	GGGCUGCAUUGUAUUCUCA	GCACAUCAGCAUCUUCUAC	1		+AGTRAP+	1.30729
DZ36B12	DZ36	B	12	B12	575	1.30722	10500512C	L-024395-02	NM_020747	ENSG00000168916	+ZNF608+	57507	CAACAUGACGGCUGCGUUA	GAGGAGAGCCACAGGCGAA	CCUCAAUGCCAGCGGACGA	GCAAAUGGACUGUCGGAGU	1		+ZNF608+	1.30722
DZ41H10	DZ41	H	10	H10	534	1.30717	10500517C	L-016909-02	NM_152355	ENSG00000197044	+ZNF441+	126068	GGGAAAGGCUUCAGGUCUU	GGAGUAGAUCCAUGGGAAA	CAUAAUUGCAGCUGCUUUA	CAGUUUAUGUCGAAGGCAU	1		+ZNF441+	1.30717
DZ18H20	DZ18	H	20	H20	1965	1.30711	10467503C	L-003108-00	NM_033550	ENSG00000172315	+TP53RK+	112858	GGUAGAAGAAUGUGUAUGA	GCUUCCAACUGCUUAUAUA	GCUGAACAUUGUGCUCAUA	GUACCCAUCCCAACACUGA	1		+TP53RK+	1.30711
DZ07J21	DZ07	J	21	J21	881	1.30707	10465507C	L-008627-00	NM_002297	ENSG00000160349	+LCN1+	3933	CGUCAGCCUUGGCCUCAUU	UAAAGAGCUUCAGCAGUUA	CACCUUGGCUCCUCAGCAG	UGAAGGCCGUCCUGGAGAA	1		+LCN1+	1.30707
DZ32J03	DZ32	J	3	J03	661	1.30707	10500508C	L-011714-00	NM_002293	ENSG00000135862	+LAMC1+	3915	GCAAGCAGGUGUUGAGUUA	GAGAAGUGCUGGAUAUUUG	CAAAUUAGCCGUUUACAGA	GAUCAAGCCUUCGAGGAUA	1		+LAMC1+	1.30707
DZ07L02	DZ07	L	2	L02	825	1.30706	NA	L-011588-00	NM_001692	ENSG00000116039	+ATP6V1B1+	525	GCACCAAGGCGAUUGUUCA	GGGUCAAGUUUGCCCAGUA	CGGAGGACUUUCUGGAUAU	UGACGGACAUGAGUUCCUA	1		+ATP6V1B1+	1.30706
DZ53M17	DZ53	M	17	M17	900	1.30696	10500529C	L-017772-00	NM_174892	ENSG00000178789	+CD300LB+	124599	GAUGGGAGACCUACAUUAA	CCGAACCUCUGACUAAAGA	GGGAGCGGCUUCCACAACA	GAUCCUCAUUGAAACCAGA	2		+CD300LB+	1.30696
DZ47E09	DZ47	E	9	E09	622	1.30678	10500523C	L-012168-01	NM_001018837	ENSG00000143575	+HAX1+	10456	GGAUACGUUUCCACGAUAA	UACAGUAACCCGACACGAA	GGACAGACACUUCGGGACU	AAUAGCAUCUUCAGCGAUA	1		+HAX1+	1.30678
DZ41L10	DZ41	L	10	L10	1558	1.30675	10500517C	L-035148-01	NM_001080998	ENSG00000225899	+FRG2B+	441581	AAUCAGCCCUGGAUAGAGA	CAUACAAAGGCAAGGAUCG	CAGAUGAGGCUAAGCUGUG	GAGUCCAAACACCGUCAAU	2		+FRG2B+	1.30675
DZ32G13	DZ32	G	13	G13	448	1.30675	10500508C	L-009360-01	NM_004809	ENSG00000067221	+STOML1+	9399	GGACCUCACUACAGGACGA	GGCUGAAGGUGAAGGGCGA	CUAACAAAUUUCAGGCCCA	CCGUGGAGAUGGUGAGUGA	1		+STOML1+	1.30675
DZ46J06	DZ46	J	6	J06	812	1.30669	10500522C	L-017524-00	NM_006747	ENSG00000213445	+SIPA1+	6494	GCUUGAGCCUCGAUGGUUU	GCAGCUCUCUGUCGGAUGA	GUCCACAGAUGACCUCUUU	UGUCCACGAUGCUGCCUUA	1		+SIPA1+	1.30669
DZ40M05	DZ40	M	5	M05	1296	1.30669	10500516C	L-031995-02	NM_015363	ENSG00000198300	+ZIM2+	23619	CUGUGAACGUGUAAGAAUU	AGACACGAACGGAUCCAUA	CCUUCUAUCUCAUGCCACA	AGUAAACAAUCAAAGGAUC	2		+ZIM2+	1.30669
DZ31G19	DZ31	G	19	G19	563	1.30668	10500507C	L-018045-01	NM_173834	ENSG00000181704	+YIPF6+	286451	UAAAUGAAUCUGUUCGCAA	CCCAAUUUGCAGAGGUGUU	GUUCAGGUGCAGCUCUUAA	GGAGAAAUCACCAUUCCUA	1		+YIPF6+	1.30668
DZ38E24	DZ38	E	24	E24	512	1.30663	NA	L-011588-00	NM_001692	ENSG00000116039	+ATP6V1B1+	525	GCACCAAGGCGAUUGUUCA	GGGUCAAGUUUGCCCAGUA	CGGAGGACUUUCUGGAUAU	UGACGGACAUGAGUUCCUA	1		+ATP6V1B1+	1.30663
DZ49F04	DZ49	F	4	F04	1262	1.30658	10500525C	L-181040-00	NM_018452	ENSG00000215712	+TMEM242+	729515	CGGGAAUGCUAGCUGGAUU	AAGUGUGGGUUCAGGACAA	GGAAUAGAACAGACAUUAU	UUAAGGAGGCUUUCGGUAA	2		+TMEM242+	1.30658
DZ05O10	DZ05	O	10	O10	809	1.30655	10465505C	L-020137-00	NM_006261	ENSG00000175325	+PROP1+	5626	CAAGAGCGCUCACUGCUUC	GCAGCAGCCUGUUGCCUGA	GCCCAGUGCAGUUGGAACA	GAACCGCAGAGCUAAGCAA	1		+PROP1+	1.30655
DZ38J22	DZ38	J	22	J22	1341	1.30654	10500514C	L-014136-00	NM_207294	ENSG00000152601	+MBNL1+	4154	CAUAAUAUCUGCCGAACAU	GGCCAGACACGGAAUGUAA	GAAAAUGAUUGUCGGUUUG	ACAAGUAUGUUACCCAGAU	2		+MBNL1+	1.30654
DZ37F09	DZ37	F	9	F09	630	1.30652	10500513C	L-013236-02	NM_019855	ENSG00000105507	+CABP5+	56344	GGUGAGACCCAGAGCGGUA	CAACAUGGAGCAAGCGCUU	AAGCAUUUCUUGAGUUCGA	CCGCACUUGUACUCCCUAA	1		+CABP5+	1.30652
DZ02M03	DZ02	M	3	M03	1470	1.3065	10465502C	L-011332-00	NM_002406	ENSG00000131446	+MGAT1+	4245	GGAAUUAGCACCUGCCUGU	CAAGAACGAUGACCUUUGG	CCACCUAUCCGCUGCUGAA	UGUCUUACCUGCAGCGGGA	2		+MGAT1+	1.3065
DZ12N23	DZ12	N	23	N23	804	1.30643	NA	P-002048-03	NA	NA	GFP	NA	NA	NA	NA	NA	2		GFP	1.30643
DZ14F11	DZ14	F	11	F11	1419	1.30642	10465514C	L-003441-00	NM_006914	ENSG00000198963	+RORB+	6096	GCAGUUAGCACCAGGGAUA	GAAGUCAGGUUGCUUGGAA	GACCUUGGCAAAGUUAAUA	CCAAGUCUGAGGGUUAUUA	2		+RORB+	1.30642
DZ52H07	DZ52	H	7	H07	566	1.30641	10500528C	L-015082-02	NM_033211	ENSG00000181751	+C5orf30+	90355	CGAUAUUAAUGGAGAGUCU	CUUCACGACUGGCGAGGAA	GUCAAUGGCAGGAGGCGAA	CUACCAGCCAUACGAGAUU	1		+C5orf30+	1.30641
DZ38E09	DZ38	E	9	E09	1327	1.30641	10500514C	L-032107-02	NM_199337	ENSG00000185475	+TMEM179B+	374395	GGACUGAAACUUAGAGGUA	CCGAAGACUCCAUGCCCAA	GCACCAGGUCUCUCUGCAA	GUUAAUGAAUCUUGACCUC	2		+TMEM179B+	1.30641
DZ33H10	DZ33	H	10	H10	416	1.30637	10500509C	L-011455-02	NM_003535	ENSG00000197153	+HIST1H3J+	8356	CGACUGGCGGUGUGAAGAA	AGGCCUAUCUGGUGGGUCU	UCGUAUCCGUGGCGAGCGA	GUGUCACUAUUAUGCCUAA	1		+HIST1H3J+	1.30637
DZ06O08	DZ06	O	8	O08	1122	1.30636	10465506C	L-019644-00	NM_002094	ENSG00000103342	+GSPT1+	2935	GGAGAAACUAGUGCCAUUU	GAAUCAGGAUCUAUUUGUA	GCAAAGACAGCAGGUGUAA	CCGAUGAUGUAGAGACUGA	2		+GSPT1+	1.30636
DZ52M22	DZ52	M	22	M22	1454	1.3063	10500528C	L-032101-02	NM_207426	ENSG00000186766	+FOXI2+	399823	AGGUGAUGAUGUCGCCUAA	GCCCUCAGCUCCAGCGUUU	GAGCUCAGGCCUCCGGUUU	CCGGGAAGGGACCGAAGUU	2		+FOXI2+	1.3063
DZ39G19	DZ39	G	19	G19	1518	1.30621	10500515C	L-013250-00	NM_031865	ENSG00000239389	+PCDHA13+	56136	GAACAUUAGUGAUCAAGCU	UGUAUGGCCUGCAGUGGUA	CGAAUAAUCAUUGCAGAAU	GGUGGAAGUACUAGAUGUA	2		+PCDHA13+	1.30621
DZ14M23	DZ14	M	23	M23	854	1.30614	NA	L-011588-00	NM_001692	ENSG00000116039	+ATP6V1B1+	525	GCACCAAGGCGAUUGUUCA	GGGUCAAGUUUGCCCAGUA	CGGAGGACUUUCUGGAUAU	UGACGGACAUGAGUUCCUA	1		+ATP6V1B1+	1.30614
DZ07E13	DZ07	E	13	E13	1224	1.30613	10465507C	L-010092-00	NM_197957	ENSG00000125952	+MAX+	4149	GACAAACGGGCUCAUCAUA	GUAGGGACCACAUCAAAGA	UUUCACAGUUUGCGGGACU	ACAUCGAGGUGGAGAGCGA	1		+MAX+	1.30613
DZ53D13	DZ53	D	13	D13	730	1.30612	10500529C	L-022243-02	NM_019600	ENSG00000047346	+FAM214A+	56204	GAACAAUCCUAGUGAAAUC	UCUAAAUGAUCCUGCGAUU	GCUGAUAACAGAAGGACGA	AUUCAAAUGUGUGGCGAAA	1		+FAM214A+	1.30612
DZ40E03	DZ40	E	3	E03	961	1.306	10500516C	L-019886-01	NM_006737	ENSG00000240403	+KIR3DL2+	3812	CGUCGUGGGUUUAACAAUU	GCAGGACUCUGAUGAACAA	CUACAGAUGUUAUGGUUCU	CAUGGGUGGUCAGGACAAA	1		+KIR3DL2+	1.306
DZ14P10	DZ14	P	10	P10	751	1.30593	10465514C	L-019477-00	NM_147156	ENSG00000198964	+SGMS1+	259230	GCCCAACUGCGAAGAAUAA	CAACAUUGGCGUAGACAUC	GCUGGUGAAUGACACAUAA	GUACCUCGAUCUUACCAUU	2		+SGMS1+	1.30593
DZ06N18	DZ06	N	18	N18	1080	1.30585	10465506C	L-006490-00	NM_000603	ENSG00000164867	+NOS3+	4846	CAGCACAAGAGUUAUAAGA	CACAGGAAAUGUUCACCUA	GCUCGGCCAUCACAGUGUU	GCUCCCAACUUGACCAUCU	2		+NOS3+	1.30585
DZ47K19	DZ47	K	19	K19	1356	1.30585	10500523C	L-031998-02	NM_205849	ENSG00000177138	+FAM9B+	171483	GUAAACAUGCUUUGAGAAA	GAGAAGAGGAAGAACUAAU	AGAUGAAGCUGCUACGUGA	CGAUUUGGCCUCUGUGGAU	2		+FAM9B+	1.30585
DZ32B09	DZ32	B	9	B09	569	1.30577	10500508C	L-019242-02	NM_183246	ENSG00000087495	+PHACTR3+	116154	UGGAACACUGCCACGGAAA	AGACAAACCCUGGACGAGA	AUUCUGAACUCAAAGACGA	GCAUUGGAGAACAAGCGAA	1		+PHACTR3+	1.30577
DZ47N08	DZ47	N	8	N08	1243	1.3057	10500523C	L-019691-01	NM_002722	ENSG00000108849	+PPY+	5539	AGGCCUAGGUAUGGGAAAA	GCGUGGCUCUGUUACUACA	CCAGUAUGCAGCUGAUCUC	CCUACGACUCCAUGAGCAG	2		+PPY+	1.3057
DZ13L02	DZ13	L	2	L02	885	1.30566	NA	L-011588-00	NM_001692	ENSG00000116039	+ATP6V1B1+	525	GCACCAAGGCGAUUGUUCA	GGGUCAAGUUUGCCCAGUA	CGGAGGACUUUCUGGAUAU	UGACGGACAUGAGUUCCUA	1		+ATP6V1B1+	1.30566
DZ13J11	DZ13	J	11	J11	2006	1.30539	10465513C	L-019103-00	NM_194449	ENSG00000081913	+PHLPP1+	23239	GAAUGUAUAAUGUCCGUAA	GAUCUAAGGUUGAACGUAA	GGAAUCAACUGGUCACAUU	GAUAUUGGCCAUAAUCAAA	1		+PHLPP1+	1.30539
DZ42B07	DZ42	B	7	B07	679	1.30535	10500518C	L-017645-01	NM_004703	ENSG00000029725	+RABEP1+	9135	UGAGAGACAUGCAGCGAAU	GUAGUAUGCUGUAUGAAUA	CCAAGUGGGUUUAUGUUAA	CGGACAAUGACAUGUUUAA	1		+RABEP1+	1.30535
DZ50K07	DZ50	K	7	K07	1241	1.30531	10500526C	L-020530-02	NM_017559	ENSG00000073598	+FNDC8+	54752	GGACCUACGCCUUGGGCAA	GGUGCAAGCCCUACAAAUU	UGUUACAGGAGGUGGCCAA	GAGCUAAAGCCUAACACGU	2		+FNDC8+	1.30531
DZ42E12	DZ42	E	12	E12	1250	1.30525	10500518C	L-012994-00	NM_015507	ENSG00000198759	+EGFL6+	25975	CGAUAUGACUGUAUAGAUA	GGACUUCGGUGUUCUGCUA	GAACUCUCAUGGAGGUAAA	GUAAAUGCAAGCAGGGAUA	2		+EGFL6+	1.30525
DZ05B06	DZ05	B	6	B06	1022	1.30524	10465505C	L-021264-00	NM_020385	ENSG00000148300	+REXO4+	57109	GAGGGGACAUCGAGCAUAA	GCGGAGCACUGUUCAAUUC	GGCACGCUCUGCAUAAUGA	CGGCCAAGAUAGCGAGGAA	2		+REXO4+	1.30524
DZ09N23	DZ09	N	23	N23	960	1.30521	NA	P-002048-03	NA	NA	GFP	NA	NA	NA	NA	NA	1		GFP	1.30521
DZ38A14	DZ38	A	14	A14	492	1.3052	10500514C	L-031843-00	NM_198180	ENSG00000188710	+QRFP+	347148	GAAAGGCGGCUUCAGCUUC	CGUUAGGGAACCUGGCUGA	GGACAGAAGAGAGCCCACA	GCAGACAUCGGGCAGAGAG	1		+QRFP+	1.3052
DZ14N22	DZ14	N	22	N22	1308	1.30519	10465514C	L-013159-01	NM_182662	ENSG00000109576	+AADAT+	51166	CAUUAACCAGUGAACGCAA	GGUAUUAGCACAACUUAUA	GCUGCAGACAAGUGGUUAA	GAACACUGGUAUUAGACUU	1		+AADAT+	1.30519
DZ17J21	DZ17	J	21	J21	1027	1.30516	10467502C	L-003147-00	NM_000215	ENSG00000105639	+JAK3+	3718	CCUCAUCUCUUCAGACUAU	GCAGACACUUAGCUUGGAA	CGUCCUGGCUCCUAUGUUC	UGUACGAGCUCUUCACCUA	1		+JAK3+	1.30516
DZ40K20	DZ40	K	20	K20	529	1.30503	10500516C	L-013523-00	NM_001796	ENSG00000150394	+CDH8+	1006	GGUGAAGAACAGCGAAUUU	GAGAGGCAGUUCAACAUUA	GCAAAGUUGGUUUAUAGUA	UGACAGAGAAUUAAGUGUA	1		+CDH8+	1.30503
DZ01P22	DZ01	P	22	P22	1626	1.30497	10465501C	L-017841-01	NM_003171	ENSG00000156502	+SUPV3L1+	6832	UGGCUAAGCUACCGAUUUA	GUAAGGAUGAUCUACGUAA	CGGUGCAGCUCAUGCGGAU	GGAAAGACUUAUCACGCAA	2		+SUPV3L1+	1.30497
DZ13J14	DZ13	J	14	J14	1316	1.30488	10465513C	L-019065-00	NM_006332	ENSG00000216490	+IFI30+	10437	GGGAAUGGGCCACCAGUUA	GAGAGAAGUCUGCCACUAU	CUACAAGACAGGCAAUCUA	GCAAGAAGCCGGAUGUCUG	1		+IFI30+	1.30488
DZ44D11	DZ44	D	11	D11	420	1.30487	10500520C	L-015453-00	NM_152292	ENSG00000145331	+TRMT10A+	93587	UAAACAAGCGUCAGAUUAU	UCAACGAUGUUACGCAGAA	CUAUGUGAUUGGAGGAUUA	ACACUAAUGUUACCUGGUU	1		+TRMT10A+	1.30487
DZ41C13	DZ41	C	13	C13	688	1.30484	10500517C	L-035042-01	NM_001079529	ENSG00000182230	+FAM153B+	202134	AGAGGAGUUUAUAGCAGAA	CAUCAAUGGAAGAUUACGA	ACAAUGUGAGCGUGACGAA	GCGAGGAUGAAAUAGUGUA	1		+FAM153B+	1.30484
DZ42G18	DZ42	G	18	G18	482	1.30477	10500518C	L-019881-02	NM_004890	ENSG00000091640	+SPAG7+	9552	GCGACUACAAGGACAAGUA	UUACCGUCGUGGAGAGGAA	AGAUGAUGACUGUCGCUAU	AGCCAAUGAACAAGAUCGA	1		+SPAG7+	1.30477
DZ16F04	DZ16	F	4	F04	534	1.3047	10467501C	L-005563-00	NM_001031682	ENSG00000164850	+GPER+	2852	GGGUGAAGCGCCUCAGUUA	GACGAGGCCUGCUUCUGUU	UAGGAAACCUCACGACUGG	GGAUGAGCUUCGACCGCUA	2		+GPER+	1.3047
DZ13C12	DZ13	C	12	C12	916	1.30469	10465513C	L-017516-00	NM_133439	ENSG00000108264	+TADA2A+	6871	GUGUUUCACUCGAGGCUUU	UCAAAGCGAUCAUACUUAU	GAAACAAUGAGGCGAUUUG	GGAUUAAUCAACCUUAGAA	2		+TADA2A+	1.30469
DZ18M05	DZ18	M	5	M05	1128	1.30466	10467503C	L-004947-00	NM_001348	ENSG00000167657	+DAPK3+	1613	CCACGCGUCUGAAGGAGUA	GAUCCCAAGCGGAGAAUGA	GGACGUGGAGGACCAUUAU	GAACGUGCGUGGUGAGGAC	2		+DAPK3+	1.30466
DZ35O20	DZ35	O	20	O20	1525	1.30447	10500511C	L-018515-02	NM_173531	ENSG00000197020	+ZNF100+	163227	CGUUAGGCAUUCAGAGUAA	GCAUCAGAUAUGAGAGAUU	GAAGAACAUUGUAGUAGAA	GGAAGAAUGUGGUAAAGAC	2		+ZNF100+	1.30447
DZ31H09	DZ31	H	9	H09	1905	1.30438	10500507C	L-031970-02	NM_001042430	ENSG00000119703	+ZC2HC1C+	79696	AGAAGGAUCCAGACGCAAA	ACGGAGAGCUACAGAAAAU	CCACAUAAUACAACGGAAG	CCGAGAGAGUUUUCAUCUA	2		+ZC2HC1C+	1.30438
DZ31P06	DZ31	P	6	P06	725	1.30436	10500507C	L-015605-02	NM_138439	ENSG00000162076	+FLYWCH2+	114984	AACAGAAGACAGUGGAUUA	GGGCCAAAUGGGUGAAUCU	CCAAAGACAGCACCAAGGU	GCCAUAGGCUCUUCUCUGU	1		+FLYWCH2+	1.30436
DZ13F10	DZ13	F	10	F10	1417	1.30434	10465513C	L-015324-00	NM_006734	ENSG00000010818	+HIVEP2+	3097	CAUCAUGGCUUCCGAUUAU	CGAAGCAUAUGAAAUCUAA	GCACUUAAGACCUUGUGUA	GGGAUAGGAUUCAACAUUG	1		+HIVEP2+	1.30434
DZ44B07	DZ44	B	7	B07	503	1.30433	10500520C	L-021058-02	NM_017664	ENSG00000088448	+ANKRD10+	55608	GACAGGAACUAACGGAAUU	GAACAGUGUGGUCGAGCAU	GUGGGAACAAAUCGAAAGA	ACUCACGAAUGGCGACACA	1		+ANKRD10+	1.30433
DZ39A19	DZ39	A	19	A19	1613	1.30429	10500515C	L-019272-01	NM_173477	ENSG00000182040	+USH1G+	124590	ACAUGGAAUGCGUGCGCUA	CUGGGAUGAGCUCGAUUUA	AGGACAAGGCCUUCCGCGA	GCAUGUGUCCUCUGACGUA	2		+USH1G+	1.30429
DZ35G18	DZ35	G	18	G18	850	1.30428	10500511C	L-011282-01	NM_001483	ENSG00000146729	+GBAS+	2631	GCCAAAGAUUCACGAAGAU	CAGGGAAGACAUACGGAAU	CAGACAGGAUGGUAACGAA	CAGAAGGGGUCCACGUUGA	1		+GBAS+	1.30428
DZ23J12	DZ23	J	12	J12	748	1.30427	10467508C	L-031158-00	NM_080928	ENSG00000146809	+ASB15+	142685	GUCAAGCGAUGGUCAGCAA	AUAAGACACUCUGGGAAUU	AGUCAAAGCUGGUCUGGUG	GAUCAAACAUAACACUAGC	2		+ASB15+	1.30427
DZ48M23	DZ48	M	23	M23	445	1.3042	NA	L-011588-00	NM_001692	ENSG00000116039	+ATP6V1B1+	525	GCACCAAGGCGAUUGUUCA	GGGUCAAGUUUGCCCAGUA	CGGAGGACUUUCUGGAUAU	UGACGGACAUGAGUUCCUA	1		+ATP6V1B1+	1.3042
DZ44H07	DZ44	H	7	H07	391	1.30418	10500520C	L-024178-02	NM_001012971	ENSG00000124103	+FAM209A+	200232	CGGAGAGCACUUUCGGAUU	GCUGAAUGGAUUUGUGUGU	UGUUGUGCCGUUUGUGAUA	AAGGCUGGCUUGGGAGCAA	1		+FAM209A+	1.30418
DZ33D20	DZ33	D	20	D20	603	1.30396	10500509C	L-012971-02	NM_052969	ENSG00000163923	+RPL39L+	116832	GAUGAAACCUGGUAGUAAA	UCACGAUCAUCUUACGAUA	AGUAGGGUGGAUUCAGUAA	GCACAUGUUUUACUGGGAA	1		+RPL39L+	1.30396
DZ11D03	DZ11	D	3	D03	1625	1.30384	10465511C	L-020944-01	NM_019022	ENSG00000166479	+TMX3+	54495	GCUUAGAUGAGUACGGAUA	CAUAAGGAGUAACGACUGA	CGACACAGAUGGAGGUUAU	GGACUAAUCUAUAGAGGUU	1		+TMX3+	1.30384
DZ14L15	DZ14	L	15	L15	1486	1.30383	10465514C	L-007435-01	NM_016354	ENSG00000101187	+SLCO4A1+	28231	AGACGAAUGUGGACGGCCA	GGACCCAUGAGGUGCGGUA	GUUAUUUAAGCCUGCGAAA	AACUGUGCAUAUCGAAAUA	1		+SLCO4A1+	1.30383
DZ15F12	DZ15	F	12	F12	936	1.30383	10465515C	L-006467-00	NM_017900	ENSG00000175756	+AURKAIP1+	54998	GCAAGCAGAUCAAGUUCGA	GGAUGAAGGCGUCGCGGAU	CGCCUCAAAUUCAGUGCAA	CCACCGCAAUCCUACCAGU	2		+AURKAIP1+	1.30383
DZ07M23	DZ07	M	23	M23	877	1.30379	NA	L-011588-00	NM_001692	ENSG00000116039	+ATP6V1B1+	525	GCACCAAGGCGAUUGUUCA	GGGUCAAGUUUGCCCAGUA	CGGAGGACUUUCUGGAUAU	UGACGGACAUGAGUUCCUA	2		+ATP6V1B1+	1.30379
DZ02L03	DZ02	L	3	L03	1562	1.30377	10465502C	L-003804-00	NM_002543	ENSG00000173391	+OLR1+	4973	GGAUUAGUAGUGACCAUUA	UGUCUGACCUCCUAACACA	CAGAAGAAGGCAAACCUAA	GAGAAGUGCUUGUCUUUGG	1		+OLR1+	1.30377
DZ47L22	DZ47	L	22	L22	816	1.30367	10500523C	L-021114-02	NM_001102454	ENSG00000165804	+ZNF219+	51222	UCAAAGUGCAUCUGCGAGU	CAGGCAAGAUCGACCGCCA	GAUUGUCCUUUCUGCGGAA	CUGUAUGCGGGAAGCGCUU	2		+ZNF219+	1.30367
DZ57E16	DZ57	C	16	E16	483	1.30362	10500533C	L-023639-02	NM_002508	ENSG00000116962	+NID1+	4811	CAACGGAGCUUAUAACAUA	GGGCGAACCUGCUAUGAUA	UAACCUGGAUCGAAUAGAA	CCUCCACUCUUACGUAGUA	1		+NID1+	1.30362
DZ20K21	DZ20	K	21	K21	1116	1.30352	10467505C	L-004504-00	NM_001005845	ENSG00000168615	+ADAM9+	8754	GAGAUUAACUAGAGAAAGA	GGAGGGAGUUCAUAAUUCA	GUGCACAGCUAGUUCUAAA	GGUGACAGAUUUGGCAAUU	2		+ADAM9+	1.30352
DZ35N15	DZ35	N	15	N15	1548	1.30347	10500511C	L-015003-01	NM_032811	ENSG00000154144	+TBRG1+	84897	GUAUAAUAGCAAAUCGGGA	CUGACUAACGAGGGAGAUA	CUAAGUCGGUCUCUAAUAA	GAUCAAGGAUGGUGGUGUG	2		+TBRG1+	1.30347
DZ35F24	DZ35	F	24	F24	804	1.30346	NA	P-002048-03	NA	NA	GFP	NA	NA	NA	NA	NA	1		GFP	1.30346
DZ18I19	DZ18	I	19	I19	873	1.30342	10467503C	L-003160-00	NM_001018064	ENSG00000148053	+NTRK2+	4915	GGGAACAUCUCUCGGUCUA	GCGCUUCAGUGGUUCUAUA	GAAUGAAACAAGCCACACA	GUGAUCCGGUUCCUAAUAU	1		+NTRK2+	1.30342
DZ34J06	DZ34	J	6	J06	928	1.30336	10500510C	L-181990-00	NM_001080405	ENSG00000213822	+CEACAM18+	729767	AGAUGAACCUCUCGAGUCU	GAUCAAGGGAUAUCGGACU	CUGAUGAUUUCAACGGCAU	GGGAGCAGAUGGGCCGUUA	2		+CEACAM18+	1.30336
DZ35B11	DZ35	B	11	B11	975	1.30328	10500511C	L-021104-02	NM_001002026	ENSG00000066405	+CLDN18+	51208	GGAAGUAGGUUAAAACUAA	CCGCACAGAGGACGAGGUA	ACUACAAAGCCGUUUCUUA	CAAGCACGACUAUGUGUAA	1		+CLDN18+	1.30328
DZ21A13	DZ21	A	13	A13	632	1.30316	10467506C	L-006013-00	NM_022119	ENSG00000005001	+PRSS22+	64063	GCUGAAGGUUCCUAUCAUC	GAGUGGCCCUGGAUCGUGA	GAAGGAAGGUGCCUGUGCA	CGACAGCCAUCCUCAAUGC	2		+PRSS22+	1.30316
DZ43M16	DZ43	M	16	M16	557	1.30313	10500519C	L-032313-02	NM_001001524	ENSG00000213996	+TM6SF2+	53345	AGGAAACAUUCUUGGCAAA	AGGAAGAGAUACCGGAAUU	CAACAUGGUGCAAGAGGAA	ACAGCUAUGUGGUGGGCUU	1		+TM6SF2+	1.30313
DZ14J06	DZ14	J	6	J06	1205	1.30309	10465514C	L-012503-01	NM_014275	ENSG00000161013	+MGAT4B+	11282	GCGAGACGGAGACGGCAAU	CCUAGGAUCAGGCCGCAAA	CCAAACAGAACCUCGAUUA	CUCUAAGACUGGAGCGGUU	2		+MGAT4B+	1.30309
DZ35H20	DZ35	H	20	H20	523	1.30307	10500511C	L-032654-02	NM_001100909	ENSG00000204979	+MS4A13+	503497	CGUAUGAACCUGUAACUUA	GGAUGUACUUUAUGGGGAA	GGAGGGAAGUAUCACGUAU	GCACUUACACACUCAAUAU	1		+MS4A13+	1.30307
DZ03N14	DZ03	N	14	N14	1319	1.30299	10465503C	L-008970-00	NM_000237	ENSG00000175445	+LPL+	4023	GCAGGAAGUCUGACCAAUA	CAUGACAAGUCUCUGAAUA	CCUACAAAGUCUUCCAUUA	GGGCUCUGCUUGAGUUGUA	1		+LPL+	1.30299
DZ04A09	DZ04	A	9	A09	872	1.30267	10465504C	L-021154-00	NM_020345	ENSG00000197885	+NKIRAS1+	28512	GCGAAACAAUGGAAGAUGU	GCUGCAAGGUUGUGGUUUG	GUUCUUGUGUACAGUGUGA	GAACCAUUCACUUUAUUAG	2		+NKIRAS1+	1.30267
DZ35J17	DZ35	J	17	J17	978	1.30266	10500511C	L-014069-02	NM_021045	ENSG00000198105	+ZNF248+	57209	GUGUAGUACUUCUGGGAAA	GUAACAUGGUAUUGGCUUA	CUGCAUGAAUUUAAGGUUU	GGGAAAGUCUUAUGAUUAC	1		+ZNF248+	1.30266
DZ42J03	DZ42	J	3	J03	1328	1.30266	10500518C	L-018896-01	NM_024101	ENSG00000115648	+MLPH+	79083	AGUCAAACCUCCCGAUAUU	CAGCCACACCUUCGCGAAA	ACGGUGAAGCCCUCGGGAA	CGUUGAAGGGCAAGAUUAA	2		+MLPH+	1.30266
DZ33M21	DZ33	M	21	M21	1632	1.30258	10500509C	L-003791-01	NM_001039936	ENSG00000106069	+CHN2+	1124	GACAUAUGCAUUCGGGAAA	GGUCAUAGUCUUUUCGUAU	ACUUUAAGGUCCACACGUU	CAGAAUAACUGUCAACGUU	2		+CHN2+	1.30258
DZ15O09	DZ15	O	9	O09	1872	1.30257	10465515C	L-011120-00	NM_000583	ENSG00000145321	+GC+	2638	GGGCUGACCCUGACUGCUA	GUACUUGAGCCAACCCUAA	GAACAGGUCAGCCAACUUG	GAACUAUCUUCUUUCAUUG	2		+GC+	1.30257
DZ21A08	DZ21	A	8	A08	978	1.30254	10467506C	L-006091-00	NM_032147	ENSG00000136014	+USP44+	84101	GAAUUGGAGUAUCAAGUUA	GAAGGAUACUAAUGGGUAA	CAAGAAAGAGUUUACGUUU	AAUAGUAACUCCUGGUGUA	2		+USP44+	1.30254
DZ50F12	DZ50	F	12	F12	591	1.30253	10500526C	L-012209-01	NM_006133	ENSG00000134780	+DAGLA+	747	GAACCAAACACUACGGCCU	CCAAGAGGAGGCAGCGUAA	CCAUGUACCUGAUGCGGAA	CACAAGAGAUGCUCCGCUA	1		+DAGLA+	1.30253
DZ38F08	DZ38	F	8	F08	732	1.30251	10500514C	L-020204-00	NM_000799	ENSG00000130427	+EPO+	2056	GAACACUGCAGCUUGAAUG	CCAAGGAGGCCGAGAAUAU	GCCGAGUCCUGGAGAGGUA	GCACGAAUGUCCUGCCUGG	1		+EPO+	1.30251
DZ56H18	DZ56	H	18	H18	516	1.30245	10500532C	L-015246-02	NM_030771	ENSG00000109881	+CCDC34+	91057	ACUGAAAGCUCUAGAGGAA	CAAGGAAUGGGUUCAGAAA	GGUGUGGUUUAUUGGCAAA	GCUUCCAGUUUGACGAGGA	1		+CCDC34+	1.30245
DZ36G07	DZ36	G	7	G07	617	1.30245	10500512C	L-014207-02	NM_022730	ENSG00000144524	+COPS7B+	64708	GGACAUACCCAGAUUACAU	CUGCAUGAAUGGUGUGAUG	CGUCAAGAUGCGCUGCUUU	CGUGCAGGAGCUUGCGGAA	1		+COPS7B+	1.30245
DZ21E19	DZ21	E	19	E19	1165	1.3024	10467506C	L-011023-00	NM_000113	ENSG00000136827	+TOR1A+	1861	ACCGGAACCUCAUUGAUUA	UGGCACAGCAGCUUAAUUG	GAGGUCCAUCUUCAUAUUU	CAUCUUAAAUGCCGUGUUU	2		+TOR1A+	1.3024
DZ05A14	DZ05	A	14	A14	1469	1.30239	10465505C	L-003677-00	NM_002391	ENSG00000110492	+MDK+	4192	CGACUGCAAGUACAAGUUU	AAGGGAAGGGAAAGGACUA	GAACUGGGGUGCGUGUGAU	GCACCAAAGUCCGCCAAGG	2		+MDK+	1.30239
DZ05M23	DZ05	M	23	M23	871	1.30237	NA	L-011588-00	NM_001692	ENSG00000116039	+ATP6V1B1+	525	GCACCAAGGCGAUUGUUCA	GGGUCAAGUUUGCCCAGUA	CGGAGGACUUUCUGGAUAU	UGACGGACAUGAGUUCCUA	1		+ATP6V1B1+	1.30237
DZ49N05	DZ49	N	5	N05	726	1.3023	10500525C	L-015536-02	NM_017925	ENSG00000137145	+DENND4C+	55667	GGAUAAAGCCUAAUGCUAU	GGGAGAAUAUAUCGCCUAA	UCAAGAAGGCUCAGCGAUU	CCGUAAAGAACUUGAAUCU	1		+DENND4C+	1.3023
DZ44H08	DZ44	H	8	H08	441	1.30227	10500520C	L-017710-02	NM_018407	ENSG00000104341	+LAPTM4B+	55353	GUGCAUUGCCAUUGCGAUU	UGAACAUGUUGGUUGCAAU	UCAGGAAUACAUACGGCAA	UGGAACUGCUACCGAUACA	1		+LAPTM4B+	1.30227
DZ48J03	DZ48	J	3	J03	693	1.30216	10500524C	L-011106-00	NM_000333	ENSG00000163635	+ATXN7+	6314	UCAACUGUGUGACGAAUAA	GGACAGAAUUGGACGAAAG	UGAGCCAGCUUCUCGGUUA	GCACAAGGACUGAUGAACA	1		+ATXN7+	1.30216
DZ35E14	DZ35	E	14	E14	1497	1.30214	10500511C	L-013388-01	NM_031901	ENSG00000187145	+MRPS21+	54460	ACAUUAAGCAUCGGCGGUA	GCGAAAGAAUCGGGCAGAU	GCGACAGAGGGAAAGCUAU	GCGCAUACAGGACCCUAAA	2		+MRPS21+	1.30214
DZ14F15	DZ14	F	15	F15	1599	1.3021	10465514C	L-032278-00	NM_006830	ENSG00000127540	+UQCR11+	10975	CUGGGUACCUUACAUCAAU	GUCAAGAACUGGGUCCCGA	UUAAUUACACAAACCCUUC	GCAUUAAACCUCACUGAAA	1		+UQCR11+	1.3021
DZ42L02	DZ42	L	2	L02	398	1.30207	NA	L-011588-00	NM_001692	ENSG00000116039	+ATP6V1B1+	525	GCACCAAGGCGAUUGUUCA	GGGUCAAGUUUGCCCAGUA	CGGAGGACUUUCUGGAUAU	UGACGGACAUGAGUUCCUA	1		+ATP6V1B1+	1.30207
DZ52G06	DZ52	G	6	G06	1552	1.30204	10500528C	L-023005-01	NM_015253	ENSG00000179314	+WSCD1+	23302	ACACACAUCACAAGGCGAA	GUGCAAGACACUCGUUGUA	GCAAAGAGUGGCCGGACUU	ACACAUACCUGGCCACGAA	2		+WSCD1+	1.30204
DZ39P17	DZ39	P	17	P17	974	1.302	10500515C	L-015190-01	NM_053049	ENSG00000178473	+UCN3+	114131	UGGCGCAAAUUGGGAGGAA	GGAAAGCCACGCCAGGACA	GAGAGGAGGAGGAGGGCAA	UCAACAUCGCCAAGGCCAA	1		+UCN3+	1.302
DZ30C08	DZ30	C	8	C08	544	1.30185	10500506C	L-026245-02	NM_001004457	ENSG00000171501	+OR1N2+	138882	GCGCAGAUCACACGAACUA	GCUCAGAUACCCAUGUAAA	GAGACAUGAAGGAGGCUUU	CCUUAUGUUUGGUGGCCUU	1		+OR1N2+	1.30185
DZ17J06	DZ17	J	6	J06	1530	1.30182	10467502C	L-003101-00	NM_005158	ENSG00000143322	+ABL2+	27	AAUACGAACUCACGGGUAA	ACGGGAAUUUGCUGGAUUA	GGAGCCAAAUUUCCUAUUA	GGAGUGAAGUUCGCUCUAA	1		+ABL2+	1.30182
DZ12I15	DZ12	I	15	I15	952	1.30176	10465512C	L-003890-00	NM_002007	ENSG00000075388	+FGF4+	2249	CCUACGAGUCCUACAAGUA	GAGUGCACGUUCAAGGAGA	GAGUGUCGCCCACCAUGAA	AAGAGUAGGUGUAAGAUAU	2		+FGF4+	1.30176
DZ05N09	DZ05	N	9	N09	789	1.30172	10465505C	L-009871-00	NM_001880	ENSG00000115966	+ATF2+	1386	GAGAAGAGCAGCUAACGAA	CAUGGUAGCGGAUUGGUUA	GGAAGUACCAUUGGCACAA	UGAGGAGCCUUCUGUUGUA	2		+ATF2+	1.30172
DZ40K22	DZ40	K	22	K22	524	1.30165	10500516C	L-016129-02	NM_152734	ENSG00000198663	+C6orf89+	221477	GGAGUAAGAUGCAUAAGAU	ACAAAUGUUACGUGAGCUU	ACUGGAAGGUCUACGUUAU	GUGUAUAAGGUUCUCGCAA	1		+C6orf89+	1.30165
DZ37O17	DZ37	O	17	O17	619	1.30162	10500513C	L-013370-01	NM_139204	ENSG00000131037	+EPS8L1+	54869	CAGUCUACGGAAAGCGCUA	CCCAAUAGCGGAAGUCGAU	GCAGUGAGCUGUCGGUCAA	GGACAGACUUAACGAUCCU	1		+EPS8L1+	1.30162
DZ05E04	DZ05	E	4	E04	1415	1.3016	10465505C	L-012149-00	NM_005644	ENSG00000120656	+TAF12+	6883	CAAUAGUACUGCAGUGGUA	GAAAUUACAGGACUUAGUA	GAAAUCCGACCCUACAAAA	GAACAUGUGGAUCCCAGGA	2		+TAF12+	1.3016
DZ41O22	DZ41	O	22	O22	584	1.3016	10500517C	L-181839-00	NM_001037866	ENSG00000183054	NA	-	AGGCCGAUGUGGAGCGGUA	UGUUGAAGAUUGCAGAAUU	GCAAAAUACUGGGUCGAAA	UAAUAAUGUUCAAUGGCGA	1		NA	1.3016
DZ14L15	DZ14	L	15	L15	1376	1.30157	10465514C	L-007435-01	NM_016354	ENSG00000101187	+SLCO4A1+	28231	AGACGAAUGUGGACGGCCA	GGACCCAUGAGGUGCGGUA	GUUAUUUAAGCCUGCGAAA	AACUGUGCAUAUCGAAAUA	2		+SLCO4A1+	1.30157
DZ44C08	DZ44	C	8	C08	550	1.30118	10500520C	L-019574-02	NM_003093	ENSG00000124562	+SNRPC+	6631	UGUAUUGGGAAAUGUGAAA	CGGAAUGACUCGACCAGAC	AGAUAAGGAUAGAGGGGAG	GGAGGGGAGAAGUGGGACA	1		+SNRPC+	1.30118
DZ07L09	DZ07	L	9	L09	1953	1.30117	10465507C	L-012305-00	NM_172196	ENSG00000242441	+GTF2A1L+	11036	CCACAGGUCUCUCAAACAA	UCAACAGCAUCAUUAGUUA	CAGGAAAGUUCUCACUAUA	GAUUUAAGCAUUCGGGUUA	2		+GTF2A1L+	1.30117
DZ16K12	DZ16	K	12	K12	1261	1.30116	10467501C	L-005626-00	NM_001525	ENSG00000121764	+HCRTR1+	3061	UGGCCUAUUUCCAGAUAUU	CAGAUGACCUCUAUCCCAA	GCACACGGCUCUUCUCAGU	CACAGUUGCUUCUUUAUUG	1		+HCRTR1+	1.30116
DZ44O15	DZ44	O	15	O15	382	1.30113	10500520C	L-005288-00	NM_022111	ENSG00000092853	+CLSPN+	63967	GCAGAUGGGUUCUUAAAUG	GAGUAGAUGUUUCCAUUAA	GCAGAUAGUCCUUCAGAUA	GAAGACAGGCUCACUGCUA	1		+CLSPN+	1.30113
DZ41N15	DZ41	N	15	N15	646	1.30108	10500517C	L-008008-00	NM_000632	ENSG00000169896	+ITGAM+	3684	GUAAUGAUCAGGUGGUGAA	GCCAGAGAAUCCAGUGUGA	GAGAUCUUGUUUAACGAUU	GAACCAGACUGUCAUAUGG	1		+ITGAM+	1.30108
DZ20J03	DZ20	J	3	J03	1145	1.30107	10467505C	L-005995-00	NM_000444	ENSG00000102174	+PHEX+	5251	CCGAAGAUAUGCCAAGCUA	CCGCAGUACUUUAAAGAUU	CCUACAAACUCGCAAGUAU	GGGAAGACUACCUUGAUAA	2		+PHEX+	1.30107
DZ46N06	DZ46	N	6	N06	571	1.30085	10500522C	L-018296-02	NM_173587	ENSG00000167771	+RCOR2+	283248	CGAACUAGUGUGAUGGACA	GGCAUAAGCACGAUGUGGA	GGAGGGCGGUAUUGAUCCA	GGUUGGGAACUUAUGCAGA	1		+RCOR2+	1.30085
DZ35D14	DZ35	D	14	D14	501	1.30079	10500511C	L-187552-00	NM_001114633	ENSG00000243708	+PLA2G4B+	100137049	CGGCAGGAUAGCUGAGUUU	GCACCUGACACAUUACAAU	GGCAAUGACUUCCCUGUAU	GAUCCCAGUGGUAGCUAUU	1		+PLA2G4B+	1.30079
DZ12N14	DZ12	N	14	N14	925	1.3007	10465512C	L-008671-01	NM_020393	ENSG00000163218	+PGLYRP4+	57115	AGGCUCAAGUCAUGCGACA	CCACCACGGUCUCUCGCAA	GCGAAGUAUGGCAUCAUUA	GCUACUUGGUUGUGAGUUU	2		+PGLYRP4+	1.3007
DZ06O04	DZ06	O	4	O04	665	1.30062	10465506C	L-012144-00	NM_139352	ENSG00000143498	+TAF1A+	9015	GGAUGAUUAUGCUUACAAU	CGGAUGCACUAAGAAUAUA	AAAGAUCUCCUUACAACAU	UGGCCAGGCUUUCAUUUCA	1		+TAF1A+	1.30062
DZ35O17	DZ35	O	17	O17	1024	1.30061	10500511C	L-009241-01	NM_004662	ENSG00000119661	+DNAH9+	1770	ACAGACACUUAGAACGGUA	UGACCUAUGCUUUGCGAGA	CCUAUGAUGAUUUGCGCUA	CCAAAGUGGAGGAGCGCAC	1		+DNAH9+	1.30061
DZ07M14	DZ07	M	14	M14	1167	1.30058	10465507C	L-032253-00	NM_005645	ENSG00000197780	+TAF13+	6884	UCUAAAGAAUUGCGAUGUA	AAGACAAGGUCGAGUACAA	GUUAAAGACUUGCUUACUA	CGAAAGGACCCAAGGAAGU	1		+TAF13+	1.30058
DZ32E14	DZ32	E	14	E14	1288	1.30052	10500508C	L-021204-02	NM_001002840	ENSG00000205583	+STAG3L1+	54441	CAGGAGAGAUUGCUUGCUU	UCUCAGCUGUGAAAGGAAU	GUUGGAAGGUGGCUAAUCU	GCCCAGCAUGUUAGACAAU	2		+STAG3L1+	1.30052
DZ19A18	DZ19	A	18	A18	1283	1.30047	10467504C	L-005214-00	NM_178003	ENSG00000119383	+PPP2R4+	5524	GCAGUUCGCAGCUGAUAGA	UGGAGUGUAUCCUGUUUAU	GAUGAAGACUGGCCCAUUU	CCAACCAGCUGUGGAACAU	2		+PPP2R4+	1.30047
DZ55B03	DZ55	B	3	B03	444	1.30029	10500531C	L-019312-00	NM_182703	ENSG00000166839	+ANKDD1A+	348094	GGACAGGCACCAGGAGCUA	GCAAAGCGCUGUUCGAGGG	CAUAAAAGCUGAUCGUUUC	GAACACUGCCCUUCAUCUG	1		+ANKDD1A+	1.30029
DZ20N22	DZ20	N	22	N22	1019	1.3002	10467505C	L-016064-00	NM_152792	ENSG00000244617	+ASPRV1+	151516	GGUAAGGGCUACUAUCUCA	GACCAUAUCACCAAGCUAA	GAGAGGCCCUGGGUGUCUA	GGAGGUCACUGAUGGCGAU	2		+ASPRV1+	1.3002
DZ55F16	DZ55	F	16	F16	1164	1.30017	10500531C	L-009998-00	NM_144606	ENSG00000154803	+FLCN+	201163	AAAGAGACCUCCAUUAAAU	CGGGAUAUAUCAGCCAUGA	ACACAGCCUUCACGCCAUU	GAGGAUACCUUGGUCCAGA	2		+FLCN+	1.30017
DZ18J07	DZ18	J	7	J07	916	1.30009	10467503C	L-003563-00	NM_001654	ENSG00000078061	+ARAF+	369	AACAACAUCUUCCUACAUG	GCGAGGAGCUCAUUGUCGA	AGUCAGACGUCUAUGCCUA	UAGAGGAGGUAGUGAUGGA	1		+ARAF+	1.30009
DZ17N14	DZ17	N	14	N14	1276	1.30003	10467502C	L-005385-00	NM_153809	ENSG00000122728	+TAF1L+	138474	CCAAGCAACUUCUACGUAA	GAUCAGAGCUAAGGUGUCA	GAUGAAGGGUGGAUUAGGA	CUAGGAAUGUAAUGGCUUA	2		+TAF1L+	1.30003
DZ30C20	DZ30	C	20	C20	1250	1.29998	10500506C	L-008540-02	NM_173464	ENSG00000154655	+L3MBTL4+	91133	GUUCAUGAAUACAUCGUUA	GGGAUGAUAGUUACGAUUA	GGACGGACGCUUGGAGCAA	GGGUUUGGUUUACGAACAU	2		+L3MBTL4+	1.29998
DZ34G04	DZ34	G	4	G04	1361	1.29997	10500510C	L-023424-01	NM_020776	ENSG00000150477	+KIAA1328+	57536	CGCCCAAACCUCAGCGCUA	AUGGUUAUGUCUACGGAAA	CCCAAACAGUGGAGAGAAU	CAAACCAAGCAAAGACCUA	2		+KIAA1328+	1.29997
DZ14M23	DZ14	M	23	M23	662	1.29995	NA	L-011588-00	NM_001692	ENSG00000116039	+ATP6V1B1+	525	GCACCAAGGCGAUUGUUCA	GGGUCAAGUUUGCCCAGUA	CGGAGGACUUUCUGGAUAU	UGACGGACAUGAGUUCCUA	2		+ATP6V1B1+	1.29995
DZ40J21	DZ40	J	21	J21	545	1.29978	10500516C	L-011587-00	NM_001672	ENSG00000101440	+ASIP+	434	CAACUCCUCUGUGAACCUA	GCGCUGAACAAGAAAUCCA	CGGCAGAAAAGCAGCAGAA	AGACCUGGCUUGGGCUAAA	1		+ASIP+	1.29978
DZ10E13	DZ10	E	13	E13	1085	1.29975	10465510C	L-003497-00	NM_006037	ENSG00000068024	+HDAC4+	9759	CGACAGGCCUCGUGUAUGA	AAAUUACGGUCCAGGCUAA	GAGUGUCGACCUCCUAUAA	GAACGGUGGUCAUGCCGAU	1		+HDAC4+	1.29975
DZ32I06	DZ32	I	6	I06	640	1.2997	10500508C	L-010638-01	NM_005862	ENSG00000118007	+STAG1+	10274	GAAUAGAGAUGUUUCGAAA	UCAAGAAAUCGGCGAGAGA	GAUUAGAGCCAUUUGUAUU	GAAUGUUGGUGAAUGUCAA	1		+STAG1+	1.2997
DZ09M11	DZ09	M	11	M11	927	1.29968	10465509C	L-020216-02	NM_013234	ENSG00000178982	+EIF3K+	27335	CGACCAGGCACAUCAAGAA	CCGCCCAGAUCCUGCUGAA	GAACAUUGUGGAGAAGAUU	GCUCAAGGGUAUCGACAGG	2		+EIF3K+	1.29968
DZ06C14	DZ06	C	14	C14	1545	1.29965	10465506C	L-010670-01	NM_017927	ENSG00000171109	+MFN1+	55669	CGAUGAAGUAAACGCCUUA	CAUGAUAGGAGGAAACGAA	CAGAAUAUAUGGAAGACGU	GGAAGUUCUUAGUGCUAGA	1		+MFN1+	1.29965
DZ01I15	DZ01	I	15	I15	1022	1.29961	10465501C	L-008869-01	NM_138969	ENSG00000170786	+SDR16C5+	195814	CAACAAUGCCGGAAUCGUA	CCACAAGAGUGCACGCCUA	GGAUUCAGGUUGAGGCAUU	GAGUAGCCGACCAGGUUAA	1		+SDR16C5+	1.29961
DZ48L02	DZ48	L	2	L02	505	1.29958	NA	L-011588-00	NM_001692	ENSG00000116039	+ATP6V1B1+	525	GCACCAAGGCGAUUGUUCA	GGGUCAAGUUUGCCCAGUA	CGGAGGACUUUCUGGAUAU	UGACGGACAUGAGUUCCUA	1		+ATP6V1B1+	1.29958
DZ53N15	DZ53	N	15	N15	1115	1.29958	10500529C	L-018623-02	NM_181723	ENSG00000155970	+EFHA2+	286097	CAUCACAAGUUUAGUAACA	GCUAGUGGUUUGAAAAUAA	CAUAGGUGGUACACGUUAA	UGGGAUACACUGAGACGUA	2		+EFHA2+	1.29958
DZ40F19	DZ40	F	19	F19	464	1.29948	10500516C	L-013830-00	NM_018369	ENSG00000035499	+DEPDC1B+	55789	GUACAAGCGUCACAGUAUU	CGAAGUUCAUCAUCCAUAA	GUACUGGGUUUGUUACAGA	GCGUGUGGCUCAUCUACGA	1		+DEPDC1B+	1.29948
DZ45M19	DZ45	M	19	M19	371	1.29944	10500521C	L-024859-02	NM_001080485	ENSG00000063587	+ZNF275+	10838	UCCGAUGGCUUGUGCGUUA	UUGCAGAACAUUAGGACGA	GCCCUUUGAUUGCGAGGAA	GAACAGUUUUGUAGCGCUU	1		+ZNF275+	1.29944
DZ17J13	DZ17	J	13	J13	1089	1.29938	10467502C	L-004686-00	NM_012119	ENSG00000156345	+CDK20+	23552	UCACUGAGCUGCCGGACUA	GAUGGAGGACAAUCAGUAU	GAACAGCUUUGCUAUGUGC	AGGCACAGGUCAAGAGCUA	2		+CDK20+	1.29938
DZ07G20	DZ07	G	20	G20	1266	1.29934	10465507C	L-010349-00	NM_005957	ENSG00000177000	+MTHFR+	4524	AGUGAGAGCUCCAAAGAUA	GACCAAAGAGUUACAUCUA	GAUCAUCCAGCCCACCGUA	AAACCGGAAUGGUCACAAA	1		+MTHFR+	1.29934
DZ50L18	DZ50	L	18	L18	1173	1.29932	10500526C	L-032238-01	NM_198460	ENSG00000183347	+GBP6+	163351	CAACCUUGCCGAUGAGCUA	AGGGACUAAUGGAAAGUAU	GUAGAAGAUUCCACAGAGU	UGUAGGGGUUGAAGGAAUA	2		+GBP6+	1.29932
DZ37C07	DZ37	C	7	C07	661	1.29927	10500513C	L-031278-02	NM_001005190	ENSG00000127515	+OR7A10+	390892	CCUGGGAAUUUCAGAGGAA	GCUUAAUGGUGUUGCCACU	GAAUAAACACAUAAAGGGU	UCUUUGUAGGAUUGGAUAA	1		+OR7A10+	1.29927
DZ13H18	DZ13	H	18	H18	563	1.2992	10465513C	L-017573-00	NM_006896	ENSG00000122592	+HOXA7+	3204	GUUCCGGGCUUAUACAAUG	CAAAGGCGCCUGCGACAAG	GAAAGAGCAUAAGGACGAA	GCCGACUUCUUGCUCCUUU	2		+HOXA7+	1.2992
DZ47M19	DZ47	M	19	M19	724	1.299	10500523C	L-012353-01	NM_006938	ENSG00000167088	+SNRPD1+	6632	ACGCUGAGUAUUCGAGGAA	CCUCCACAUUCACGAAAUU	UAGUUACAGUUCAGCGUUU	UCAUAUGAGAUUUGGGAUA	2		+SNRPD1+	1.299
DZ35J02	DZ35	J	2	J02	525	1.29897	NA	P-002048-03	NA	NA	GFP	NA	NA	NA	NA	NA	1		GFP	1.29897
DZ36J09	DZ36	J	9	J09	524	1.29882	10500512C	L-015345-01	NM_133446	ENSG00000188234	+AGAP4+	119016	GCACAGCCAUCCAGCAUUA	CCGACAAGUGUGUGUAGUA	CAAUACAGCUUGUGUUCGA	CCAUGUAUCUACUGUGCGU	1		+AGAP4+	1.29882
DZ30P08	DZ30	P	8	P08	485	1.29872	10500506C	L-032710-02	NM_001029885	ENSG00000224051	+GLTPD1+	80772	CCAGCAGACAUGCGAGCUU	CCCAGAAGCUCUACGCCGA	GAGACAGGUUUCAAUCUGA	UGACAGAGAAGGUGGCGAC	1		+GLTPD1+	1.29872
DZ10G19	DZ10	G	19	G19	1078	1.29865	10465510C	L-008680-01	NM_001263	ENSG00000163624	+CDS1+	1040	AUUCUGAUAUUCCGGAAAU	AUGAGUAAGUUGACGAUGU	GAUGUAAACUCCUUCGUGA	CAACCUGAACAGCAGUUAA	2		+CDS1+	1.29865
DZ55I19	DZ55	I	19	I19	488	1.29859	10500531C	L-016433-02	NM_152660	ENSG00000009780	+FAM76A+	199870	ACUUAAGGGAGGUAGCAAA	GUGUGCAUUUGACAGGAAA	UAUCCUUCUUUGUGCGAUU	GGGAAUAAAUGCCAGCGCU	1		+FAM76A+	1.29859
DZ15F09	DZ15	F	9	F09	1609	1.29847	10465515C	L-010190-02	NM_012123	ENSG00000135297	+MTO1+	25821	CAACGAAGACAGUCGGCUA	GCUCACACUGCGAGGGUAU	UGUCAGAGCUCUCGAUGUU	GAACCAUACCGCAUGUUUA	1		+MTO1+	1.29847
DZ03G21	DZ03	G	21	G21	1199	1.29845	10465503C	L-013151-01	NM_004374	ENSG00000164919	+COX6C+	1345	UGGCCAGGCGUCUGCGAAA	UCAUAUGGCUGUAGCAUUC	AUAUGUGGGCUAAGAAAUA	UGAAUUACCUAGAAGUUUG	1		+COX6C+	1.29845
DZ37L15	DZ37	L	15	L15	1468	1.29827	10500513C	L-017289-01	NM_139267	ENSG00000084090	+STARD7+	56910	CAUCGAUUGUGCAGCGCUU	CCUCUGAGCGAAAGAACGA	UUAAUGAGAUGAAGCGGUU	CCAAUGUACUCACGGGAUU	2		+STARD7+	1.29827
DZ34E19	DZ34	E	19	E19	1242	1.29824	10500510C	L-013260-00	NM_031495	ENSG00000204969	+PCDHA2+	56146	CCAAUCAGUUUACAAAGUA	GAACAGCGAGAUUGUGUAU	GUUAAACGCUUCUGAUGCA	CCAGAAGUCUCAAUAACGU	2		+PCDHA2+	1.29824
DZ09P03	DZ09	P	3	P03	1860	1.29817	10465509C	L-012511-00	NM_014314	ENSG00000107201	+DDX58+	23586	GCACAGAAGUGUAUAUUGG	CCACAACACUAGUAAACAA	CGGAUUAGCGACAAAUUUA	UCGAUGAGAUUGAGCAAGA	2		+DDX58+	1.29817
DZ56F14	DZ56	F	14	F14	479	1.29816	10500532C	L-015766-01	NM_153265	ENSG00000149499	+EML3+	256364	GCACACAGACUGCGUUCGA	GGUCGUGACUCCCGCUCUA	ACAACGUGAUCUACAUCUA	CGAGACCGGGAAUGGGCUA	1		+EML3+	1.29816
DZ50L12	DZ50	L	12	L12	1574	1.29812	10500526C	L-016550-02	NM_001098496	ENSG00000105136	+ZNF419+	79744	GAGAUUGUUUAGAGAGAAU	AGAGAUAUGUCCAACCUUU	GCCUUAGGGUGACAGGUUA	CUGGAGGCAAGAUGAGAAU	2		+ZNF419+	1.29812
DZ38F05	DZ38	F	5	F05	635	1.29809	10500514C	L-022323-02	NM_020212	ENSG00000140527	+WDR93+	56964	GGACUGGCCUAAAGACGAU	CAGAAGAGCUAUCGGAAGC	GCUGAGAUCUUCAACGCUU	CCUCAGCCUUAUCGAAUGA	1		+WDR93+	1.29809
DZ40A22	DZ40	A	22	A22	948	1.29804	10500516C	L-013097-00	NM_021197	ENSG00000103175	+WFDC1+	58189	GGGCGAAUCCUACGACACA	GCCGAAACCUCGAUGGCUU	GAAAUCCCGUGCCGAGGAG	ACUCAAAGAAUGUGGCAGA	2		+WFDC1+	1.29804
DZ17J04	DZ17	J	4	J04	1433	1.29791	10467502C	L-006815-00	NM_013276	ENSG00000197417	+SHPK+	23729	GAAAUAUCGCCCAGAGUUC	GAGCAGGAUGUGAGUAGAA	GAAGAAUCCACUGUGUAUU	GCCGAAGUCUCAUCUCAGU	1		+SHPK+	1.29791
DZ35J19	DZ35	J	19	J19	705	1.29791	10500511C	L-011663-00	NM_002045	ENSG00000172020	+GAP43+	2596	GUAGAUGAAACCAAACCUA	UCAUAAGGCCGCAACCAAA	UAGCUUCCGUGGACACAUA	AGAACAUGCCUGAACUCUA	1		+GAP43+	1.29791
DZ45F16	DZ45	F	16	F16	901	1.29791	10500521C	L-004574-00	NM_001627	ENSG00000170017	+ALCAM+	214	CUACAAGUGUUCCCUGAUA	CAUCUAAACCUGAAAUUGU	GAUGGUAUACUGUAAAUUC	CCUGCUCGGUGACAUAUUA	1		+ALCAM+	1.29791
DZ03F17	DZ03	F	17	F17	1230	1.29789	10465503C	L-009215-01	NM_000786	ENSG00000001630	+CYP51A1+	1595	GGUAGGGAAUAAUCGAACA	GGACAGAGCUCAUCGGGAA	ACUUUAAUCCUGAUCGCUA	CCACAAAGGCAUUCGAAGA	1		+CYP51A1+	1.29789
DZ52J03	DZ52	J	3	J03	1364	1.29784	10500528C	L-017152-00	NM_019557	ENSG00000117640	+FAM54B+	56181	CAGCCAGAUUGCAAAGAUA	CGAAGUGUAGUAAGAAGAA	GGACCAACCUACCCUUGAA	GAACCGGAGUUUAUUGAAG	2		+FAM54B+	1.29784
DZ55C15	DZ55	C	15	C15	606	1.2977	10500531C	L-020994-02	NM_016004	ENSG00000101052	+IFT52+	51098	CAAUAAGUGUACUGAAGAA	UAUCAAAGCGGAAUCGAGA	CAGGAACAUGACAUCGAUA	GAACAGGGAAAUUAGCCGA	1		+IFT52+	1.2977
DZ26L11	DZ26	L	11	L11	1468	1.2976	10500502C	L-020998-00	NM_016264	ENSG00000197857	+ZNF44+	51710	CAAGAACACUCCCGCCAGA	UCAACGUUCUUUCCAAAUA	UAUCACAACUCUGCUCAAA	AAACUUACUUGUCUCCUUU	2		+ZNF44+	1.2976
DZ12D11	DZ12	D	11	D11	1247	1.2976	10465512C	L-005284-00	NM_005719	ENSG00000111229	+ARPC3+	10094	GAUGAGAGCCUAUUUACAA	AAAUGUAUACGCUGGGAAU	GAAUGAAGCUGAUAGGACC	AUACAGAUAUUGUGGAUGA	1		+ARPC3+	1.2976
DZ53P17	DZ53	P	17	P17	738	1.29749	10500529C	L-014763-01	NM_031956	ENSG00000137473	+TTC29+	83894	GUGUGGACAUGCUGCGAGA	GAACUCAGUAGGUAGGUUU	CCCGAAGCUUACAGCCUUA	CAGAUUACUCUCAGACAAA	1		+TTC29+	1.29749
DZ31J02	DZ31	J	2	J02	988	1.29748	NA	P-002048-03	NA	NA	GFP	NA	NA	NA	NA	NA	2		GFP	1.29748
DZ56F14	DZ56	F	14	F14	1466	1.29737	10500532C	L-015766-01	NM_153265	ENSG00000149499	+EML3+	256364	GCACACAGACUGCGUUCGA	GGUCGUGACUCCCGCUCUA	ACAACGUGAUCUACAUCUA	CGAGACCGGGAAUGGGCUA	2		+EML3+	1.29737
DZ14P06	DZ14	P	6	P06	1445	1.29735	10465514C	L-010683-00	NM_033101	ENSG00000133317	+LGALS12+	85329	GGUAGAGGCUGUUGGAUUC	GGGUAUAUUUGGUGACAUC	CCUUAUGUCACGACGAUUU	GAACGAGGAUCUACAGUUG	1		+LGALS12+	1.29735
DZ49P07	DZ49	P	7	P07	686	1.29734	10500525C	L-013430-00	NM_033329	ENSG00000254521	+SIGLEC12+	89858	GGAACUACAUAUAUGACAA	GCCGAUAUACCAUGGGAUA	UCACAGUCCUCGAACCUUG	GCAAGAGGAUACCCACGGU	1		+SIGLEC12+	1.29734
DZ09K18	DZ09	K	18	K18	1136	1.29734	10465509C	L-014162-00	NM_020963	ENSG00000155363	+MOV10+	4343	CGGCAAGACUGUCACGUUA	GGUCAGAUAUCAGCAAACA	GCCAUGAGGCACAUUGUUA	CAAUUAAGCAGGUGGUGAA	1		+MOV10+	1.29734
DZ14O12	DZ14	O	12	O12	1900	1.29734	10465514C	L-019285-00	NM_004004	ENSG00000165474	+GJB2+	2706	GAAUUUGCAUCCUGCUGAA	GCAUUAUGAUCCUCGUUGU	AAAGCCAGUUUAACGCAUU	GUGCUACGAUCACUACUUC	2		+GJB2+	1.29734
DZ09M23	DZ09	M	23	M23	716	1.29733	NA	L-011588-00	NM_001692	ENSG00000116039	+ATP6V1B1+	525	GCACCAAGGCGAUUGUUCA	GGGUCAAGUUUGCCCAGUA	CGGAGGACUUUCUGGAUAU	UGACGGACAUGAGUUCCUA	2		+ATP6V1B1+	1.29733
DZ38A03	DZ38	A	3	A03	1003	1.29733	10500514C	L-011851-01	NM_004434	ENSG00000066629	+EML1+	2009	GCAAGGAUUAUUCGAGAAA	GGUCGAGACUGCCGUAACA	CCAGAAGGCUCGGACGGAA	CGUCAUUGGAAUAGGUUUU	1		+EML1+	1.29733
DZ34B13	DZ34	B	13	B13	765	1.29732	10500510C	L-011978-01	NM_005032	ENSG00000102024	+PLS3+	5358	GAAAGAACCUUCCGUAACU	CUGAAAAUUUGCCGAAGUA	GGGAAUGAAGAGAGUGUAA	CGGAUUCAUUUGUGACUAU	1		+PLS3+	1.29732
DZ42F21	DZ42	F	21	F21	1210	1.29731	10500518C	L-015075-02	NM_001040102	ENSG00000197430	+OPALIN+	93377	CCAUGUAGCUAUAAAGUGA	CCUGGUGCAAGUUGGGAUA	GCCCUUAAGCCCACGCAUA	ACACAUGAGAAGAAUACGA	2		+OPALIN+	1.29731
DZ50M04	DZ50	M	4	M04	714	1.29724	10500526C	L-021133-02	NM_018056	ENSG00000121775	+TMEM39B+	55116	CUGUCUGGUUCGUGAAGAA	CGUACUGUUUCUUUGAUAA	ACCGCUUGGUAUUGGGCAA	GCAAGGGGCUGUUGGGUAG	1		+TMEM39B+	1.29724
DZ38H11	DZ38	H	11	H11	719	1.2972	10500514C	L-019928-00	NM_001007526	ENSG00000234414	+RBMY1A1+	5940	AUACAGAAAUCGUCGAAGU	CGACAUGAAAGUUAUUCUA	CAAGGUCCCAUGUCACAAA	CCACGCAUAUAGUAAUACA	1		+RBMY1A1+	1.2972
DZ17C08	DZ17	C	8	C08	1580	1.29714	10467502C	L-005679-00	NM_000513	ENSG00000147380	+OPN1MW+	2652	CCCGUUAUCUAUGUCUUUA	UCACAGGUCUCUGGUCUCU	GGAAGAAGGUUGACGAUGG	GAUGGAUGGUGGUCUGCAA	2		+OPN1MW+	1.29714
DZ12M17	DZ12	M	17	M17	1463	1.29707	10465512C	L-013689-01	NM_003773	ENSG00000068001	+HYAL2+	8692	AGAUGUGUAUCGCCGGUUA	UGCUGGAGACACUGCGUUA	GCUCAGUUGGGCCGACAUU	UAGUCAAACAGGCACAAUA	1		+HYAL2+	1.29707
DZ48L14	DZ48	L	14	L14	410	1.29698	10500524C	L-012991-00	NM_015490	ENSG00000075826	+SEC31B+	25956	CCACAUGGUUGAAGAGUGA	GACAAUGGCAUGCUUAUUC	GCAGUUGUGUGGGAUCUCA	CCUACAGGGUCACUCAGUA	1		+SEC31B+	1.29698
DZ42D12	DZ42	D	12	D12	976	1.29697	10500518C	L-006825-00	NM_001013837	ENSG00000002822	+MAD1L1+	8379	CAGAGCAGAUCCGUUCGAA	AGAGGGAGCUUGCCUUGAA	CAUGAAGUCUGAGCUGGUA	CUGAGGAUAUGGUGCAGAA	2		+MAD1L1+	1.29697
DZ05M07	DZ05	M	7	M07	1781	1.29694	10465505C	L-007425-00	NM_004170	ENSG00000106688	+SLC1A1+	6505	GCGCUGUCGUGUAUUAUUU	GUAAUUCUCCCGCUGAUAU	UACGGUGGAUGCCAUGUUA	GAAAGUGGGUGAAAUUGCG	1		+SLC1A1+	1.29694
DZ38O12	DZ38	O	12	O12	829	1.29693	10500514C	L-013915-00	NM_022092	ENSG00000127586	+CHTF18+	63922	GUCCAGGGCUUGUUUGACA	UCACAGCGAUUCUACCGUG	GAACGUGGAGGAACUCUGC	UCAAGUGGCUGAAGUUGUG	1		+CHTF18+	1.29693
DZ07K14	DZ07	K	14	K14	1391	1.29692	10465507C	L-032621-01	NM_178469	ENSG00000204001	+LCN8+	138307	AAAUAGACAGUACGGGAAA	CGGUGUGGCCUCCGAUCAA	GGAGUAACCUGACCGUGAA	ACACCGACUACGAGGGCUA	1		+LCN8+	1.29692
DZ41J06	DZ41	J	6	J06	738	1.29683	10500517C	L-020387-00	NM_018660	ENSG00000214050	+ZNF395+	55893	CCAAACUGAUCAUGGCUUU	UCAGGCAGAUCAUGCAUAC	GUUCUGCGCUCCAUUGUGG	GGACGAACCAGCUCCACGA	1		+ZNF395+	1.29683
DZ03N20	DZ03	N	20	N20	1296	1.29683	10465503C	L-013160-00	NM_016239	ENSG00000091536	+MYO15A+	51168	GCUGGAGGCUGCUGUAUAU	GUACAUCCGUGAGCAGAUA	CACAGCAGAUCAAGAAUAU	GGGCGAGUAUUAUGACUAU	1		+MYO15A+	1.29683
DZ22F08	DZ22	F	8	F08	876	1.29667	10467507C	L-006193-00	NM_002088	ENSG00000164418	+GRIK5+	2901	GGGAAUGACCUCAGCGUUU	CCGAUGACCUGGCAGAUCA	CCAUCGAGCUAAAGGUUUG	CUGAGUGCCUGCUGCGAUU	2		+GRIK5+	1.29667
DZ53P13	DZ53	P	13	P13	926	1.29665	10500529C	L-004411-00	NM_001017534	ENSG00000204397	+CARD16+	114769	CAUAAAGGAUCUCUAUAUC	UUGCAGAGGUGCCAUGUUC	AAAGUGGAGUGAAAGAUAU	GCAAACUGGAACUCAUAAA	1		+CARD16+	1.29665
DZ02F03	DZ02	F	3	F03	1203	1.29659	10465502C	L-007955-00	NM_173170	ENSG00000136695	+IL36RN+	26525	CGAGAAUGGUGGCUGGAAU	GAACAUCAUGGAGCUCUAU	GCGCUGUGCUUCCGAAUGA	GAAGGUCAUUAAAGGUGAA	2		+IL36RN+	1.29659
DZ13M20	DZ13	M	20	M20	1538	1.29652	10465513C	L-008833-00	NM_002056	ENSG00000198380	+GFPT1+	2673	GAUCAUGCUUGGAUUGAAA	UUGCCAAGCUCGUUAAGUA	CAAGAUAUGGAUUUGGAUA	GCUGAGAGGCUAUGAUGUU	1		+GFPT1+	1.29652
DZ36O12	DZ36	O	12	O12	1116	1.29651	10500512C	L-020890-00	NM_016247	ENSG00000081148	+IMPG2+	50939	GGAGAUGACUUGAGUUAUA	CAUAGAAGCUUAAUCAUGA	CCACAGAGAUGGUUAGUGU	CGUCAUCUAUUCUGGAUAA	1		+IMPG2+	1.29651
DZ08I12	DZ08	I	12	I12	977	1.29649	10465508C	L-003560-00	NM_006908	ENSG00000136238	+RAC1+	5879	GUGAUUUCAUAGCGAGUUU	GUAGUUCUCAGAUGCGUAA	AUGAAAGUGUCACGGGUAA	GAACUGCUAUUUCCUCUAA	2		+RAC1+	1.29649
DZ44I20	DZ44	I	20	I20	690	1.29644	10500520C	L-026196-01	NM_153045	ENSG00000157693	+C9orf91+	203197	GGAAAUUAUUCACGAAGGU	UGGCAGUGUUUGGCGGCUA	CCUCACUGUUCUCCGGAUU	CGGCAAUUCUUGUCCUAAC	2		+C9orf91+	1.29644
DZ51O20	DZ51	O	20	O20	350	1.29626	10500527C	L-020971-00	NM_014694	ENSG00000197859	+ADAMTSL2+	9719	GAAGUCCGCUGACGUGCUA	GGAAUGCCCACCUUGGUUA	UGCGAGACGUCAAGUGCUA	GAGAGCACGUGUUUCGAGA	1		+ADAMTSL2+	1.29626
DZ08N08	DZ08	N	8	N08	1117	1.29625	10465508C	L-007607-01	NM_014228	ENSG00000011083	+SLC6A7+	6534	CCAUCGAGGUGGACCGUGA	UGAUGGUGCACAUGCGCAA	AGGAGAACCGGACGGGCAU	ACAACAUGAUCAUCGCCUA	2		+SLC6A7+	1.29625
DZ43P07	DZ43	P	7	P07	542	1.29613	10500519C	L-016760-02	NM_001130971	ENSG00000165802	+NELF+	26012	AGAGGAAGCUGAACGUCUA	AGCAGAUGAUCGAGACGUA	CUUGGAACGAUGUACGAUA	CAGGAUGGGCUGUCGUGUA	1		+NELF+	1.29613
DZ02O11	DZ02	O	11	O11	1423	1.29598	10465502C	L-016741-01	NM_003321	ENSG00000178952	+TUFM+	7284	AGACUUACGUGCGCGACAA	GAACAAGGCUGACGCUGUC	CGAGAUGGCAACCGGACUA	CAGCUUCCCUUGCGUUUAA	2		+TUFM+	1.29598
DZ43L20	DZ43	L	20	L20	1206	1.29591	10500519C	L-015603-01	NM_198963	ENSG00000163214	+DHX57+	90957	CAACAGACGUAGUAAUCGA	ACAAGUAGAUUCCGCAAAU	CUUCGGAACCUGUCGUAUA	UCACCAAGAACGAUGGAUA	2		+DHX57+	1.29591
DZ43K06	DZ43	K	6	K06	658	1.2959	10500519C	L-008079-00	NM_003005	ENSG00000174175	+SELP+	6403	GCUGAGAGGAGCCGAUAUA	GCUGAGAACUGGGCUGAUA	GUAAAGCUGUGCAGUGUCA	CUAGAGGGCCAGUUACUUA	1		+SELP+	1.2959
DZ36L03	DZ36	L	3	L03	489	1.29586	10500512C	L-009409-00	NM_003393	ENSG00000075290	+WNT8B+	7479	CCAGAGUGGUAUUGAAGAA	GGAGACAGCAUUUGUGCAU	ACUAGAAACUGCAGCCUUG	GAACAAAACGCUAGGGCUG	1		+WNT8B+	1.29586
DZ50I03	DZ50	I	3	I03	732	1.29581	10500526C	L-016565-00	NM_014333	ENSG00000182985	+CADM1+	23705	CGAAAGACGUGACAGUGAU	GUAAUCUGAUGAUCGAUAU	AAAGCUCACUCGGAUUAUA	GCGCUUGAGUUAACAUGUG	1		+CADM1+	1.29581
DZ57K16	DZ57	I	16	K16	497	1.29581	10500533C	L-031414-01	NM_020863	ENSG00000066827	+ZFAT+	57623	CUACUCAACUCCAGAUAAA	GCAUUAUCGUGCUGAAUUU	GAGCGGAUCCGGAAGGUUU	GAAGUACUCUGACGUCAAG	1		+ZFAT+	1.29581
DZ04F10	DZ04	F	10	F10	911	1.29577	10465504C	L-019872-00	NM_004852	ENSG00000119547	+ONECUT2+	9480	GCAAAGAGCAAGAACCAAA	AGAACAAACGCCCGUCAAA	GCACCACACUGCCAUGCUG	GAACACUCUUCGCCAUCUU	2		+ONECUT2+	1.29577
DZ45F13	DZ45	F	13	F13	625	1.29571	10500521C	L-009473-01	NM_004220	ENSG00000085644	+ZNF213+	7760	GCGCUCAAAGGGAACGGAA	CAGUGAAAGCCUGGCGACA	ACAUAAAGCGGGAGAACUC	UGGCAAGGACUCAGGUCUA	1		+ZNF213+	1.29571
DZ55E11	DZ55	E	11	E11	504	1.29564	10500531C	L-021705-01	NM_001011725	ENSG00000139675	+HNRNPA1L2+	144983	CCAAAGAGGUCGAAGGGGU	UGGUGGUGGUCGUGGAGAU	GUGGAUGCAGCUAUGAAUA	GGGGAUGGCUAUAAUGGAU	1		+HNRNPA1L2+	1.29564
DZ08N14	DZ08	N	14	N14	984	1.29561	10465508C	L-003668-00	NM_178157	ENSG00000033170	+FUT8+	2530	GGGAAGGACGGGCCUAUAU	GAUAGAAACGGUCAAGUAC	GGAUGGCUAUUCUAAAGGU	GCAAACUUCCAUUCUUUAG	2		+FUT8+	1.29561
DZ41H19	DZ41	H	19	H19	857	1.29561	10500517C	L-015011-00	NM_032830	ENSG00000141076	+CIRH1A+	84916	GCGCACAGCUCAUGCUUUU	UCUAUCGGCUGAAUUAUGA	GAACACUCGUGGCAGUAGA	GCACUGACACCCACUUAGU	2		+CIRH1A+	1.29561
DZ54F09	DZ54	F	9	F09	960	1.2956	10500530C	L-017127-02	NM_022483	ENSG00000151881	+C5orf28+	64417	GUAAUUGGCAUGUGGUCAU	GCUCAGGAAGUGUAUACAA	CGUAUUGAUGUCUGAGGUA	UCGUCAUGGUUUGUGGAUA	2		+C5orf28+	1.2956
DZ46K13	DZ46	K	13	K13	582	1.29541	10500522C	L-030099-02	NM_001005183	ENSG00000185821	+OR6C76+	390326	GGACAAAUCCAUAUCUUAU	GAGUGUUACUGGAAAUCUA	GGAAGGAGUUGCUUUGACA	GAACAUCAGUGACAGAUUU	1		+OR6C76+	1.29541
DZ50N14	DZ50	N	14	N14	637	1.29533	10500526C	L-018655-02	NM_080723	ENSG00000152954	+NRSN1+	140767	AUAAAGAAGAUUUGGCGUU	GUUUAAAGAACGAAUCGCA	CCUCUUUCAUAGAUCGUGA	CGGUGAAAUCAUAGCGCAC	1		+NRSN1+	1.29533
DZ49B07	DZ49	B	7	B07	651	1.29528	10500525C	L-020893-01	NM_016045	ENSG00000101166	+SLMO2+	51012	AGCCAUAAUUACCGUGAAA	ACUGAUGGCAAGUACGAUA	UGGUAGACAACAUCGGGUA	GGUUUUACUUAACGGGAAU	1		+SLMO2+	1.29528
DZ34E19	DZ34	E	19	E19	486	1.29521	10500510C	L-013260-00	NM_031495	ENSG00000204969	+PCDHA2+	56146	CCAAUCAGUUUACAAAGUA	GAACAGCGAGAUUGUGUAU	GUUAAACGCUUCUGAUGCA	CCAGAAGUCUCAAUAACGU	1		+PCDHA2+	1.29521
DZ42F24	DZ42	F	24	F24	1132	1.29517	NA	P-002048-03	NA	NA	GFP	NA	NA	NA	NA	NA	2		GFP	1.29517
DZ47J17	DZ47	J	17	J17	336	1.29514	10500523C	L-019178-02	NM_182486	ENSG00000133466	+C1QTNF6+	114904	GCAACGACUUCGACACCUA	AGACGUACGUGCACAUUAU	GAUACGGCAUCCUGCGAGA	GAUCAGACCCUACAUUAAU	1		+C1QTNF6+	1.29514
DZ05H14	DZ05	H	14	H14	414	1.29507	10465505C	L-008600-00	NM_016243	ENSG00000159348	+CYB5R1+	51706	GCGAAGAAACUGGGAAUGA	CAAGCGGGUUGCUCACUUA	GAUAUCAUCUUGCGGGAGG	GGACAAACUGGGCUACUCA	1		+CYB5R1+	1.29507
DZ05G09	DZ05	G	9	G09	1331	1.29506	10465505C	L-019202-01	NM_004546	ENSG00000090266	+NDUFB2+	4708	UUUCAAGGAUUAUCGACUU	CCCAGGUGUUCCAGAGCGA	GAUGAAGACUGAAGGUGUA	GUGGACAGAUGAAGAAUUA	1		+NDUFB2+	1.29506
DZ18J11	DZ18	J	11	J11	1063	1.29503	10467503C	L-019716-00	NM_006947	ENSG00000174780	+SRP72+	6731	CAAAAUAUCUGCCAGUUUA	GAGAAUGCCUUGAAGACAA	CUACAUACAUUCGGAAGAA	GAUCAACAAAGAUGACGUA	2		+SRP72+	1.29503
DZ11O07	DZ11	O	7	O07	1432	1.295	10465511C	L-008752-00	NM_016229	ENSG00000166394	+CYB5R2+	51700	GUGGGAAGAUGACUCAGUA	CCGCUGCCCUUGAUUGAGA	GGAGAGAGCCAAUCACCUU	GAUAAUGAAUUGGUGGUCA	2		+CYB5R2+	1.295
DZ22K10	DZ22	K	10	K10	1152	1.295	10467507C	L-010714-00	NM_020822	ENSG00000107147	+KCNT1+	57582	GGGUAAACCUGGGAUAUUU	CAACCGGACCUUCGAGUUU	ACGAGGACGUAGCAAAUUU	CAACUGGGCUCCUAUUCUG	2		+KCNT1+	1.295
DZ34G10	DZ34	G	10	G10	1760	1.29499	10500510C	L-007527-02	NM_017964	ENSG00000152683	+SLC30A6+	55676	UGUAAGAAUUCGACGAGAU	CAAUUCAUCUCUUUCGAAA	UGGCAAGUUGUUACGGGAA	AAGAAAGUGCAGAACGCUU	2		+SLC30A6+	1.29499
DZ38I07	DZ38	I	7	I07	937	1.29493	10500514C	L-027750-02	NM_001001824	ENSG00000187701	+OR2T27+	403239	GAGCAAUUAUUCCGUGUAU	CGCAAGAUCUGCUGGUUGA	GAUCAUUCUCAUCCACAUA	GUUUAUAGGAUGAGCGAGG	1		+OR2T27+	1.29493
DZ32P10	DZ32	P	10	P10	637	1.2949	10500508C	L-017644-00	NM_004186	ENSG00000001617	+SEMA3F+	6405	GGUGCUCCCUACCGCCUUA	GAACCUUCACGCCAUCUAU	GCAGCCACCCACUCAUGUA	GCAAGGAUGUCAACGGCGA	1		+SEMA3F+	1.2949
DZ03G05	DZ03	G	5	G05	1371	1.29477	10465503C	L-008063-00	NM_003738	ENSG00000117425	+PTCH2+	8643	CAGUGGAACUCUUUGGUAU	GUACUCACAUCCAUCAACA	CACCCGAGCUCUUCUACAU	GGUCUCCGCAUGGCCAUUA	1		+PTCH2+	1.29477
DZ44O21	DZ44	O	21	O21	457	1.29475	10500520C	L-007940-00	NM_138284	ENSG00000172458	+IL17D+	53342	GAAGGACGCAGACAGCAUC	GUACCUGCCUGAAGCCUAC	GGGCCUACAGAAUCUCCUA	AAAGAGAUAGGGACGCAUA	1		+IL17D+	1.29475
DZ45G20	DZ45	G	20	G20	530	1.2947	10500521C	L-010699-00	NM_003638	ENSG00000077943	+ITGA8+	8516	GAAAGUCAGGUCACGAUUA	ACAGAAAGAUCAGAGUUAA	GCAUAGCAAUUAAGACAUC	GGACGCUCUUCCUUGAUAA	1		+ITGA8+	1.2947
DZ42E04	DZ42	E	4	E04	861	1.29469	10500518C	L-006530-00	NM_005241	ENSG00000085276	+MECOM+	2122	GAUAAAACGUCCAUGGUUA	GAACCAGUGACAAGUAAUU	AAGAUGAGGUGUUGUUAGA	GAUAGAGACUUGAGAUCGU	1		+MECOM+	1.29469
DZ04M18	DZ04	M	18	M18	1070	1.29468	10465504C	L-008406-00	NM_016315	ENSG00000144366	+GULP1+	51454	CUAAGUCGCCCUCCACUGA	GAGAAUAACUCAAGUAUCA	CAAAGGAAGUUCAACACAA	GCAAAGAUUCUGAGUCAAA	1		+GULP1+	1.29468
DZ13J04	DZ13	J	4	J04	1413	1.29468	10465513C	L-004575-00	NM_000359	ENSG00000092295	+TGM1+	7051	AGGAGUAUGUUCUUAAUGA	CAGAGGACAUUGUGUACGU	GAUCUGAUGGUCUCUGUGA	GUACGACACGCCUUUCAUU	1		+TGM1+	1.29468
DZ09H20	DZ09	H	20	H20	1133	1.29463	10465509C	L-011720-00	NM_002309	ENSG00000128342	+LIF+	3976	GCAGAUCAUCGCCGUGUUG	GGUCUUGGCGGCAGGAGUU	CCAAUGCCCUCUUUAUUCU	GGGUAAAGGUCUGUAAGAA	1		+LIF+	1.29463
DZ49F20	DZ49	F	20	F20	1288	1.29461	10500525C	L-018465-02	NM_178824	ENSG00000174776	+WDR49+	151790	CUGAUAAGAUGAAUCGAUA	UGAUGAAGCCCAUGGACGA	GGUAUCAUGUGGAGGAUCU	UAGUGGAGUUGGAUCGAUU	2		+WDR49+	1.29461
DZ02J18	DZ02	J	18	J18	976	1.29456	10465502C	L-007457-01	NM_153277	ENSG00000197901	+SLC22A6+	9356	GGAUCAAUGGGAAGCGGGA	GAGUCAGCAUCUACCUAAU	CAAAUUGAGUAUGGAGGUA	AGGUACUCAUCUUGAACUA	1		+SLC22A6+	1.29456
DZ18H13	DZ18	H	13	H13	1368	1.29455	10467503C	L-003132-00	NM_022976	ENSG00000066468	+FGFR2+	2263	GAAUACGGGUCCAUCAAUC	AAAGUGUGGUCCCAUCUGA	GCACCAUACUGGACCAACA	GAGGCUACAAGGUACGAAA	1		+FGFR2+	1.29455
DZ34C18	DZ34	C	18	C18	553	1.29442	10500510C	L-017210-02	NM_182739	ENSG00000165264	+NDUFB6+	4712	GCUAAACAAAUAUGAGAGA	ACAAUUUGAGACUGAGUAA	UAAUUUGGUAUCAGGGUAU	GGUCCAUGGGGUAUACAAA	1		+NDUFB6+	1.29442
DZ15J02	DZ15	J	2	J02	909	1.29435	NA	P-002048-03	NA	NA	GFP	NA	NA	NA	NA	NA	1		GFP	1.29435
DZ07M06	DZ07	M	6	M06	1715	1.29435	10465507C	L-013685-01	NM_024996	ENSG00000168827	+GFM1+	85476	AGAUGAAACAUUCGGAUCA	CAAGAAAGAAAGUACGGUU	CCUUGGAAUUUAUCGUAUA	UUAACAAAUUGGACCGAAU	1		+GFM1+	1.29435
DZ41J09	DZ41	J	9	J09	615	1.29434	10500517C	L-014249-02	NM_023923	ENSG00000204138	+PHACTR4+	65979	GGAAGAGCCAGUAAGAUUA	GCUAAAAGUUCCAGACGAU	GAACUAGAACAACGCAAUA	CGGAAAAUAUCUAUGCGAA	1		+PHACTR4+	1.29434
DZ09H07	DZ09	H	7	H07	1706	1.29412	10465509C	L-007647-00	NM_006202	ENSG00000065989	+PDE4A+	5141	UGGACACGAUGGUGACAUA	CAGGAGUCGUUGGAAGUUA	GGAAUUCGUGGUUGCUGUA	GGCCACGCCUGCACUAGAU	1		+PDE4A+	1.29412
DZ18H20	DZ18	H	20	H20	1671	1.29405	10467503C	L-003108-00	NM_033550	ENSG00000172315	+TP53RK+	112858	GGUAGAAGAAUGUGUAUGA	GCUUCCAACUGCUUAUAUA	GCUGAACAUUGUGCUCAUA	GUACCCAUCCCAACACUGA	2		+TP53RK+	1.29405
DZ03E05	DZ03	E	5	E05	1702	1.29401	10465503C	L-006578-00	NM_003422	ENSG00000099326	+MZF1+	7593	GUGGCUGCGUCCAGAGGUA	UUACAGAGGACUCAGAUUU	CAAGACACCUCCUAGGACU	CGACAAGUCCUUUGGCUGC	1		+MZF1+	1.29401
DZ49N18	DZ49	N	18	N18	500	1.29394	10500525C	L-006055-00	NM_003294	ENSG00000172236	+TPSAB1+	7177	GGGGCGAUGUGGACAAUGA	GGACCGGACGUCAAGGAUC	GUUCUACACCGCCCAGAUC	UGGAGGAGCCGGUGAACGU	1		+TPSAB1+	1.29394
DZ55N07	DZ55	N	7	N07	596	1.29391	10500531C	L-023735-01	NM_001007561	ENSG00000167378	+IRGQ+	126298	CGUUAAGCCCGGAGGACGA	GAACCAAGGCUGCGGCGUU	GGUUAGGAGCUGCGGAUCU	CGCUACUGGCUGUGCGGAA	1		+IRGQ+	1.29391
DZ01M19	DZ01	M	19	M19	1403	1.29386	10465501C	L-012243-01	NM_006196	ENSG00000169564	+PCBP1+	5093	UCGCUAUGAUCAUCGACAA	CAACUUUAUCAUCCGCUAA	CAAAGAGAUCCGCGAGAGU	CUACUCGAUUCAAGGACAA	2		+PCBP1+	1.29386
DZ30E06	DZ30	E	6	E06	628	1.29382	10500506C	L-026040-01	NM_207309	ENSG00000197355	+UAP1L1+	91373	CCUCUUCCAUGGUCGGUUU	AGGUUAUCCUGGAGCGGAA	CGUCAUGACCAGCGAGUUC	GAGUGGAGUUUGUGCACGU	1		+UAP1L1+	1.29382
DZ11E05	DZ11	E	5	E05	1563	1.2938	10465511C	L-007418-02	NM_139319	ENSG00000179520	+SLC17A8+	246213	CUAUAUAGAGACAAGCAUA	GUAAACAAGAGAUUGGCUA	GGCUAUAUUAUGACACAAA	GCUGAGUUGUAGUGUAUUU	1		+SLC17A8+	1.2938
DZ48N04	DZ48	N	4	N04	682	1.29369	10500524C	L-025931-01	NM_001081675	ENSG00000175946	+KLHL38+	340359	CCGCAGUCGCUGUGAAAGA	CAAGAAUGAUCAAGAACGU	GGUUACACAAGGAGGAUUC	GAGUCUGGUCAGUCACAAU	1		+KLHL38+	1.29369
DZ43N23	DZ43	N	23	N23	833	1.29368	NA	P-002048-03	NA	NA	GFP	NA	NA	NA	NA	NA	2		GFP	1.29368
DZ25F09	DZ25	F	9	F09	870	1.29365	10500501C	L-013194-00	NM_020403	ENSG00000184226	+PCDH9+	5101	GUUCAGAGGUCCUUAGAUA	CGACGUGGGUUAUACUUAA	GAGCAACGGUUACCAUCAA	CCAGUAACAGGUAACAUUA	2		+PCDH9+	1.29365
DZ18C11	DZ18	C	11	C11	1510	1.29362	10467503C	L-031608-00	NM_198828	ENSG00000069020	+MAST4+	375449	GGUCAAACGCCCUGUGUGU	GGAGCUUGACCACAUAUUA	GAUGAAUUGCCACCACAUU	GCAGAGACGUCCAACCUCG	1		+MAST4+	1.29362
DZ10J05	DZ10	J	5	J05	1410	1.29357	10465510C	L-011592-00	NM_001719	ENSG00000101144	+BMP7+	655	GAGGUGCACUCGAGCUUCA	CAUCGAGAGUUCCGGUUUG	GAUCAGCGUUUAUCAGGUG	GCACAACUCGGCACCCAUG	1		+BMP7+	1.29357
DZ31F14	DZ31	F	14	F14	676	1.29347	10500507C	L-018327-02	NM_015705	ENSG00000100359	+SGSM3+	27352	GGGAUGACUCGGUGACGGA	UGGCCAAGUACACGCAGAA	AGACUUUGCCUCCGUGUAU	UCGGAUAUCCCGUCGCAGA	1		+SGSM3+	1.29347
DZ32F03	DZ32	F	3	F03	1068	1.29341	10500508C	L-024028-02	NM_001004465	ENSG00000176231	+OR10H4+	126541	AGUCAGAACUAUAGCAUCA	AAUUUAACCUCUUUGGCUU	CCAUCUUGUUCCUGCUGUA	ACAUUUUCUACGUGUGUAU	1		+OR10H4+	1.29341
DZ14M06	DZ14	M	6	M06	1141	1.29336	10465514C	L-012196-00	NM_005994	ENSG00000121068	+TBX2+	6909	GCUGACGAUUGCCGCUAUA	GUACGAGGAGCACUGCAAA	UCACACAGCUGAAGAUCGA	GGAAACAGCCGGGAGCCUA	2		+TBX2+	1.29336
DZ11L03	DZ11	L	3	L03	1311	1.29329	10465511C	L-017726-00	NM_002103	ENSG00000104812	+GYS1+	2997	GGGCGAGGAGCGUAACUAA	CAACGACGCUGUCCUCUUU	GAAGCUUUAUGAAUCCUUA	GAAUCGGCCUCUUCAAUAG	1		+GYS1+	1.29329
DZ43F24	DZ43	F	24	F24	994	1.29329	NA	P-002048-03	NA	NA	GFP	NA	NA	NA	NA	NA	2		GFP	1.29329
DZ14L17	DZ14	L	17	L17	957	1.29328	10465514C	L-009868-01	NM_130906	ENSG00000240344	+PPIL3+	53938	GCUAAUAAUGGCCCGAACA	AGACAUACCGACCUCUUAA	UGAGUGGCCUGAUUACAUA	UGUUAGAGGUGUUGUAUCU	2		+PPIL3+	1.29328
DZ54L02	DZ54	L	2	L02	387	1.29318	NA	L-011588-00	NM_001692	ENSG00000116039	+ATP6V1B1+	525	GCACCAAGGCGAUUGUUCA	GGGUCAAGUUUGCCCAGUA	CGGAGGACUUUCUGGAUAU	UGACGGACAUGAGUUCCUA	1		+ATP6V1B1+	1.29318
DZ40F24	DZ40	F	24	F24	1027	1.29311	NA	P-002048-03	NA	NA	GFP	NA	NA	NA	NA	NA	2		GFP	1.29311
DZ53F13	DZ53	F	13	F13	645	1.29304	10500529C	L-012873-01	NM_181661	ENSG00000132549	+VPS13B+	157680	GAAUUAUGGGAUCGUGCAU	GCCUAUGUUUAUUCGUAUA	GCACAAAGGCAACGGUGAC	UCAAUCAAACCGCGGAGAA	1		+VPS13B+	1.29304
DZ40G16	DZ40	G	16	G16	595	1.29303	10500516C	L-032783-01	NM_001010865	ENSG00000197774	+EME2+	197342	AGGCAGUUCAGUCGGGUCA	GGGCAAACCUGGACGUGCU	UCAAGGCAGUACCGGGAAU	CUGCAGGUGAACAGGAAUU	1		+EME2+	1.29303
DZ44M09	DZ44	M	9	M09	1094	1.293	10500520C	L-007259-01	NM_018210	ENSG00000213995	+CARKD+	55739	ACGUAAAGCACAUUCGAUA	CGCGUGUGCUGAAGGCGUA	GGGUAGAGAUGAUGCGCUU	GCGCGGUCGUUGUCGCAUU	1		+CARKD+	1.293
DZ47J02	DZ47	J	2	J02	814	1.29293	NA	P-002048-03	NA	NA	GFP	NA	NA	NA	NA	NA	2		GFP	1.29293
DZ42B19	DZ42	B	19	B19	380	1.2929	10500518C	L-012993-01	NM_015542	ENSG00000151461	+UPF2+	26019	GGUCUAGAGAGUUGCGAAU	GCAUGUACCUUGUGUAGAA	CGUUAUGUUUGGUGGAAGA	CAUCAGAGUCAGUGCUAUA	1		+UPF2+	1.2929
DZ35N23	DZ35	N	23	N23	918	1.29288	NA	P-002048-03	NA	NA	GFP	NA	NA	NA	NA	NA	2		GFP	1.29288
DZ10B13	DZ10	B	13	B13	1301	1.29279	10465510C	L-004642-00	NM_018068	ENSG00000197181	+PIWIL2+	55124	GGUCGAGGCUUGUCUGCUA	AAGGAUAGCUUCACGAUGU	UAAACUGGGUUAAGGAAGU	UAGCUGAUGUCUCCCAUAA	1		+PIWIL2+	1.29279
DZ32J05	DZ32	J	5	J05	704	1.29276	10500508C	L-018342-01	NM_173809	ENSG00000196072	+BLOC1S2+	282991	CAUCUCAACGUUCGAGUAA	GUAUUGAUAACUUGGCGUA	CUAUGUAAAUGGUCGUUUU	UGUGAAUGUCGGUAACUUA	1		+BLOC1S2+	1.29276
DZ39E11	DZ39	E	11	E11	1717	1.29271	10500515C	L-015416-02	NM_133261	ENSG00000179855	+GIPC3+	126326	CCAAGAGGGCCUUCGAUAU	GCGAAAGUGACCAGCGGGA	GGAUCGAGGCAGUGUGCGU	GGCCAGAGAAGUCGGUCCA	2		+GIPC3+	1.29271
DZ48F20	DZ48	F	20	F20	458	1.29268	10500524C	L-020913-01	NM_014753	ENSG00000165733	+BMS1+	9790	GGGCAUCAAACGACGGAAA	GGGAUUUAGAGGAGGUUAU	CAAAAGAAGCGCUGUUUAA	UCAAAGAGGAAGAAGAUUA	1		+BMS1+	1.29268
DZ51G07	DZ51	G	7	G07	788	1.2925	10500527C	L-015483-01	NM_138463	ENSG00000160606	+TLCD1+	116238	GGGUAUUUCAUCCACGAUA	CCCAUUUCUUCUUGCGUUA	GCUAUUUGCUCGUUUGCUU	CUACCGGGUUAACAAGUAU	1		+TLCD1+	1.2925
DZ47C22	DZ47	C	22	C22	1299	1.29249	10500523C	L-013579-00	NM_181509	ENSG00000101460	+MAP1LC3A+	84557	GGACGGCUUCCUCUAUAUG	CGGUGAUCAUCGAGCGCUA	UCGCGGACAUCUACGAGCA	UGAGCGAGUUGGUCAAGAU	2		+MAP1LC3A+	1.29249
DZ18F12	DZ18	F	12	F12	1517	1.29243	10467503C	L-004875-00	NM_013233	ENSG00000198648	+STK39+	27347	GGUGGAUGGUCACGAUGUA	GAGCAGCGCCUUAUCACAA	GGGUGAGGAUGGUUCAGUA	AAACAGGGGUAGAGGAUAA	2		+STK39+	1.29243
DZ14O12	DZ14	O	12	O12	1584	1.29241	10465514C	L-019285-00	NM_004004	ENSG00000165474	+GJB2+	2706	GAAUUUGCAUCCUGCUGAA	GCAUUAUGAUCCUCGUUGU	AAAGCCAGUUUAACGCAUU	GUGCUACGAUCACUACUUC	1		+GJB2+	1.29241
DZ13F21	DZ13	F	21	F21	599	1.29239	10465513C	L-011044-00	NM_000405	ENSG00000196743	+GM2A+	2760	CAAGAUCGCUGCCUCUCUA	GCGAAUUCGUUGUGCCUGA	GAAGGAACCUACUCACUGC	GAAGGUGGAUUUAGUUUUG	1		+GM2A+	1.29239
DZ39P14	DZ39	P	14	P14	1237	1.29237	10500515C	L-010677-01	NM_178443	ENSG00000149781	+FERMT3+	83706	CCGAAUUGUACACGAGUAU	UGGAGCAGAUCAAUCGCAA	ACUACAGCUUCUUCGAUUU	ACUACAAGAGCCAGGACGA	1		+FERMT3+	1.29237
DZ03M21	DZ03	M	21	M21	1531	1.29226	10465503C	L-015070-01	NM_033066	ENSG00000082126	+MPP4+	58538	GUGGAGUUAUUACGUGAAA	CCACACACUACUCGUACUA	GUAUGAAACAAUCUCGGAA	GAUCCAUAGUUGCAAUCUA	2		+MPP4+	1.29226
DZ41N03	DZ41	N	3	N03	697	1.29222	10500517C	L-016897-01	NM_152688	ENSG00000112232	+KHDRBS2+	202559	GUGCAUGCGUCGCGCCUUU	CUUGAAGGCACCACCGCAA	GUACUGUUGGCGUGACAUU	AGGCAGAGGGAUCAGAAUA	1		+KHDRBS2+	1.29222
DZ39G03	DZ39	G	3	G03	791	1.29205	10500515C	L-016682-02	NM_001102651	ENSG00000172006	+ZNF554+	115196	GUUUAUAUGAGACGAGUUU	GGGAUAUGCAGAUCGGAGA	AGGCAUUCUUUGAGCGAAC	CUUGUGUGGCAGCGAGUUA	1		+ZNF554+	1.29205
DZ33P21	DZ33	P	21	P21	722	1.29198	10500509C	L-012445-01	NM_012240	ENSG00000089163	+SIRT4+	23409	GGUCCCAACCUGCGUUCAA	CGGAUGACUUGGCGUGUCU	AGCGGUACUGGGCGAGAAA	UCAAAGAGUUACAGCGCUU	1		+SIRT4+	1.29198
DZ41F09	DZ41	F	9	F09	493	1.29196	10500517C	L-023427-02	NM_213602	ENSG00000197046	+SIGLEC15+	284266	CGCAUUAGCUUGAGCGUGA	AAAUAGAUACUACGGAGAA	GCGUCUACCUGUUCCGCUU	GGACAACCAUUUCGGAGCU	1		+SIGLEC15+	1.29196
DZ42B17	DZ42	B	17	B17	394	1.29194	10500518C	L-014363-02	NM_024541	ENSG00000120029	+C10orf76+	79591	GAACACUAUUCUCGAGUAU	CCAGAAGAAGUGUCGGGUA	CAACAUGAAUUUUCGAGUA	UCAAAGAGCUGGUUCGAUC	1		+C10orf76+	1.29194
DZ31H12	DZ31	H	12	H12	665	1.29192	10500507C	L-017559-01	NM_013322	ENSG00000086300	+SNX10+	29887	CAGAAGACAUUGAGGCGUG	ACUCCAAAGUAAUGCGUUG	AUGUAAAUGUCACGAGAUC	GGUGUUAGACUGAAAUAUU	1		+SNX10+	1.29192
DZ45P15	DZ45	P	15	P15	642	1.29192	10500521C	L-012336-00	NM_006891	ENSG00000118231	+CRYGD+	1421	GAGGAGAGUCAUAGAUUUC	GAGGCCAGAUGAUAGAGUU	UCUAUGAGAGGGAGGACUA	GAAAUCCACUCCCUCAACG	1		+CRYGD+	1.29192
DZ15L11	DZ15	L	11	L11	984	1.29188	10465515C	L-009026-00	NM_001141	ENSG00000179593	+ALOX15B+	247	GGAGCUCAAUAUCAAAUAC	GCUGAACUAUUCUCUCCUG	UCUCUGAAAUCAUCGGUAU	CCAAAGGCCUGGCAACAUG	1		+ALOX15B+	1.29188
DZ49B04	DZ49	B	4	B04	451	1.29183	10500525C	L-018061-02	NM_024032	ENSG00000125319	+C17orf53+	78995	UGGAUUAUUUCCUCGGAUA	CUGGGAAGUCUGUCCGCAA	GCAGUGAGGCCAUACCAAU	CCAUCCACAAAGCGGGUAU	1		+C17orf53+	1.29183
DZ57N11	DZ57	N	11	N11	762	1.29178	10500533C	L-016104-00	NM_153702	ENSG00000179387	+ELMOD2+	255520	GCGAAUAUUUGAUACCUAU	UGACAUACUCCAAGAAUAA	UAGUGAAGCUCAUCAGAUU	GGCCAUAUGAUUCUGAUAA	1		+ELMOD2+	1.29178
DZ21D16	DZ21	D	16	D16	912	1.29178	10467506C	L-005781-00	NM_006796	ENSG00000141385	+AFG3L2+	10939	GAUAGAUGAUGAAGUACGA	GGCAAUACGUUUGGUUUAA	GAACAAUACCUCUAUACCA	GGAAUUGGGCAUAGAAGGA	2		+AFG3L2+	1.29178
DZ37L09	DZ37	L	9	L09	475	1.29167	10500513C	L-017051-02	NM_144725	ENSG00000205838	+TTC23L+	153657	GGUGAUAGGACGUCAGAUC	UGCAGAAAUGAGUGCGUUA	UGAAAAGGCAAUUGGCGAU	CGACCUAACACUUGCUUUG	1		+TTC23L+	1.29167
DZ41I20	DZ41	I	20	I20	603	1.29163	10500517C	L-017670-01	NM_006987	ENSG00000181031	+RPH3AL+	9501	ACACCUACCAGACGGAGAA	CAUCUUCGGCAGCGGGAAU	CGUUAUGCUUCAGAAUUAA	GGCUAUCUCCGUUGCUAUA	1		+RPH3AL+	1.29163
DZ05L14	DZ05	L	14	L14	1104	1.29162	10465505C	L-009679-00	NM_001003941	ENSG00000105953	+OGDH+	4967	CAGACAAACUUGGGUUCUA	GAUCUUCUGUCAAUUCGAU	GCUAGGACAUUUCAACAGA	GUACUGUGCUUGGCUGGAA	1		+OGDH+	1.29162
DZ44E01	DZ44	E	1	E01	398	1.29151	NA	L-011588-00	NM_001692	ENSG00000116039	+ATP6V1B1+	525	GCACCAAGGCGAUUGUUCA	GGGUCAAGUUUGCCCAGUA	CGGAGGACUUUCUGGAUAU	UGACGGACAUGAGUUCCUA	1		+ATP6V1B1+	1.29151
DZ06D08	DZ06	D	8	D08	984	1.29149	10465506C	L-013327-00	NM_018665	ENSG00000080007	+DDX43+	55510	CAACCAGAAUCAUUAGUCA	CGGCGAAGCUCGACAGUGU	CGCACAAUCUUAUUUGAAA	GAGAGGAAGGUUUGAAAUG	2		+DDX43+	1.29149
DZ13M23	DZ13	M	23	M23	718	1.2914	NA	L-011588-00	NM_001692	ENSG00000116039	+ATP6V1B1+	525	GCACCAAGGCGAUUGUUCA	GGGUCAAGUUUGCCCAGUA	CGGAGGACUUUCUGGAUAU	UGACGGACAUGAGUUCCUA	2		+ATP6V1B1+	1.2914
DZ12G19	DZ12	G	19	G19	1323	1.29139	10465512C	L-016429-01	NM_024642	ENSG00000119514	+GALNT12+	79695	CCCAGAAAGAAAUACGCUA	CCAAUGAGCUUUCGGGACU	ACUGGAACACCUUCGAAUA	CUAUAACCCUCCCGAUGAA	1		+GALNT12+	1.29139
DZ47L03	DZ47	L	3	L03	1004	1.29137	10500523C	L-019506-02	NM_007136	ENSG00000174255	+ZNF80+	7634	GGGAUGGACCAGGGUUAUA	GGCUGAAAGGGACGAGAGA	GCAGGAAAGCCCUACGAGU	CCCUAAACGCGAUGGGUUG	1		+ZNF80+	1.29137
DZ46J13	DZ46	J	13	J13	693	1.29134	10500522C	L-024745-01	NM_001029884	ENSG00000120278	+PLEKHG1+	57480	GACAAGGCCUAGAGAACGA	CGGAAAGGGAUCAGCGCUA	GAAGAGAGAUGACACGUUU	GGAUGUAUAUAACGAGGAA	1		+PLEKHG1+	1.29134
DZ39M06	DZ39	M	6	M06	1335	1.29126	10500515C	L-010523-00	NM_002387	ENSG00000171444	+MCC+	4163	CAACGUGCAGCGAGAAUGA	GAACUGAACCGGACUAAGG	GGACUGCUCCAAUAUCCAA	UCAGAGAGCUUCAAACUCG	2		+MCC+	1.29126
DZ41M08	DZ41	M	8	M08	1581	1.29125	10500517C	L-013528-00	NM_018932	ENSG00000120328	+PCDHB12+	56124	GCUAAAAUCUUCGGUAAAU	ACAGUGAACUAUCCUAUAC	AAAGAUGGUUUGUUCUAUC	GGGAUUUGCUCCUGAGAGA	2		+PCDHB12+	1.29125
DZ41H04	DZ41	H	4	H04	681	1.29114	10500517C	L-032051-02	NM_207373	ENSG00000188373	+C10orf99+	387695	GACAUGAGUCUGCUGGAAA	GGGCACUCCCACAGGUGUA	GCAUCCAAACAAACAAGUA	CCAUCAAUCCUGCUAGAGU	1		+C10orf99+	1.29114
DZ02M10	DZ02	M	10	M10	1201	1.29113	10465502C	L-007512-01	NM_145176	ENSG00000146411	+SLC2A12+	154091	UGUUAAGGUUAGCGAAUUA	AGAUAAAGCACUUCGAUUA	GCACUGGAUCUUACGCAAA	CCGAAUAAUGAUAGGACUA	2		+SLC2A12+	1.29113
DZ38L13	DZ38	L	13	L13	616	1.29107	10500514C	L-009673-00	NM_012181	ENSG00000105701	+FKBP8+	23770	AAGAGUGGCUGGACAUUCU	GGAACGGGCUGUUGAGGAA	GCACGGAGACCGCCUUGUA	AGACGUCGCUGGAGAAUGG	1		+FKBP8+	1.29107
DZ53K14	DZ53	K	14	K14	698	1.29106	10500529C	L-021001-01	NM_017956	ENSG00000183665	+TRMT12+	55039	CGUUAUAAGUUUGACGUGA	AUACACAGGACAUCGGUUA	AAAGCAGGCUCUAGAUCGA	GCAGAAACUCGAAUCGCCA	1		+TRMT12+	1.29106
DZ11C09	DZ11	C	9	C09	1562	1.29097	10465511C	L-021349-00	NM_148956	ENSG00000130305	+NSUN5+	55695	CCGAUGAUGUAGUUGAUUA	CCAAGGUGCUAGUGUAUGA	GAUCCACGCUACCAUGAGG	AUGAAGACGUGGUGCGAGA	2		+NSUN5+	1.29097
DZ57F05	DZ57	F	5	F05	552	1.29096	10500533C	L-019679-00	NM_002567	ENSG00000089220	+PEBP1+	5037	GCAAAUUCAAGGUGGCGUC	GGCACAGUCCUCUCCGAUU	GCUGUUUGCUUGUAGUUGA	GUUGGGACAUGGCAAUCUA	1		+PEBP1+	1.29096
DZ46I12	DZ46	I	12	I12	507	1.29089	10500522C	L-026189-01	NM_001007169	ENSG00000173258	+ZNF483+	158399	GACCAGACAUUCACACGAA	GGAGAUCAGGAUUUGGGUA	GCUAUAUAAGGAAGUGCUA	UCUUUCAGACAGAGGUUUA	1		+ZNF483+	1.29089
DZ11E22	DZ11	E	22	E22	646	1.29088	10465511C	L-010540-00	NM_003170	ENSG00000109111	+SUPT6H+	6830	AUAAAGGCCUGUAGUCGAA	GCAGGGCUAUGGUGACAAA	GAACAGGGACGCCCAGAUG	UCAAGGAUGUCCAAUCAAU	1		+SUPT6H+	1.29088
DZ31A13	DZ31	A	13	A13	556	1.29086	10500507C	L-012047-01	NM_005462	ENSG00000155495	+MAGEC1+	9947	AGUCCUUGAUAGAGAGCGA	GAUUCGACUGCCACAGAAA	GCUUCAGAAUCCUAGUUUA	GAGGAAAGUAGUAGAGUUU	1		+MAGEC1+	1.29086
DZ45E11	DZ45	E	11	E11	665	1.29079	10500521C	L-014944-02	NM_032631	ENSG00000167674	+HDGFRP2+	84717	CCAAGAAAUCAGCGAAGAA	GUAAAGACAAGUACGGGAA	GGGACUUGGUGUUCGCUAA	GAGGAAGACGCCUGCGCUA	1		+HDGFRP2+	1.29079
DZ10D17	DZ10	D	17	D17	1306	1.29079	10465510C	L-003211-00	NM_001759	ENSG00000118971	+CCND2+	894	GAUCGCAACUGGAAGUGUG	UGACUGAGCUGCUGGCUAA	GCUCAGACCUUCAUUGCUC	UCUCAAAGCUUGCCAGGAG	2		+CCND2+	1.29079
DZ13M20	DZ13	M	20	M20	1210	1.29078	10465513C	L-008833-00	NM_002056	ENSG00000198380	+GFPT1+	2673	GAUCAUGCUUGGAUUGAAA	UUGCCAAGCUCGUUAAGUA	CAAGAUAUGGAUUUGGAUA	GCUGAGAGGCUAUGAUGUU	2		+GFPT1+	1.29078
DZ01B03	DZ01	B	3	B03	870	1.29069	10465501C	L-004900-00	NM_000175	ENSG00000105220	+GPI+	2821	UCACGACGCUUCUACCAAU	GAGCCUUGGUCGCCAUGUA	GAUGUUCAAUGGUGAGAAG	GGAGGACGCUACUCGCUGU	1		+GPI+	1.29069
DZ50L05	DZ50	L	5	L05	1384	1.29064	10500526C	L-016782-01	NM_015703	ENSG00000189306	+RRP7A+	27341	GCGCAAAUUCCGACCGUAC	CCAAAGGAGUCAAGGUCGA	GGGUGGAAGUGGACACGUU	CCAAGCCAGUUCCGGGUUU	2		+RRP7A+	1.29064
DZ39I12	DZ39	I	12	I12	585	1.29055	10500515C	L-014510-02	NM_024909	ENSG00000137343	+ATAT1+	79969	GUAGCUAGGUCCCGAUAUA	GAGUAUAGCUAGAUCCCUU	GGGAAACUCACCAGAACGA	CUUGUGAGAUUGUCGAGAU	1		+ATAT1+	1.29055
DZ34I12	DZ34	I	12	I12	1519	1.29045	10500510C	L-029999-02	NM_001004751	ENSG00000197428	+OR51D1+	390038	GUUCAAGGGUCCUCUGUAU	CCAGGGUCAAUGUGGUUUA	GGUUAUGGCUAAUACCUAC	CAGGGUGUACUGUGGCCAA	2		+OR51D1+	1.29045
DZ30I09	DZ30	I	9	I09	738	1.2904	10500506C	L-037199-01	NM_001042506	ENSG00000184388	+PABPC1L2B+	645974	CGUCAAGGAUUUCGAGGAA	GUAAAGAGUAUGCCCGUUU	CAUAAGCAUUGUACCGAUU	GAGGCCACCUUGCGAUGAA	2		+PABPC1L2B+	1.2904
DZ50N10	DZ50	N	10	N10	713	1.29035	10500526C	L-023430-00	XM_113971	ENSG00000184828	+ZBTB7C+	201501	GUCAUAAAGUGAAGCGUAA	GGACUUCUCCAUCGAAUCU	CAACUAGGCUGGUCCCUGU	GGCCAAAUACUUCUGGUUG	1		+ZBTB7C+	1.29035
DZ41P14	DZ41	P	14	P14	854	1.29027	10500517C	L-019166-01	NM_138567	ENSG00000149043	+SYT8+	90019	GAACUGAGCCCGUAGGCAA	CAUGCAGGGUAGAAAGAUG	CCACCUGCAUGGCUGGCAA	GACACAGACAUGAGACAAA	1		+SYT8+	1.29027
DZ30F24	DZ30	F	24	F24	602	1.29025	NA	P-002048-03	NA	NA	GFP	NA	NA	NA	NA	NA	1		GFP	1.29025
DZ54O22	DZ54	O	22	O22	545	1.2902	10500530C	L-021036-02	NM_018252	ENSG00000065600	+TMEM206+	55248	ACAAGGAAGUGGAUCGCUA	GGUGUAGAGCCUAAUAGAA	CAGGACAAGGAGACGGUCA	ACUUCAGCGCCAUUGAUUA	1		+TMEM206+	1.2902
DZ42N08	DZ42	N	8	N08	1041	1.29019	10500518C	L-014396-02	NM_024641	ENSG00000172469	+MANEA+	79694	CGGAGAAGGACUUGCAUCA	CCAUAUAGCAAUCGAGAUG	CGUCCAUGGAACACGCAAA	GUACCCACCUGAUGUAAAU	2		+MANEA+	1.29019
DZ33A20	DZ33	A	20	A20	769	1.29011	10500509C	L-012462-00	NM_139124	ENSG00000008735	+MAPK8IP2+	23542	AGUUUGAGAUGAUCGAUGA	GGACAGCCCUGACCUCACU	GAAACUGACCGUCCACCUG	ACCAAGAGCACCUGGCGUA	1		+MAPK8IP2+	1.29011
DZ10B05	DZ10	B	5	B05	701	1.29009	10465510C	L-011812-00	NM_004925	ENSG00000165272	+AQP3+	360	GGAUCAAGCUGCCCAUCUA	CUUCUUGGGUGCUGGAAUA	UAUGAUCAAUGGCUUCUUU	GAGCAGAUCUGAGUGGGCA	1		+AQP3+	1.29009
DZ13A09	DZ13	A	9	A09	1261	1.29007	10465513C	L-011027-00	NM_000400	ENSG00000104884	+ERCC2+	2068	CAUACUUCCUUGCUCGAUA	GCAAGGCCGUCGUGGUCUU	AGGAACAAGCUGCUCUUUA	GGAAGGACGUCGAUGGGAA	2		+ERCC2+	1.29007
DZ03N10	DZ03	N	10	N10	478	1.28996	10465503C	L-011262-01	NM_001412	ENSG00000173674	+EIF1AX+	1964	GUUGGGAAAUGGACGGCUA	GGAAAUUAAGAGUACGUAU	CCUAGGAAAUCUCGAAUCA	GGAUAAAUACCUCGGACAU	1		+EIF1AX+	1.28996
DZ56K08	DZ56	K	8	K08	724	1.28984	10500532C	L-018549-01	NM_173513	ENSG00000181798	+LINC00471+	151477	GCAGUAGAGAUGAGGUUCU	GCUGAGAAGUUAAUAUCAC	GUAGGUCGUCUCAGAUUUA	UCUUUAUGCUUAUGAUCCA	1		+LINC00471+	1.28984
DZ13J02	DZ13	J	2	J02	1115	1.2898	NA	P-002048-03	NA	NA	GFP	NA	NA	NA	NA	NA	1		GFP	1.2898
DZ48H19	DZ48	H	19	H19	579	1.28977	10500524C	L-032037-02	NM_207339	ENSG00000234068	+PAGE2+	203569	CCAUAGGUUUCAAGCAAGA	CGUUAUUCUUAAUCUGGAA	GGCCUGACAUGGAAGCUUU	GAGGAACCACCAACUGAUA	1		+PAGE2+	1.28977
DZ44L15	DZ44	L	15	L15	461	1.28975	10500520C	L-032689-02	NM_032177	ENSG00000164902	+PHAX+	51808	CCGCUGAAGUUGAACAAAA	AAUGAAUGGUAGUCGAAGA	CUAUAAAGGUCGAUACGAG	CGUUGGAGGUCGGCGAUAU	1		+PHAX+	1.28975
DZ06I17	DZ06	I	17	I17	1143	1.28967	10465506C	L-015941-01	NM_018590	ENSG00000169826	+CSGALNACT2+	55454	GAAAGCAGACCUUACGGAA	AGAUAAGGGCACACAGUAU	GGGCUAAUGGCAUAGGCUA	UGACAUCACUAGAUCAAUU	1		+CSGALNACT2+	1.28967
DZ13J20	DZ13	J	20	J20	530	1.28963	10465513C	L-020120-00	NM_006192	ENSG00000125813	+PAX1+	5075	GCAGACGUAUGGCGAGGUG	GACCGUACGAGGCAAGUAA	GCUAGAGAAACCUGCCUUA	GCCAUCCGCUUGCGCAUUG	1		+PAX1+	1.28963
DZ37L10	DZ37	L	10	L10	1245	1.28939	10500513C	L-004438-00	NM_014456	ENSG00000150593	+PDCD4+	27250	GUUGAAAGAUCUACCUGAA	AAGGGAAGGUUGCUGGAUA	GAAGCUGAACAUUGCCUUA	CUACCGUGCUUCUGAGUAU	2		+PDCD4+	1.28939
DZ42A14	DZ42	A	14	A14	1026	1.28938	10500518C	L-013129-00	NM_018152	ENSG00000089091	+DZANK1+	55184	GCACGGAGAUAAUGAGAAU	GAUCUGAUGUUGGGACUAA	GAAUUAUAGUCAAGUCUCA	CAUGAACACUCCCAUCUGU	1		+DZANK1+	1.28938
DZ10D10	DZ10	D	10	D10	1312	1.28932	10465510C	L-005209-00	NM_012405	ENSG00000116237	+ICMT+	23463	GGUUAGAGUUCACACUUGA	CCAGAACUGAAGCAGAUUA	GAAGAAAUCUCACUAAUUC	GAACUCAGGUGAUGCUGUG	1		+ICMT+	1.28932
DZ27F16	DZ27	F	16	F16	1105	1.28932	10500503C	L-012213-00	NM_006136	ENSG00000198898	+CAPZA2+	830	CGUCGACAGUUGCCAGUUA	GAUUGGAACAAGAUCCUUA	UCUGAGAGCUUACGUAAAA	GCAAACAGCAAAAGAAUUU	2		+CAPZA2+	1.28932
DZ05B21	DZ05	B	21	B21	453	1.28928	10465505C	L-016234-00	NM_003169	ENSG00000196235	+SUPT5H+	6829	AAGAAGAACUGGGCGAGUA	CCUCCAAUAUCGAUAAUGU	CGGGACACCUACCUGGAUA	UGAGUAUGCUUUCGAUGAU	1		+SUPT5H+	1.28928
DZ35M14	DZ35	M	14	M14	1098	1.28923	10500511C	L-012750-01	NM_006630	ENSG00000167380	+ZNF234+	10780	GUAUGUAAAGUGUGUGGUA	GGGCAGGACUAUAUACAAC	GCGAUCAAAUCUUGUAAGU	GAUAUAAUGAAGACAGCAA	1		+ZNF234+	1.28923
DZ05F07	DZ05	F	7	F07	1759	1.28913	10465505C	L-009450-00	NM_014999	ENSG00000080371	+RAB21+	23011	GAUAACUGUUCACGCCUAA	GGAAAAUGUUGGGAAAUGA	GAGAACAAGUUUAACGACA	GAACAAAGGAAUUGAGGAA	1		+RAB21+	1.28913
DZ10F19	DZ10	F	19	F19	949	1.28905	10465510C	L-004702-00	NM_002266	ENSG00000182481	+KPNA2+	3838	GCAUGUGGCUACUUACGUA	GAAUUGGCAUGGUGGUGAA	GCAUAAAUAGCAGCAAUGU	GAAAUGAGGCGUCGCAGAA	1		+KPNA2+	1.28905
DZ17O08	DZ17	O	8	O08	1673	1.28904	10467502C	L-004542-00	NM_015028	ENSG00000154310	+TNIK+	23043	GAACAUACGGGCAAGUUUA	UAAGCGAGCUCAAAGGUUA	CGACAUACCCAGACUGAUA	GACCGAAGCUCUUGGUUAC	2		+TNIK+	1.28904
DZ27G21	DZ27	G	21	G21	1205	1.28896	10500503C	L-012590-00	NM_002516	ENSG00000104967	+NOVA2+	4858	CCACGCAAGCCGCUCAAUA	GAGCGGGUAUGCCUAGUAC	GCAAGACGUUGGUGGAGUA	GAGAGGAAGGCGAAUACUU	2		+NOVA2+	1.28896
DZ45B05	DZ45	B	5	B05	540	1.28895	10500521C	L-034915-02	NM_001011880	ENSG00000140839	+CLEC18B+	497190	GAGGAGUGCUCGUGCGUCU	ACUGGGAGGUCAACGGGAA	GGAUCGGGCUCACCUACAA	ACCUGAGGAUCGACGGAGA	1		+CLEC18B+	1.28895
DZ08M22	DZ08	M	22	M22	1510	1.28883	10465508C	L-010338-00	NM_181697	ENSG00000117450	+PRDX1+	5052	CCACGGAGAUCAUUGCUUU	GGUCAAUACACCUAAGAAA	UAUGCCAGAUGGUCAGUUU	GCAGAAGAAUUUAAGAAAC	1		+PRDX1+	1.28883
DZ43G21	DZ43	G	21	G21	1071	1.28873	10500519C	L-019834-01	NM_006824	ENSG00000117395	+EBNA1BP2+	10969	AGGAAUGAAGACUCGCAAU	AAGACGACUUCCAGCGAGA	AGUGCUAAACGACGGUAUA	GCAGAAUUCAAGCGGGAUC	2		+EBNA1BP2+	1.28873
DZ21K14	DZ21	K	14	K14	973	1.28871	10467506C	L-008507-00	NM_080671	ENSG00000152049	+KCNE4+	23704	CCAAGAGGCGGGAGAAGAA	CGGAGAACAUCCAUCAGAA	CAACGAGUACUUCUACAUU	GAAUCAUGCUGGGCUACAU	2		+KCNE4+	1.28871
DZ10K05	DZ10	K	5	K05	1095	1.28867	10465510C	L-008572-01	NM_005107	ENSG00000157036	+EXOG+	9941	ACUAGUGAUAUCCGGAAUA	GAUUGAAGGAGCCCGAUCA	CUAAUCACGCUUUGUCUUA	AAAGCAAGAUAAUGGGUGA	2		+EXOG+	1.28867
DZ10N04	DZ10	N	4	N04	1555	1.28862	10465510C	L-008105-00	NM_001561	ENSG00000049249	+TNFRSF9+	3604	GCUGGUACAUUCUGUGAUA	GGACAUUUAACGAUCAGAA	CAGCAUGUGUGAACAGGAU	UGACUGCACUCCAGGGUUU	1		+TNFRSF9+	1.28862
DZ12I07	DZ12	I	7	I07	1218	1.28859	10465512C	L-015414-01	NM_005687	ENSG00000116120	+FARSB+	10056	CAGAAUUAGCUUACCGAAA	CCAUAGCAGCAAAUCGUAA	CCAGUGUAUAAACGGGUAA	CUACACUGACGAAGAAUUU	2		+FARSB+	1.28859
DZ11N06	DZ11	N	6	N06	1544	1.28856	10465511C	L-011910-00	NM_005149	ENSG00000143178	+TBX19+	9095	GCCAGCAUGUGACCUAUUC	GCCCAGCGAUGGCACUGUU	GCGGGCAGAUAAUGUUGAA	GAAAUCACCUAAGAGACGU	1		+TBX19+	1.28856
DZ01O14	DZ01	O	14	O14	1510	1.28854	10465501C	L-012114-01	NM_005548	ENSG00000065427	+KARS+	3735	GGGAUUGAUUUGACGCACA	GGGCAUGGGCAUUGAUCGA	AGAGAUAUGCAAUGCGUAU	GGGCCAAGCCUACGAUGUU	2		+KARS+	1.28854
DZ06A22	DZ06	A	22	A22	1121	1.28848	10465506C	L-017854-00	NM_001767	ENSG00000116824	+CD2+	914	CCAAAGAGAUUACGAAUGC	GAACUGACCCCGAAUUAAA	CCGAUGAUCAGGAUAUCUA	CCAAAGAUCUCCUGGACUU	2		+CD2+	1.28848
DZ42H19	DZ42	H	19	H19	1325	1.28829	10500518C	L-019409-00	NM_183242	ENSG00000189195	+BTBD8+	284697	UAACAAAUCAGGAGCCUAU	CAUGUAGAACUGAAUGUUA	UGCAUGAAGUGGAUUGUAA	GUAUGGACUAGAAGGAUUA	2		+BTBD8+	1.28829
DZ11I07	DZ11	I	7	I07	1374	1.2882	10465511C	L-016466-00	NM_198798	ENSG00000132623	+ANKRD5+	63926	GAGCAGAGAGAAUCGCUAA	GAUAGCAGCCGGUUUAAUA	GUGCAGAUGUCAACAAUUC	GCGAGGAUGUGACCUGAAA	2		+ANKRD5+	1.2882
DZ48K20	DZ48	K	20	K20	369	1.28819	10500524C	L-026001-02	NM_001010940	ENSG00000204711	+C9orf135+	138255	UCCCAAAGGUUAUGAUAUA	CGGACUUGGUGGAGCGCAA	GAGUGGGAUUUAUGCUAAU	GCGACUGGGAACCGAUGAA	1		+C9orf135+	1.28819
DZ40O06	DZ40	O	6	O06	1402	1.28818	10500516C	L-015330-00	NM_012307	ENSG00000082397	+EPB41L3+	23136	GCUCGAAUAUCAGCAAUUA	CCAAAGUAGUGGUCCAUAA	CGGAACAACUUUUACAUUA	GGAUUGACCAGAGGAAUAA	2		+EPB41L3+	1.28818
DZ57J07	DZ57	J	7	J07	650	1.28816	10500533C	L-015958-01	NM_145250	ENSG00000173464	+RNASE11+	122651	AGGGAAACAGUUCGGGUAA	AAGCAAACGGAUCGUGCAA	AAGAAUUUACAGACGAAGA	GGACUAGGGUCUUACUAAA	1		+RNASE11+	1.28816
DZ13K15	DZ13	K	15	K15	822	1.28816	10465513C	L-012541-00	NM_000181	ENSG00000169919	+GUSB+	2990	GCACGAACGCCCUGCCUAU	GCAGAUGUGUGACCGCUAU	GAUCUUCACUCGGCAGAGA	GAAUCACUAUCGCCAUCAA	1		+GUSB+	1.28816
DZ33N11	DZ33	N	11	N11	439	1.28815	10500509C	L-026652-02	NM_001005211	ENSG00000172377	+OR9I1+	219954	GCAAAUCUCUGGAGGAAGA	CUGUAAGGACAAUCAAAUA	UCACCAGAGUAACCGAAUU	GCAAAACGGUCAUCUCCUA	1		+OR9I1+	1.28815
DZ41D18	DZ41	D	18	D18	652	1.28809	10500517C	L-021164-02	NM_016589	ENSG00000113845	+TIMMDC1+	51300	UAGAAACCCUUCAGUAAUA	GAAAACAGAAGGAUCGAAA	GUCUGAAUGUAUACCGAAA	CCGCGGAGCUUUCUCUGUA	1		+TIMMDC1+	1.28809
DZ35J20	DZ35	J	20	J20	507	1.28806	10500511C	L-032449-02	NM_001005325	ENSG00000196099	+OR6M1+	390261	GAGCAACAUCUUUGUGUAU	ACUUACACAUUAACAGCAA	GUACAUAAUUUCUACCAUC	UUGCAUGAUCCAAACAUAU	1		+OR6M1+	1.28806
DZ52A11	DZ52	A	11	A11	1229	1.28805	10500528C	L-031883-01	NM_138350	ENSG00000041988	+THAP3+	90326	AUGCCGAAGGCCACGUAAA	CAGAAUUGGACAACCCGAA	AGACAGGCCUCACGUAACU	GGUACCACCUUCUAUAAUA	2		+THAP3+	1.28805
DZ56G15	DZ56	G	15	G15	379	1.28798	10500532C	L-016053-02	NM_145272	ENSG00000154768	+C17orf50+	146853	GGAUAAGCAUGGUGUGAAG	AGUGCAGAGCCCAGCAUAA	GCACAGCCACCCAGCCUAU	GAGCCCUCUUCGACGCAUU	1		+C17orf50+	1.28798
DZ01A11	DZ01	A	11	A11	993	1.28783	10465501C	L-007404-01	NM_153357	ENSG00000174326	+SLC16A11+	162515	CCGCAGCCUUCGCGAUAAA	AAUCUUUGCUCUAGGCACA	GCGGGUACUUCGUUCCUUA	GGACACCACUUGUUGAUUA	2		+SLC16A11+	1.28783
DZ47G16	DZ47	G	16	G16	462	1.28779	10500523C	L-032217-00	NM_017637	ENSG00000173068	+BNC2+	54796	GUACAUAAACCCUGUCUCA	GCUAAAGACUGUACAACCA	GGACUUUCAUUGAGAGCAA	GAGCAGCGAAUCCGAAGUU	1		+BNC2+	1.28779
DZ49D15	DZ49	D	15	D15	525	1.28774	10500525C	L-023299-02	NM_207313	ENSG00000181291	+TMEM132E+	124842	GGUCAGUCCGGGAAAGCGA	GGAUCUUGCUGUGGACGAA	CACAAUUACAUGCGCAGAA	GGUCAUUGCCAUCGAGGUG	1		+TMEM132E+	1.28774
DZ32D08	DZ32	D	8	D08	495	1.28764	10500508C	L-018756-02	NM_181654	ENSG00000166569	+CPLX4+	339302	GAACAAAGUGGGUAGACUA	GGGUCUAAGUUGUUCUAAA	ACGAAUUGAGGCAGGGAAU	CCACGAUGAUCCAUUGACA	1		+CPLX4+	1.28764
DZ13F07	DZ13	F	7	F07	1589	1.28763	10465513C	L-004639-00	NM_012154	ENSG00000123908	+EIF2C2+	27161	GCACGACUGUGGACACGAA	CCAAGGCGGUCCAGGUUCA	GGUCUAAAGGUGGAGAUAA	CAAGCAGGCCUUCGCACUA	2		+EIF2C2+	1.28763
DZ08P10	DZ08	P	10	P10	1763	1.28747	10465508C	L-006366-00	NM_000157	ENSG00000177628	+GBA+	2629	CCAAUUGGGUGCGUAACUU	CGACAGUCCCAUCAUUGUA	UGAAGAAGGAAUCGGAUAU	GGGCAAAGGUGGUACUGAC	2		+GBA+	1.28747
DZ07L04	DZ07	L	4	L04	922	1.28742	10465507C	L-012621-00	NM_003802	ENSG00000006788	+MYH13+	8735	CGGCAGACAUCGAAACUUA	GAGCUGACCUUGACGAAAG	ACACAAGCCUGAUAAAUAC	GAAAGUCGGGAUCUACAAA	1		+MYH13+	1.28742
DZ08A09	DZ08	A	9	A09	1284	1.28739	10465508C	L-012802-00	NM_012191	ENSG00000243477	+NAT6+	24142	CAACUGAGCUUACCCUGGA	GAGAUGACCUUCAAUCCUG	GCACUUCUAUACCCACCUG	CCGAGCUCCUGGAUGCUUG	1		+NAT6+	1.28739
DZ09G13	DZ09	G	13	G13	1328	1.28736	10465509C	L-007961-00	NM_014271	ENSG00000169306	+IL1RAPL1+	11141	CUACAAGUGUUACAAGAUA	GGCAAGAUGUGUAGAUCAA	AAUCUAACCUGCAGAGCUU	GGAGAUGUCAGUCCUUUAA	1		+IL1RAPL1+	1.28736
DZ28G14	DZ28	G	14	G14	1568	1.28723	10500504C	L-020565-00	NM_014030	ENSG00000108262	+GIT1+	28964	GGACGACGCCAUCUAUUCA	CGAGCUGCUUGUAGUGUAU	CCGCACACCCAUUGACUAU	GCUCAGAGAAGAUCCAUUU	2		+GIT1+	1.28723
DZ37G16	DZ37	G	16	G16	333	1.28723	10500513C	L-010962-00	NM_022580	ENSG00000204414	+CSHL1+	1444	GGACAGCGAUGACUAUCAC	GGAGUACCUUCACCAACAA	GGAGGAAACGCAGCAGAAA	GAAGACGGCAGCCACCUGA	1		+CSHL1+	1.28723
DZ06B10	DZ06	B	10	B10	1238	1.28719	10465506C	L-007606-01	NM_003043	ENSG00000131389	+SLC6A6+	6533	GAACGGCGCUCUCGUGAAA	CUAUGCAGCUAGCGGUGUA	GGGAAAUCUUCAUCGCCUU	GAAUGGUGGAGGUGCGUUU	1		+SLC6A6+	1.28719
DZ02M07	DZ02	M	7	M07	1605	1.28713	10465502C	L-017327-01	NM_175040	ENSG00000136840	+ST6GALNAC4+	27090	AUCAGGAACGUACGGGUAA	GCAUGAUGGCCUACUGCGA	AAGAAGAGGCCCAUCGUGU	UAGAUGAGUGUCAGAUGUA	1		+ST6GALNAC4+	1.28713
DZ54A03	DZ54	A	3	A03	490	1.28709	10500530C	L-032539-02	NM_206967	ENSG00000154102	+C16orf74+	404550	CUUAAGAUGUCCUGCCUGA	GGAUGGGAACUGAGCGAAC	GCUCUCUUCUGGACAAACA	AGAUACGGAAACAGUCCAA	1		+C16orf74+	1.28709
DZ38J10	DZ38	J	10	J10	603	1.2869	10500514C	L-019230-02	NM_182795	ENSG00000158806	+NPM2+	10361	CAAUAAAGUUGCCUGGUCA	AAUAAGAGCCAGCGUUAGA	AGGAAAAGGCAGUGACGAC	GCUGUUGCUUCAUACGAUU	1		+NPM2+	1.2869
DZ02B06	DZ02	B	6	B06	1816	1.28678	10465502C	L-013091-00	NM_079423	ENSG00000092841	+MYL6+	4637	GAAAUCCGGCAUGUUCUUG	GCAUGGUGCUGAAUGGCUG	CAUGAGGACAGCAAUGGUU	CAGCAACUUUCCCAUCUUG	1		+MYL6+	1.28678
DZ51K14	DZ51	K	14	K14	1518	1.28678	10500527C	L-021420-00	NM_015046	ENSG00000107290	+SETX+	23064	GCACGUCAGUCAUGCGUAA	GCAAUAAGCUCAUCCUAGU	GCUCAACUCUCCAAAUAGA	UAGCACAGGUUGUUAAUCA	2		+SETX+	1.28678
DZ33N06	DZ33	N	6	N06	698	1.28675	10500509C	L-003628-00	NM_001666	ENSG00000089820	+ARHGAP4+	393	GGGAUGUGCUUGAUUCCUU	CUACCUGCAUGACGUCUUG	AGAAGACGUACCAGGCAUA	CGCAAGAGCUCCCUCAAGA	1		+ARHGAP4+	1.28675
DZ31H22	DZ31	G	22	H22	539	1.28667	10500507C	L-011671-00	NA	NA	+MOCK+	NA	NA	NA	NA	NA	1		+MOCK+	1.28667
DZ57J03	DZ57	J	3	J03	727	1.28666	10500533C	L-016670-02	NM_145008	ENSG00000166793	+YPEL4+	219539	CCAAACACGAUGAGCUUAU	UGUUUAACUCCGUGGUCAA	GGUCACAGGGCAAGUAGAU	GAAGAGGCACUUUCGAGUA	1		+YPEL4+	1.28666
DZ16I13	DZ16	I	13	I13	1169	1.28663	10467501C	L-005493-00	NM_032553	ENSG00000147138	+GPR174+	84636	GAUGACCAUUGGCGAGUUG	GGUCUCAUAGGGAAUAUAU	CACUGAGGAUCUUCUACUA	GCAAUAGGACCAAAUGCUU	1		+GPR174+	1.28663
DZ43H03	DZ43	H	3	H03	579	1.28655	10500519C	L-010905-01	NM_005826	ENSG00000125944	+HNRNPR+	10236	GGUGAAUGGUAAUGCGGUA	CGGUCAGAAUAGAGGGUAU	CGACUAUCGUGGAGGCUAU	AGACAGGAUUGGUAGCUUA	1		+HNRNPR+	1.28655
DZ42H22	DZ42	H	22	H22	1221	1.28646	10500518C	L-008732-02	NM_172337	ENSG00000165588	+OTX2+	5015	GGGCAUGGACUGUGGAUCA	AGGUUAUAGUCAAGGAUAU	CAGCAGAAUGGAGGUCAAA	GAGUCGAGGGUGCAGGUAU	2		+OTX2+	1.28646
DZ13H13	DZ13	H	13	H13	1447	1.28642	10465513C	L-012235-00	NM_024408	ENSG00000134250	+NOTCH2+	4853	GGAGAUGACUGCAGUGAGA	GAACGAUGGUCGCUGCAUU	GUGAGUGUCUGAAGGGUUA	GAAGGUACCCUGGUUAUUG	1		+NOTCH2+	1.28642
DZ41M21	DZ41	M	21	M21	956	1.28641	10500517C	L-018409-00	NM_024638	ENSG00000151576	+QTRTD1+	79691	GGGCAUACAUCCACCAUCU	GAAAGUCUGUUGACCGAUC	GUUAAUGGCUGUCGCCUAG	GCUCAUAUCUGGUGUUAGU	2		+QTRTD1+	1.28641
DZ53I11	DZ53	I	11	I11	661	1.2864	10500529C	L-017640-01	NM_178339	ENSG00000198590	+C3orf35+	339883	GGGCUAAUGCAGAGCAGAU	GAGAUUUAACACAUGGAAU	GAACAGGCCCAGAAUUUGA	GCUCAGCAUUUCAACAUCU	1		+C3orf35+	1.2864
DZ06O03	DZ06	O	3	O03	1199	1.28639	10465506C	L-009529-01	NM_006295	ENSG00000137411	+VARS+	7407	GAGAAAGGUGACCGGAUUU	GAGAAGAAGCUAUGGCGUG	CUGGGUGAGUGGACGCAAU	CAGCCAAGGAGUUCGGAGU	1		+VARS+	1.28639
DZ10N18	DZ10	N	18	N18	1124	1.28635	10465510C	L-010516-00	NM_153286	ENSG00000114378	+HYAL1+	3373	GUUCAAAUGUCGAUGCUAC	GAAGAUCAGGCACAGAUGG	CGGAAGAGCAUGUGGUGAU	GCCCUUCUCUGCAGUCAAG	2		+HYAL1+	1.28635
DZ34F06	DZ34	F	6	F06	1262	1.28635	10500510C	L-018333-02	NM_152597	ENSG00000150667	+FSIP1+	161835	CGUUAUUAUUAGUGACACA	AGGAAGACAUUGAGGACGU	UCAGAUGAACCCAAAUUAA	AAAGAGGACCACUCCGAAA	2		+FSIP1+	1.28635
DZ13F08	DZ13	F	8	F08	591	1.28614	10465513C	L-017741-00	NM_005800	ENSG00000132952	+USPL1+	10208	CAAGAAAGCUCGUAAGAGU	GGACACAGCUGUAACUCAU	GUAACUCACCCUAAAGAUA	UCAAUUGAGUGGUGUUAAA	1		+USPL1+	1.28614
DZ01C13	DZ01	C	13	C13	1685	1.28614	10465501C	L-020179-00	NM_001417	ENSG00000063046	+EIF4B+	1975	GCCGGGAUAUGGAUCGAUA	GGAGACAAGUAUCGAGAUC	AAACCUACCCUAUGAUGUU	GCAGUGCGUUUACCACGUG	2		+EIF4B+	1.28614
DZ31M23	DZ31	M	23	M23	345	1.28611	NA	L-011588-00	NM_001692	ENSG00000116039	+ATP6V1B1+	525	GCACCAAGGCGAUUGUUCA	GGGUCAAGUUUGCCCAGUA	CGGAGGACUUUCUGGAUAU	UGACGGACAUGAGUUCCUA	1		+ATP6V1B1+	1.28611
DZ30L11	DZ30	L	11	L11	803	1.28604	10500506C	L-011200-00	NM_145730	ENSG00000100280	+AP1B1+	162	UAGACGAGCUUAUCUGCUA	CCACUCAGGACUCAGAUAA	GGAAGGCUGUGCGUGCUAU	CUAAGGACUUGGACUACUA	1		+AP1B1+	1.28604
DZ06D15	DZ06	D	15	D15	699	1.28603	10465506C	L-006837-00	NM_001002799	ENSG00000113810	+SMC4+	10051	GUUAAACGCUUACACAAUA	GAAGUUAUGGAUAGCCUUA	GCAAGCAUCCAGCGUUUAA	GCACUGGACUACAUUGUUG	2		+SMC4+	1.28603
DZ50G13	DZ50	G	13	G13	1381	1.28602	10500526C	L-010753-00	NM_178818	ENSG00000183723	+CMTM4+	146223	CAAUCGUACUGGCUGCUUU	ACUGGCGUCUUGCUGAUUA	AGAAAUUGCUGCCGUGAUA	AAACGUAACAGUAAGGAAA	2		+CMTM4+	1.28602
DZ53F24	DZ53	F	24	F24	550	1.2858	NA	P-002048-03	NA	NA	GFP	NA	NA	NA	NA	NA	1		GFP	1.2858
DZ01D05	DZ01	D	5	D05	1674	1.28579	10465501C	L-004530-00	NM_000698	ENSG00000012779	+ALOX5+	240	UGAACGAUGUCUACGUGUA	CCAUCUGCUUGCUGUAUAA	GCAACACCGACGUAAAGAA	GAAUCGAGAAGCGCAAGUA	2		+ALOX5+	1.28579
DZ12G11	DZ12	G	11	G11	1303	1.28578	10465512C	L-008351-00	NM_005257	ENSG00000141448	+GATA6+	2627	AAGACUUGCUCUGGUAAUA	GAACAGCGAGCUCAAGUAU	GCAGAAACGCCGAGGGUGA	GGUGAUGACUGGUGCGGGA	1		+GATA6+	1.28578
DZ07K14	DZ07	K	14	K14	1265	1.28558	10465507C	L-032621-01	NM_178469	ENSG00000204001	+LCN8+	138307	AAAUAGACAGUACGGGAAA	CGGUGUGGCCUCCGAUCAA	GGAGUAACCUGACCGUGAA	ACACCGACUACGAGGGCUA	2		+LCN8+	1.28558
DZ45P09	DZ45	P	9	P09	2091	1.28558	10500521C	L-026614-02	NM_001004700	ENSG00000172188	+OR4C11+	219429	GGAUAGGGUCUUUAAUACA	UCACAUAAUUGUAGUCAUC	GAAAGUUAUGGCAUGGCAA	GAACUGUGGUGGGGAAUAU	2		+OR4C11+	1.28558
DZ38L02	DZ38	L	2	L02	381	1.28558	NA	L-011588-00	NM_001692	ENSG00000116039	+ATP6V1B1+	525	GCACCAAGGCGAUUGUUCA	GGGUCAAGUUUGCCCAGUA	CGGAGGACUUUCUGGAUAU	UGACGGACAUGAGUUCCUA	1		+ATP6V1B1+	1.28558
DZ38I12	DZ38	I	12	I12	511	1.28557	10500514C	L-032704-02	NM_001080501	ENSG00000168569	+TMEM223+	79064	GGUCAAGAUUCAUUAACAA	GGUUCACACCUGUUGUAAU	GGGAUGUGCUGCUCUUUGA	CGUACUCGGUGCUGGUCUU	1		+TMEM223+	1.28557
DZ47K12	DZ47	K	12	K12	584	1.28556	10500523C	L-029520-02	NM_001080483	ENSG00000187616	+TMEM8C+	389827	CGGCAAAGUGGCUACAGAA	AGGACUGGGACUACACUUA	UGACCAUUGCUGUGCGGAU	CUGGAGUAUUUCAGUGUCU	1		+TMEM8C+	1.28556
DZ23D13	DZ23	D	13	D13	1579	1.28547	10467508C	L-022620-00	NM_015246	ENSG00000102858	+MGRN1+	23295	GAACAUGGAUCUGAACUUC	GAGCACUCUUGUCCCUUUA	GAACUCGGCCUAUCGCUAC	CGAAGGAGAUGUGGUGGAA	2		+MGRN1+	1.28547
DZ56D20	DZ56	D	20	D20	443	1.28543	10500532C	L-031756-01	NM_198496	ENSG00000165816	+VWA2+	340706	GGUCUAACAGCGUCGGGAA	GCACCACUCUGGACGGCUU	CAUACAUCAUGACGAGGAU	GGUGAACCCUGACGUGACA	1		+VWA2+	1.28543
DZ39M20	DZ39	M	20	M20	1695	1.28539	10500515C	L-020153-02	NM_198855	ENSG00000121417	+ZNF211+	10520	GCAGAGUUCACACGGGAAA	CCACAGACUCGGAUGGCGA	CUUCAGUUCACAUCGGAAA	UGGGAAAGCAUGUACGCGA	2		+ZNF211+	1.28539
DZ38K18	DZ38	K	18	K18	710	1.28517	10500514C	L-019334-02	NM_194325	ENSG00000168661	+ZNF30+	90075	GCGAAUUCAUGCAGAGAUA	GAACUUUAGUAAUGGACAU	AGACAGAAACCACGUGAAU	GGUCUAUUCUCAUCUUAUA	1		+ZNF30+	1.28517
DZ51O09	DZ51	O	9	O09	765	1.28517	10500527C	L-021077-02	NM_001127615	ENSG00000120658	+ENOX1+	55068	ACAUAGACAUUUGGCGAAA	UCUCGAAAGCCCAGCGCAA	GGUUAUAGGAUGCGAUUAG	GUCCCAUACACAAGCGUUA	1		+ENOX1+	1.28517
DZ21F08	DZ21	F	8	F08	784	1.28511	10467506C	L-005762-00	NM_030957	ENSG00000142303	+ADAMTS10+	81794	UCAAAUCGCGUCAGUGUAA	GGGCACACAUUCGGCAUGA	CCUCGUAACUCGCCUCAUC	GCAGUGUUCUGAAUUUGAC	2		+ADAMTS10+	1.28511
DZ33A10	DZ33	A	10	A10	1026	1.28507	10500509C	L-019699-02	NM_001113410	ENSG00000243130	+PSG11+	5680	CCUCCAGAUUUAUGAAUUU	AGAUUACUCCAAAGCAUAA	ACUCAUAGGAUGCAGCUGU	GACUUGUCCUGCUUCGCAA	2		+PSG11+	1.28507
DZ32L03	DZ32	L	3	L03	687	1.28498	10500508C	L-012980-00	NM_015384	ENSG00000164190	+NIPBL+	25836	GAUAUAAACCGCCCACUAA	CAACAGAUCACAUAGAGUU	ACACUUCACUUCUAACAAA	GGGCUUGUUUCAAUAGAUA	1		+NIPBL+	1.28498
DZ12G06	DZ12	G	6	G06	2020	1.28491	10465512C	L-020710-00	NM_019845	ENSG00000177519	+RPRM+	56475	GAGCGUAGCCUGUACAUAA	CUAAGGAGGUGGAGGCGGU	UGAUCAACUUCCUCGUGAA	GUGCAGAUCGCGGUCAUGU	1		+RPRM+	1.28491
DZ31O04	DZ31	O	4	O04	862	1.28481	10500507C	L-014078-00	NM_015172	ENSG00000117523	+PRRC2C+	23215	GAACAAUGAUCUCGGUAUC	GGAAAGGAACGUUCAUUAA	GAUCCAAGGUGGCUCAUGA	UCACAACCGUCCAGUAGUA	1		+PRRC2C+	1.28481
DZ04K20	DZ04	K	20	K20	965	1.2847	10465504C	L-018822-01	NM_182543	ENSG00000241058	+NSUN6+	221078	CAGAAUCCUUUGACCGAAU	CGGUUAAACUUGAUAUGGU	CAGAGGGUGUGCUGGUUUA	ACUGAAAGGCAUGGGCAUA	2		+NSUN6+	1.2847
DZ12D22	DZ12	D	22	D22	1629	1.28467	10465512C	L-021073-00	NM_001005786	ENSG00000205944	+DAZ2+	57055	AGAAGAGACUGAUAAAUUC	UCAGGUCACUGCUGGAUAU	GAAGUUUGGCAGUAUUUAA	CGAAGGAUACAGUCUUUAA	2		+DAZ2+	1.28467
DZ32M23	DZ32	M	23	M23	308	1.28466	NA	L-011588-00	NM_001692	ENSG00000116039	+ATP6V1B1+	525	GCACCAAGGCGAUUGUUCA	GGGUCAAGUUUGCCCAGUA	CGGAGGACUUUCUGGAUAU	UGACGGACAUGAGUUCCUA	1		+ATP6V1B1+	1.28466
DZ47F21	DZ47	F	21	F21	600	1.2846	10500523C	L-013787-01	NM_021215	ENSG00000101413	+RPRD1B+	58490	GGUACACACUAACGUUUAA	ACAGAAGCUUGCACGAGUA	GGAAAGGGCAGAAAGCGAU	CCGCAAAGCCAAAUCAAAU	1		+RPRD1B+	1.2846
DZ45I11	DZ45	I	11	I11	1112	1.28451	10500521C	L-022025-02	NM_001004712	ENSG00000169484	+OR4K14+	122740	CUUCAUGGGUCGUUGGAUU	GAGGAUGUAUGGCUCAAAU	CCGUGAUCCUCCUCGCUAU	ACCUAUGUCUUGGGUAUAA	2		+OR4K14+	1.28451
DZ44H15	DZ44	H	15	H15	549	1.28446	10500520C	L-025400-01	NM_001029866	155100	+CCT8L1P+	155100	CCCUCACACUGGCGGACAA	GGUUAGCAAUAUCUGGGAA	CCUAAUAGUCAAAGCCCAA	GGCAGAGAAUGCAGGCUUA	1		+CCT8L1P+	1.28446
DZ13D13	DZ13	D	13	D13	1071	1.28436	10465513C	L-010133-02	NM_000766	ENSG00000197838	+CYP2A13+	1553	CCUCAGUCGCCUAAGGAUA	GCACUGAGACCGUGAGCAC	CCUUACAGUAUGCUACAAA	GGUUUGGCCCACAGGGUCA	1		+CYP2A13+	1.28436
DZ08N14	DZ08	N	14	N14	1068	1.2843	10465508C	L-003668-00	NM_178157	ENSG00000033170	+FUT8+	2530	GGGAAGGACGGGCCUAUAU	GAUAGAAACGGUCAAGUAC	GGAUGGCUAUUCUAAAGGU	GCAAACUUCCAUUCUUUAG	1		+FUT8+	1.2843
DZ33P22	DZ33	P	22	P22	852	1.28418	10500509C	L-034902-01	NM_001008397	ENSG00000164294	+GPX8+	493869	UGGUUAGACAAGUGAUCAU	GUAUAAAGGCAAAGUUUCA	AGAAAUUACUUAGGGCUGA	CUAAAAUUCCUCAAACCUA	1		+GPX8+	1.28418
DZ54O07	DZ54	O	7	O07	577	1.28413	10500530C	L-018230-01	NM_173623	ENSG00000170703	+TTLL6+	284076	GCACUUAACCUCCGUAGAA	GGAAUCGGCAGGCGAGCAA	GGAGGGAUAUUGAGGACGU	AAACAGAGGUGAGGCGAGA	1		+TTLL6+	1.28413
DZ06J17	DZ06	J	17	J17	1017	1.28412	10465506C	L-012644-00	NM_002470	ENSG00000109063	+MYH3+	4621	GAGAGUGUGUCGAAAUCUA	GCUCAAGAGUCCAUAUUAG	GACCAACCCUUACGACUAC	GAAGGACCGUUACACAUCU	1		+MYH3+	1.28412
DZ12P20	DZ12	P	20	P20	1504	1.28405	10465512C	L-009509-00	NM_000108	ENSG00000091140	+DLD+	1738	GAGGAUAUGUUGCUGCUAU	GAAUCACGAUAGAUGAAGA	CGACGACCCUUUACUAAGA	GAAUUGAAAUGUCCGAAGU	1		+DLD+	1.28405
DZ35J06	DZ35	J	6	J06	687	1.28404	10500511C	L-018938-01	NM_019065	ENSG00000103154	+NECAB2+	54550	AGGCCAUGGGUUAUACCAA	ACCACAAGCUCAUGGCUAU	ACCAAGGAGCUGUGUGAUU	GGACCACAUGGGUGACUAU	1		+NECAB2+	1.28404
DZ34A12	DZ34	A	12	A12	453	1.28404	10500510C	L-019143-01	NM_006392	ENSG00000101361	+NOP56+	10528	GGAGAGAUACCACGAAAGA	CCUAAUUGGGGAAGCGGUA	CAGUAUUGCCUCACGAAUC	AGAACAAGUUGAAGAGCGA	1		+NOP56+	1.28404
DZ14L02	DZ14	L	2	L02	924	1.28389	NA	L-011588-00	NM_001692	ENSG00000116039	+ATP6V1B1+	525	GCACCAAGGCGAUUGUUCA	GGGUCAAGUUUGCCCAGUA	CGGAGGACUUUCUGGAUAU	UGACGGACAUGAGUUCCUA	2		+ATP6V1B1+	1.28389
DZ47F07	DZ47	F	7	F07	468	1.28388	10500523C	L-004753-00	NM_001031685	ENSG00000143514	+TP53BP2+	7159	ACACAGAAAUCGUUAAGUU	GCGUAUCGCUCAUGGAAUG	CAUCACGGCUCUUCACAAU	AUGCUCAGGUUGCAAAUAA	1		+TP53BP2+	1.28388
DZ53H20	DZ53	H	20	H20	530	1.28386	10500529C	L-024528-02	NM_001010891	ENSG00000177034	+MTX3+	345778	GAGUUUAUAUGUUGGGUUA	GGGUUGAGAGUGACAAUUA	AGGGAUGGCUGUCGGCAUA	UGGCCAAAGUCAAACGAUU	1		+MTX3+	1.28386
DZ36B18	DZ36	B	18	B18	626	1.28385	10500512C	L-032399-01	NM_001004343	ENSG00000197769	+MAP1LC3C+	440738	CUGGUCAGCAUGAGCGCAA	CGGUGGUAGUGGAGCGCUA	CAGAAAAUCCCAAGCGUCA	GUGUAAUGAGCUAGAGAUA	1		+MAP1LC3C+	1.28385
DZ33F09	DZ33	F	9	F09	1444	1.28362	10500509C	L-020042-00	NM_005637	ENSG00000141380	+SS18+	6760	GCAGAGGCCUUAUGGAUAU	GGAAUGAUGGGUCAAGUUA	CCACACAGAAUAUGCCUAU	CCAAUCAACUCAAUAUGAC	2		+SS18+	1.28362
DZ33D17	DZ33	D	17	D17	1188	1.28356	10500509C	L-015399-00	NM_003082	ENSG00000023608	+SNAPC1+	6617	GAUCAGAGUUGGUGCUUUG	CAAGUGAUCGUGUGAUGAA	GAUAAGUCCAAGCCAGAUA	GAACAUAGUUUUGGAGCAU	2		+SNAPC1+	1.28356
DZ01E14	DZ01	E	14	E14	1440	1.28356	10465501C	L-004396-00	NM_021209	ENSG00000091106	+NLRC4+	58484	GACAUUACAUCCACUUAUA	UUAAAGGACUUGUACCAUA	GCACAUCACAUCUGUAACA	GUACACAGCAGGACGAAGA	1		+NLRC4+	1.28356
DZ23D22	DZ23	D	22	D22	1269	1.28348	10467508C	L-009477-02	NM_019006	ENSG00000086666	+ZFAND6+	54469	GUGUAUGUAUAUAUCGCUU	UAUGGAAACCCUCGUACAA	CAGAUUAUGUUCAUGGGUU	CAAAGACAGAAUAGUAGUA	2		+ZFAND6+	1.28348
DZ53G19	DZ53	G	19	G19	534	1.28347	10500529C	L-015608-02	NM_001136203	ENSG00000007080	+CCDC124+	115098	CAAUAAAGGUGGCGGCAAG	UGAGGAAGGAGCAGCGCAA	CUGGAAGGACGACGACAAA	CCGCUGAUGCCAAGAAGCA	1		+CCDC124+	1.28347
DZ39G19	DZ39	G	19	G19	537	1.28345	10500515C	L-013250-00	NM_031865	ENSG00000239389	+PCDHA13+	56136	GAACAUUAGUGAUCAAGCU	UGUAUGGCCUGCAGUGGUA	CGAAUAAUCAUUGCAGAAU	GGUGGAAGUACUAGAUGUA	1		+PCDHA13+	1.28345
DZ14L10	DZ14	L	10	L10	962	1.28337	10465514C	L-017464-00	NM_153620	ENSG00000105991	+HOXA1+	3198	GACCAUAGGAUUACAACUU	UCACAGAACUUCAGUGCGC	GACGACCGCUUCCUAGUGG	CAAGUUGUGGUCCAAGCUA	2		+HOXA1+	1.28337
DZ53J13	DZ53	J	13	J13	485	1.28337	10500529C	L-027533-02	NM_001012985	ENSG00000168275	+COA6+	388753	AAUCCUAGGCUGUUCAUAA	GCGGGUUCCUCUUGUGCAA	GAUGAGUACUGGAAGUGUU	CCACACACCUGUUUCUACA	1		+COA6+	1.28337
DZ37A10	DZ37	A	10	A10	748	1.28324	10500513C	L-010140-02	NM_001042439	ENSG00000131059	+BPIFA3+	128861	GAACCAACCCACCAUGAAA	GGUGAUAGGCAAAUGCGAU	GCACAUAUGAGCAUCGUUG	CAACGCAGAAAGCCGAAUU	1		+BPIFA3+	1.28324
DZ53D10	DZ53	D	10	D10	659	1.28324	10500529C	L-032236-01	NM_014696	ENSG00000204175	+GPRIN2+	9721	CGGGAUGUGCGAUGGGAUG	GCAUGUGUUCCCAGAGGUA	CAUGGGAGGUGUACGGAGC	CGGUGUGGCCAUCCAGAAG	1		+GPRIN2+	1.28324
DZ48G13	DZ48	G	13	G13	431	1.28311	10500524C	L-021148-02	NM_016565	ENSG00000181924	+COA4+	51287	GCAAGAUUAUAGAGGAAGA	GUGCAGGCGUUCAAGGAUU	ACCAGUAUUUACCAGGAAA	CCUCAAGGCCAUACCUGGA	1		+COA4+	1.28311
DZ48K09	DZ48	K	9	K09	797	1.28308	10500524C	L-019895-00	NM_006831	ENSG00000172409	+CLP1+	10978	GGGCAAGUCUACAGUGUGU	GCAUGUCUCAAGAGGAUAA	GAUUACAUCUCGUUUAGCA	GGAGGCAUCUCAGUCAGUU	1		+CLP1+	1.28308
DZ03J18	DZ03	J	18	J18	1143	1.28307	10465503C	L-010283-00	NM_014589	ENSG00000188784	+PLA2G2E+	30814	CCGCAAAUAUGCCCAUUAU	GCUACGGGCGUCUGGAGAA	AGUCCGCCCUGCAGUACAA	UGUCAGCGAACGUGGCAUU	2		+PLA2G2E+	1.28307
DZ31J03	DZ31	J	3	J03	603	1.28307	10500507C	L-017510-01	NM_032317	ENSG00000176410	+DNAJC30+	84277	GGACUUAUUCCCAGGGCGA	CGGCAGGAGUAUCGGUCCA	GGUCUGGGGUUGUACGAAA	CCCAAAUCAAGGCGGCUUA	1		+DNAJC30+	1.28307
DZ47D09	DZ47	D	9	D09	806	1.28297	10500523C	L-012958-00	NM_052990	ENSG00000163913	+IFT122+	55764	GUACAAGACCUCCGAUAUU	GCAGAUUACUGGUUUAUGA	UGGAAGCGCUAGAAGGUUU	GAACGAUCGCUUUGAGGAA	1		+IFT122+	1.28297
DZ43F05	DZ43	F	5	F05	766	1.28289	10500519C	L-009640-02	NM_004745	ENSG00000198010	+DLGAP2+	9228	GGAGGAAAUUCUCGGUAAA	CUUGAGUAGUGUACGGUAA	GCAGAAGAAAUGUUCGUUA	GCGCAGAGCAGCACCGAAU	1		+DLGAP2+	1.28289
DZ46O18	DZ46	O	18	O18	453	1.28283	10500522C	L-015261-02	NM_016069	ENSG00000217930	+PAM16+	51025	CAAAGGUGGUCCGCGCAAA	CCAGAAGAACUAUGAACAC	CAGCAGAUUCUCAACGUGU	CGGCAGGAGUUUGCAGCCA	1		+PAM16+	1.28283
DZ09N09	DZ09	N	9	N09	772	1.28282	10465509C	L-019563-01	NM_012330	ENSG00000156650	+KAT6B+	23522	GCAUAUUGGAAGAGCGUCA	GAUAUUAGAAGUCGGUUUA	CGUAAACGCAGGAGGAUCA	AGUCGUAGACAGUGGAUUU	2		+KAT6B+	1.28282
DZ33H06	DZ33	H	6	H06	427	1.28275	10500509C	L-021577-00	NM_001013631	ENSG00000179172	+HNRNPCL1+	343069	CCAACAAGAUGGAUCCUCA	AGCAGUAGCUCCAUGAAGA	UAGCCAGGUUGUAGAUAUU	GAACAGAGCAAACAAGAGG	1		+HNRNPCL1+	1.28275
DZ57D07	DZ57	D	7	D07	808	1.2827	10500533C	L-018092-02	NM_175898	ENSG00000257028	+C15orf37+	283687	GGCAUUAUCUCAUCGGUUA	CCUUUAAGAAACCCGAAUU	CGAAAGCUGGUCUCCUAUA	ACAGCACACUGGCGCAGAA	1		+C15orf37+	1.2827
DZ47K10	DZ47	K	10	K10	660	1.28269	10500523C	L-012871-01	NM_023010	ENSG00000125351	+UPF3B+	65109	UUAUAUGAGCUUAGCGUAA	UCACAUAUGACACGAGAGA	CCUAAGGAGAAGCGAGUAA	GGUCAAGAGAGAUCGAAUA	1		+UPF3B+	1.28269
DZ13N06	DZ13	N	6	N06	924	1.28269	10465513C	L-020866-00	NM_004829	ENSG00000189430	+NCR1+	9437	AAUACCAGCUGCACUUUGA	GUACAGCGCGGAUACGGGA	GGAGAAGGCUGAACACACA	AGACGGGACUCCAGAAAGA	1		+NCR1+	1.28269
DZ32E01	DZ32	E	1	E01	520	1.28267	NA	L-011588-00	NM_001692	ENSG00000116039	+ATP6V1B1+	525	GCACCAAGGCGAUUGUUCA	GGGUCAAGUUUGCCCAGUA	CGGAGGACUUUCUGGAUAU	UGACGGACAUGAGUUCCUA	1		+ATP6V1B1+	1.28267
DZ16J13	DZ16	J	13	J13	1015	1.28262	10467501C	L-005515-00	NM_002062	ENSG00000112164	+GLP1R+	2740	GCUGGCGGCUUGAGCACUU	GAAAUGGCGAGAAUACCGA	GCCCUGAAGUGGAUGUAUA	GGAACUCCAACAUGAACUA	1		+GLP1R+	1.28262
DZ40F17	DZ40	F	17	F17	672	1.28258	10500516C	L-016258-01	NM_152777	ENSG00000175699	+LINC00521+	256369	CGGUGAAGCACUACGGGAA	UGUCCAAGGAGGCGGGUUU	UGAUUAAGGAGUUCAUGUU	UCUACCAGCUCCAGGCUAA	1		+LINC00521+	1.28258
DZ46C18	DZ46	C	18	C18	693	1.28248	10500522C	L-020408-02	NM_001100176	ENSG00000159399	+HOOK2+	29911	GGGCCAUGGAGGAGCGAUA	AGAAGAAGGACGCGGACUU	UCACCUGGUUACAGACGUU	GCUCCAGGGCAUCUCGGAA	1		+HOOK2+	1.28248
DZ17N09	DZ17	N	9	N09	749	1.28247	10467502C	L-005350-00	NM_020778	ENSG00000136383	+ALPK3+	57538	GCACAGAUAGUACCAGGAA	GAACAUGAGUCGGGAGUAC	GCACGUGCAUCAUCAAGGU	AUACGGAGCUGGACCGCUA	1		+ALPK3+	1.28247
DZ04M04	DZ04	M	4	M04	907	1.28243	10465504C	L-010509-00	NM_005240	ENSG00000117036	+ETV3+	2117	UCGGUCAAGUGGUAAGAUA	ACAAGAGGAUCCUUCAUAA	GGUAGGGAAUUAAUUUUGA	GGAGGUGGAGGGUAUCAGU	2		+ETV3+	1.28243
DZ56O06	DZ56	O	6	O06	1306	1.28242	10500532C	L-016069-02	NM_152379	ENSG00000143633	+C1orf131+	128061	CUAGAUAGAUCGUUCUUAA	AUAAGAGGCCAGAGGAAGA	CCAUUAUGCUGGGCGCUAA	CGGGUUAUGGAAAAGGAAA	2		+C1orf131+	1.28242
DZ26I09	DZ26	I	9	I09	1287	1.28235	10500502C	L-026820-02	NM_001005177	ENSG00000176937	+OR52R1+	119695	CCAAGGAUGUUGUGGAAAC	GAAUGACAUAAGUACGAAA	CCCCAUCGGUCGUGAUCAA	GCAGAGAGUAGAUUGCGUU	2		+OR52R1+	1.28235
DZ54O22	DZ54	O	22	O22	1335	1.28233	10500530C	L-021036-02	NM_018252	ENSG00000065600	+TMEM206+	55248	ACAAGGAAGUGGAUCGCUA	GGUGUAGAGCCUAAUAGAA	CAGGACAAGGAGACGGUCA	ACUUCAGCGCCAUUGAUUA	2		+TMEM206+	1.28233
DZ44K07	DZ44	K	7	K07	706	1.28227	10500520C	L-184266-00	NM_001077685	ENSG00000204169	+AGAP7+	653268	GUUCCAAAUAUGAGGAGAA	ACACAAAGAGAUGCAGAUA	CCAUGUAUCUACUGUGCAU	CAGAAAAGUCCACGAGGGA	1		+AGAP7+	1.28227
DZ08C05	DZ08	C	5	C05	1676	1.28227	10465508C	L-003278-00	NM_005916	ENSG00000166508	+MCM7+	4176	GGAAAUAUCCCUCGUAGUA	GCUCAUGAGGCGUUACAUA	CAGCAUACGUGGAGAUGAG	GUGGAGAACUGACCUUAGA	1		+MCM7+	1.28227
DZ21O21	DZ21	O	21	O21	907	1.28225	10467506C	L-006139-00	NM_000745	ENSG00000169684	+CHRNA5+	1138	GAAGUCAUGUAGACAGGUA	AGUCAUACCUCUAAUUGGA	GGACUCCACCGGCAAACUA	CAACAUUCAUCAUCGUUCU	2		+CHRNA5+	1.28225
[truncated: 37,553 more rows]

## Sheet: Sheet3
	number of imaged cells cells	infection index (normalixed to the median value of infection in scrambled siRNA controls)
scrambled	361	0.967502
scrambled	374	1.10717
scrambled	376	1.14991
scrambled	422	1.05495
scrambled	480	1.19709
scrambled	493	1.16702
scrambled	504	1.18727
scrambled	507	1.0288
scrambled	508	1.1544
scrambled	510	1.23115
scrambled	542	1.10086
scrambled	550	1.09003
scrambled	558	1.20186
scrambled	564	1.23673
scrambled	583	0.975476
scrambled	589	1.19161
scrambled	592	1.03934
scrambled	592	1.08506
scrambled	603	1.15524
scrambled	608	0.964325
scrambled	612	1.04342
scrambled	613	1.09614
scrambled	616	1.11133
scrambled	619	1.14878
scrambled	626	1.05147
scrambled	635	1.04825
scrambled	638	1.06964
scrambled	638	1.14733
scrambled	651	1.07601
scrambled	683	1.13694
scrambled	699	1.12606
scrambled	701	0.985759
scrambled	702	1.10708
scrambled	709	1.06401
scrambled	714	1.09055
scrambled	724	1.20036
scrambled	725	0.997027
scrambled	726	1.1779
scrambled	731	1.04854
scrambled	762	1.04913
scrambled	776	1.12419
scrambled	782	0.878946
scrambled	790	1.09041
scrambled	795	1.10892
scrambled	808	0.973984
scrambled	821	1.0963
scrambled	838	0.880671
scrambled	875	1.03819
scrambled	883	0.919725
scrambled	883	1.02892
scrambled	889	1.04729
scrambled	908	1.01422
scrambled	912	1.09469
scrambled	919	1.08572
scrambled	922	1.08512
scrambled	937	1.08588
scrambled	940	1.10695
scrambled	947	0.999144
scrambled	962	1.12439
scrambled	966	1.16483
scrambled	969	1.04637
scrambled	973	1.15128
scrambled	977	0.82633
scrambled	1007	0.954941
scrambled	1013	1.00089
scrambled	1030	1.0096
scrambled	1039	1.00224
scrambled	1043	0.861991
scrambled	1045	1.052
scrambled	1056	0.931007
scrambled	1060	0.994511
scrambled	1064	1.02964
scrambled	1071	0.99373
scrambled	1081	1.0935
scrambled	1081	1.10471
scrambled	1134	1.05734
scrambled	1151	1.06926
scrambled	1157	0.998386
scrambled	1167	1.08978
scrambled	1169	1.06953
scrambled	1195	1.12156
scrambled	1199	1.20799
scrambled	1203	1.05096
scrambled	1212	1.06412
scrambled	1228	0.925572
scrambled	1251	1.1879
scrambled	1263	0.964623
scrambled	1286	1.15405
scrambled	1309	1.08038
scrambled	1325	1.08065
scrambled	1330	1.16229
scrambled	1336	1.01819
scrambled	1338	1.10443
scrambled	1339	1.12355
scrambled	1339	1.15374
scrambled	1342	1.04182
scrambled	1359	1.09432
scrambled	1375	1.11148
scrambled	1400	1.0521
scrambled	1415	1.12248
scrambled	1419	0.99627
scrambled	1456	1.00728
scrambled	1489	1.03098
scrambled	1492	1.00096
scrambled	1512	0.976586
scrambled	1521	0.993502
scrambled	1530	0.984314
scrambled	1547	1.03589
scrambled	1551	1.14744
scrambled	1575	0.995993
scrambled	1575	1.12996
scrambled	1594	0.996688
scrambled	1597	0.98206
scrambled	1604	1.08781
scrambled	1605	1.08464
scrambled	1683	0.921495
scrambled	1831	1.04832
scrambled	1855	1.0696
scrambled	1892	1.06363
